# Supplementary material for: A Lipid Nanoparticle-Formulated Self-Amplifying RNA Rift Valley Fever Vaccine Induces a Robust Humoral Immune Response in Mice
Source: Vaccines (Basel). 2024 Sep 24;12(10):1088. doi: 10.3390/vaccines12101088 (PMC11511412; doi:10.3390/vaccines12101088)
Supplement: Supplementary file 1 [file vaccines-12-01088-s001.zip]

Archive with 6 entries (6 files):
- Figure S1 RVFV M Segment Consensus Alignment.fa
- Figure S2 SDS-PAGE Western blot raw data images.pdf
- Figure S3 IgG Elisa raw data day 14.xlsx
- Figure S4 IgG Elisa raw data day 28.xlsx
- Figure S5 IgG Elisa raw data day 42.xlsx
- Figure S6 RVFV pseudovirus neutralisation data.xlsx
