# Supplementary material for: A Lipid Nanoparticle-Formulated Self-Amplifying RNA Rift Valley Fever Vaccine Induces a Robust Humoral Immune Response in Mice
Source: Vaccines (Basel). 2024 Sep 24;12(10):1088. doi: 10.3390/vaccines12101088 (PMC11511412; doi:10.3390/vaccines12101088)
Supplement: Supplementary file 1 [file vaccines-12-01088-s001.zip › Figure S1 RVFV M Segment Consensus Alignment.fa]

>Consensus sequence  (0 bp)
ATGTATGTTTTATTGACAATTCTAATCTCGGTTCTGGTGTGTGAAGCGGTTATTAGAGTGTCTCTAAGCTCCACAAGAGA
GGAGACCTGTTTTGGTGACTCCACCAACCCAGAGATGATTGAAGGAGCTTGGGATTCACTCAGAGAGGAGGAGATGCCAG
AGGAGCTCTCCTGCTCTGTATCAGGCATAAGGGAGGTTAAGACCTCAAGCCAGGAGTTATACAGAGCATTAAAAGCCATC
ATTGCTGCTGATGGCTTGAACAACATCACCTGCCATGGTAAGAATCCTGAGGACAAGATTTCTCTCATAAAGGGTCCTCC
TCACAAAAAGCGGGTGGGGATAGTCCGGTGTGAGAGACGAAGAGATGCTAAGCAAATAGGGAGAGAAACCATGGCAGGGA
TTGCGATGACAGTCCTTCCAGCCTTAGCAGTTTTTGCTTTGGCACCTGTTGTTTTTGCTGAAGACCCCCATCTCAGAAAC
AGACCAGGGAAGGGGCACAACTACATTGACGGGATGACTCAGGAGGATGCCACATGCAAACCTGTGACATATGCTGGGGC
ATGTAGCAGTTTTGATGTCTTGCTTGAAAAGGGAAAATTTCCCCTTTTCCAGTCATATGCTCATCATAGAACTCTACTAG
AGGCAGTTCACGACACCATCATTGCAAAGGCTGATCCACCTAGCTGTGACCTTCAGAGTGCTCATGGGAATCCCTGTATG
AAAGAGAAACTTGTGATGAAGACACATTGTCCAAATGACTACCAGTCAGCTCATTACCTCAACAATGACGGGAAAATGGC
TTCAGTCAAGTGCCCACCTAAGTATGAGCTCACTGAGGACTGCAACTTTTGTAGGCAGATGACAGGTGCTAGCCTGAAGA
AGGGGTCTTATCCTCTCCAAGACTTATTTTGTCAGTCAAGTGAGGATGATGGATCAAAATTGAAAACAAAAATGAAAGGG
GTCTGCGAAGTGGGGGTTCAAGCACTCAAAAAGTGTGATGGCCAACTCAGCACTGCACATGAGGTTGTGCCCTTTGCAGT
GTTTAAGAACTCAAAGAAGGTTTATCTTGATAAGCTTGACCTCAAGACTGAGGAGAATCTGCTACCAGACTCATTTGTCT
GCTTCGAGCATAAGGGACAGTATAAAGGAACAATGGACTCTGGTCAGACCAAGAGGGAGCTCAAAAGCTTTGATATCTCT
CAGTGCCCCAAGATTGGAGGGCATGGTAGTAAGAAGTGCACTGGGGACGCAGCATTTTGCTCTGCTTATGAATGCACTGC
TCAGTATGCCAATGCCTATTGTTCACATGCTAATGGGTCAGGGATTGTGCAGATTCAAGTATCAGGGGTCTGGAAGAAGC
CTTTATGTGTAGGGTATGAGAGAGTGGTTGTGAAGAGAGAACTCTCTGCCAAACCCATCCAGAGAGTTGAGCCTTGCACA
ACTTGTATAACCAAATGTGAGCCTCATGGATTGGTTGTCCGATCAACAGGGTTCAAGATATCATCTGCAGTTGCTTGTGC
TAGCGGAGTTTGCGTCACAGGGTCGCAGAGTCCTTCTACTGAGATTACACTCAAGTATCCAGGGATATCCCAGTCCTCTG
GGGGGGACATAGGGGTTCACATGGCACACGATGATCAGTCAGTTAGCTCCAAAATAGTAGCTCACTGCCCTCCCCAGGAC
CCGTGCTTAGTGCATGGCTGCATAGTGTGTGCTCATGGCCTGATAAATTACCAGTGTCACACTGCTCTCAGTGCCTTTGT
TGTTGTATTTGTATTCAGTTCTATTGCAATAATTTGCTTAGCTATTCTTTATAGGGTGCTCAAGTGCCTAAAGATTGCCC
CAAGGAAAGTTCTGAATCCACTAATGTGGATTACAGCCTTCATCAGATGGGTGTATAAGAAGATGGTTGCTAGAGTGGCA
GACAATATTAATCAAGTGAACAGAGAAATAGGATGGATGGAAGGAGGTCAGTTGGCTCTAGGGAACCCTGCCCCTATTCC
TCGTCATGCCCCAATCCCACGTTATAGCACATACCTAATGCTACTATTGATTGTCTCATATGCATCAGCATGTTCAGAAC
TGATTCAGGCAAGCTCCAGAATCACCACTTGCTCCACAGAGGGTGTCAACACCAAGTGTAGACTGTCTGGCACAGCATTG
ATCAGGGCAGGGTCAGTTGGGGCAGAGGCTTGTTTGATGTTGAAGGGGGTCAAGGAAGATCAAACCAAGTTCTTAAAGAT
AAAAACTGTCTCAAGTGAGCTATCGTGCAGGGAGGGCCAGAGCTATTGGACTGGGTCCTTTAGCCCCAAGTGTCTGAGCT
CAAGGAGATGCCATCTTGTCGGGGAATGTCATGTGAATAGGTGTCTGTCTTGGAGGGACAATGAAACTTCAGCAGAGTTT
TCATTTGTTGGGGAAAGCACAACCATGCGAGAGAATAAGTGTTTTGAGCAGTGTGGAGGATGGGGGTGTGGATGTTTCAA
TGTGAACCCATCTTGCTTATTTGTGCACACGTATCTGCAGTCAGTTAGAAAAGAGGCCCTTAGAGTTTTTAACTGTATCG
ACTGGGTGCATAAACTCACTCTAGAGATCACAGACTTTGATGGCTCTGTTTCAACAATAGACTTAGGAGCATCATCTAGC
CGTTTCACAAACTGGGGTTCAGTTAGCCTCTCACTGGACGCAGAGGGCATTTCAGGCTCAAATAGCTTTTCTTTTATTGA
GAGCCCAGGCAAAGGGTATGCAATTGTTGATGAGCCATTCTCAGAAATTCCTCGGCAAGGGTTCTTGGGGGAGATCAGGT
GCAATTCAGAGTCCTCAGTCCTGAGTGCTCATGAATCATGCCTTAGGGCACCAAACCTTATCTCGTACAAGCCCATGATA
GATCAATTGGAGTGCACAACAAATCTGATTGATCCCTTTGTTGTCTTTGAGAGGGGTTCTCTGCCACAGACAAGGAATGA
CAAAACCTTTGCAGCTTCAAAAGGAAATAGAGGTGTTCAGGCTTTCTCTAAGGGCTCTGTACAAGCTGATCTGACTCTGA
TGTTTGATAATTTTGAGGTGGACTTTGTGGGAGCAGCCGTGTCTTGTGATGCCGCCTTCTTGAATTTGACAGGTTGCTAT
TCTTGCAATGCAGGGGCCAGAGTCTGCCTGTCTATCACATCCACAGGAACTGGAACTCTCTCTGCCCACAATAAGGACGG
GTCTCTGCATATAGTTCTCCCATCAGAGAATGGGACAAAAGATCAGTGTCAGATACTACATTTCACTGTACCTGAAGTAG
AAGAGGAGTTTATGTACTCTTGTGATGGAGATGAGCGGCCTCTGTTAGTGAAAGGGACCCTGATAGCTATTGACCCATTT
GATGATAGGCGGGAAGCAGGGGGGGAATCAACAGTTGTGAATCCAAAATCTGGATCTTGGAATTTCTTTGACTGGTTTTC
TGGACTCATGAGTTGGTTTGGAGGGCCGCTTAAAACTATACTCCTCATTTGCCTGTATGTTGCATTATCAATTGGGCTCT
TCTTCCTCCTTATATATCTTGGAAGAACAGGCCTCTCTAAAATGTGGCTTGCTGCTACTAAGAAGGCCTCATAG

>DQ380219|CAR_R1622|1985|Central_African_Republic  (0 bp)
ATGTATGTTTTATTAACAATTCTAATCTCGGTTCTGGTGTGTGAAGCGGTTATCAGAGTGTCTCTAAGCTCCACAAGAGA
AGAGACCTGTTTTGGTGACTCCACCAACCCAGAGATGATTGAAGGAGCTTGGGATTCACTCAGAGAGGAGGAGATGCCAG
AGGAGCTCTCCTGTTCTATATCAGGCATAAGGGAGGTTAAGACCTCAAGCCAGGAGTTATACAGGGCATTAAAAGCCATC
ATTGCTGCTGATGGCTTGAACAACATCACCTGCCATGGTAAGGATCCTGAGGACAAGATTTCTCTCATAAAGGGTCCTCC
TCATAAAAAGCGGGTGGGGATAGTTCGGTGTGAGAGACGAAGAGATGCTAAGCAAATAGGGAGAGAAACCATGGCAGGGA
TTGCAATGACAGTCCTTCCAGCCTTAGCAGTTTTTGCTTTGGCACCTGTTGTTTTTGCTGAGGACCCCCATCTCAGAAAC
AGACCAGGGAAGGGGCACAACTACATTGACGGGATGACCCAGGAGGATGCCACATGCAAACCTGTGACATATGCTGGGGC
ATGTAGCAGTTTTGATGTCTTGCTTGAGAAGGGGAAATTTCCCCTTTTCCAGTCGTATGCTCATCATAGAACTCTACTAG
AGGCAGTTCACGACACCATCATTGCAAAGGCTGATCCACCTAGCTGTGACCTTCAGAGTGCTCATGGGAATCCCTGCATG
AAAGAGAAACTCGTGATGAAGACACACTGTCCAAATGACTACCAGTCAGCTCATTACCTCAACAATGACGGGAAAATGGC
TTCAGTCAAGTGCCCTCCTAAGTATGAGCTCACTGAGGACTGCAACTTTTGTAGGCAGATGACAGGTGCTAGCCTAAAGA
AGGGGTCTTATCCTCTCCAAGACTTATTTTGCCAGTCAAGTGAGGATGATGGATCAAAATTAAAAACAAAAATGAAAGGG
GTCTGCGAAGTGGGGGTCCAAGCACTCAAAAAGTGTGATGGCCAACTCAGCACCGCACATGAGGTTGTGCCCTTTGCAGT
GTTTAAGAACTCAAAGAAGGTTTACCTCGATAAGCTTGACCTCAAGACTGAGGAGAATCTGCTGCCAGACTCATTTGTCT
GCTTCGAGCATAAGGGACAGTATAAAGGAACAATGGACTCTGGTCAGACTAAGAGGGAGCTCAAAAGCTTTGATATCTCT
CAGTGCCCCAAGATTGGAGGACATGGTAGTAAGAAGTGCACTGGGGACGCAGCATTTTGCTCTGCTTATGAGTGCACTGC
TCAGTACGCCAATGCCTATTGTTCACATGCTAATGGGTCAGGGATTGTGCAGATACAAGTGTCAGGGGTCTGGAAGAAGC
CTTTATGTGTAGGGTATGAGAGAGTGGTTGTGAAGAGAGAACTCTCTGCCAAGCCCATCCAGAGAGTTGAGCCTTGCACA
ACTTGTATAACCAAATGTGAGCCTCATGGATTGGTTGTCCGATCAACAGGGTTCAAGATATCATCTGCAGTTGCTTGTGC
TAGCGGAGTTTGCGTTACAGGATCACAGAGTCCTTCTACCGAGATTACACTCAAGTATCCAGGGATATCCCAGTCCTCAG
GGGGGGACATAGGGGTTCACATGGCACACGATGATCAGTCAGTTAGCTCCAAAATAGTAGCTCACTGCCCTCCCCAGGAC
CCATGCTTAGTGCACGGCTGCATAGTGTGTGCTCATGGCCTGATAAATTACCAGTGTCACACTGCTCTCAGTGCCTTTGT
TGTTGTGTTTGTATTCAGTTCTATTGCAATAATTTGTTTAGCCATTCTTTATAGGGTGCTCAAGTGCTTAAAGATTGCCC
CAAGGAAAGTTCTGAATCCACTAATGTGGATCACAGCCTTCATCAGATGGGTGTATAAGAAGATGGTTGCCAGAGTGGCA
GACAATATTAATCAAGTGAACAGGGAGATAGGATGGATGGAAGGAGGTCAGTTGGTTCTAGGGAACCCTGCCCCTATTCC
TCGTCATGCCCCAATCCCACGTTATAGCACATACCTAATGCTACTGCTAATTGTCTCATATGCATCAGCATGTTCAGAAC
TAATTCAGGCAAGCTCCAGAATCACTACTTGCTCCACAGAGGGTGTCAACACCAAGTGTAGACTGTCTGGTACAGCATTG
ATCAGGGCAGGGTCAGTTGGGGCAGAGGCTTGTTTGATGTTGAAGGGGGTCAAGGAAGATCAAACCAAGTTCTTAAAGAT
AAAAACTGTCTCAAGTGAGCTATCGTGCAGGGAGGGCCAGAGCTATTGGACTGGGTCCTTTAGCCCCAAATGTCTGAGCT
CAAGGAGATGCCATCTTGTCGGGGAATGTCATGTGAATAGGTGTCTGTCTTGGAGGGACAATGAAACTTCAGCAGAGTTT
TCATTTGTTGGGGAAAGTACAACCATGCGAGAGAATAAGTGTTTTGAGCAGTGTGGAGGATGGGGATGTGGGTGTTTCAA
TGTGAACCCATCTTGCTTATTTGTGCACACGTATCTGCAGTCAGTTAGAAAAGAGGCCCTTAGAGTTTTTAACTGTATCG
ACTGGGTGCATAAACTCACTCTAGAGATCACAGACTTTGATGGCTCTGTTTCAACAATAGACTTGGGAGCATCATCTAGC
CGTTTCACAAACTGGGGTTCAGTTAGCCTCTCACTGGACGCAGAGGGCATTTCAGGCTCAAATAGCTTTTCTTTCATTGA
GAGCCCAGGCAAAGGGTATGCAATTGTTGATGAGCCATTCTCAGAAATTCCTCGGCAAGGGTTCTTGGGGGAGATCAGGT
GCAATTCAGAGTCCTCAGTCCTGAGTGCTCATGAATCATGCCTTAGGGCACCAAACCTTATCTCATACAAGCCAATGATA
GATCAATTGGAGTGCACAACAAATCTGATTGATCCCTTTGTTGTATTTGAGAGGGGTTCTCTGCCACAGACAAGGAATGA
CAAAACCTTTGCAGCTTCAAAAGGAAATAGAGGTGTTCAAGCTTTCTCTAAGGGCTCTGTGCAAGCTGATCTAACTCTGA
TGTTTGACAATTTTGAGGTGGACTTTGTGGGAGCAGCTGTATCTTGTGATGCCGCCTTCTTAAATTTGACAGGTTGCTAT
TCTTGCAATGCAGGGGCCAGGGTCTGCCTGTCTATCACATCCACAGGAACTGGAACTCTCTCTGCCCACAATAAGGATGG
GTCTCTGCATATAGTTCTTCCATCAGAGAATGGAACAAAAGATCAGTGCCAGATACTACACTTCACTGTACCTGAAGTAG
AGGAGGAGTTTATGTACTCTTGTGATGGAGATGAGCGGCCTCTATTAGTGAAAGGGACCCTGATAGCTATTGATCCATTT
GATGATAGGCGGGAAGCAGGGGGAGAATCAACAGTTGTGAATCCAAAATCTGGATCTTGGAATTTCTTTGACTGGTTTTC
TGGACTCATGAGTTGGTTTGGAGGGCCTCTCAAAACTATACTCCTCATTTGCCTGTATGTTGCATTATCAATTGGGCTCT
TTTTCCTCCTCATATATCTTGGAAGAACAGGGCTCTCTAAAATGTGGCTTGCTGCTACTAAGAAGGCCTCATAG

>lcl|KU978777.1_cds_AMZ00427.1_1 [gene=GP] [locus_tag=AM556_00004] [protein=M polyprotein] [frame=3] [protein_id=AMZ00427.1] [location=<1..3557] [gbkey=CDS]  (0 bp)
---------------------------------------TGTGAAGCGGTTATTAGAGTGTCTCTAAGCTCCACAAGAGA
GGAGACCTGTTTTGGTGACTCCACCAACCCAGAGATGATTGAAGGAGCTTGGGATTCACTCAGAGAGGAGGAGATGCCAG
AGGAGCTCTCCTGCTCTGTATCAGGCATAAGGGAGGTTAAGACCTCAAGCCAGGAGTTATACAGAGCATTAAAAGCCATC
ATTGCTGCTGATGGCTTGAACAACATCACCTGCCATGGTAAGAATCCTGAGGACAAGATTTCTCTCATAAAGGGTCCTCC
TCACAAAAAGCGGGTGGGGATAGTCCGGTGTGAGAGACGAAGAGATACTAAGCAAATAGGGAGAGAAACCATGGCAGGGA
TTGCGATGACAGTCCTTCCAGCCTTAGCAGTTTTTGCTTTGGCACCTGTTGTTTTTGCTGAAGACCCCCATCTCAGAAAC
AGACCAGGGAAGGGGCACAACTACATTGACGGGATGACTCAGGAGGATGCCACATGCAAACCTGTGACATATGCTGGGGC
ATGTAGCAGTTTTGATGTCTTGCTTGAAAAGGGGAAATTTCCCCTTTTCCAGTCATATGCTCATCATAGAACTCTACTAG
AGGCAGTTCACGACACCATCATTGCAAAGGCTGATCCACCTAGCTGTGACCTTCAGAGTGCTCATGGGAATCCCTGTATG
AAAGAGAAACTTGTGATGAAGACACATTGTCCAAATGACTACCAGTCAGCTCATTACCTCAACAATGACGGGAAAATGGC
TTCAGTCAAGTGCCCACCTAAGTATGAGCTCACTGAGGACTGCAACTTTTGTAGGCAGATGACAGGTGCTAGCCTGAAGA
AGGGGTCTTATCCTCTCCAAGACTTATTTTGTCAGTCAAGTGAGGATGATGGATCAAAATTGAAAACAAAAATGAAAGGG
GTCTGCGAAGTGGGGGTTCAAGCACTCAAAAAGTGTGATGGCCAACTCAGCACTGCACATGAGGTTGTGCCCTTTGCAGT
GTTTAAGAACTCAAAGAAGGTTTATCTTGATAAGCTTGACCTCAAGACTGAGGAGAATCTGCTACCAGACTCATTTGTCT
GCTTCGAGCATAAGGGACAGTATAAAGGAACAATGGACTCTGGCCAGACCAAGAGGGAGCTCAAAAGCTTTGATATCTCT
CAGTGCCCCAAGATTGGAGGGCACGGTAGTAAGAAGTGCACTGGGGACGCAGCATTTTGCTCTGCTTATGAATGCACTGC
TCAGTATGCCAATGCCTTTTGTTCACATGCTAATGGGTCAGGGATTGTGCAGATTCAAGTATCAGGGGTCTGGAAGAAGC
CTTTATGTGTAGGGTATGAGAGAGTGGTTGTGAAGAGAGAACTCTCTGCCAAACCCATCCAGAGAGTTGAGCCTTGCACA
ACTTGTATAACCAAATGTGAACCTCATGGATTGGTTGTCCGATCAACAGGGTTCAAGATATCATCTGCAGTTGCTTGTGC
TAGCGGAGTTTGCGTCACAGGGTCGCAGAGTCCTTCTACTGAGATTACACTCAAGTATCCAGGGATATCCCAGTCCTCTG
GGGGGGACATAGGGGTTCACATGGCACATGATGATCAGTCAGTTAGCTCCAAAATAGTAGCTCACTGCCCTCCCCAGGAC
CCGTGCTTAGTGCATGGCTGCATAGTGTGTGCTCATGGCCTGATAAATTACCAGTGTCACACTGCTCTCAGTGCCTTTGT
TGTTGTATTTGTATTCAGTTCTATTGCAATAATTTGCTTAGCTATTCTTTATAGGGTGCTCAAGTGCCTAAAGATTGCCC
CAAGGAAAGTTCTGAATCCATTAATGTGGATTACAGCCTTCATCAGATGGGTGTATAAGAAGATGGTTGCTAGAGTGGCG
GACAATATTAATCAAGTGAACAGGGAAATAGGATGGATGGAAGGAGGTCAGTTGGTTCTAGGGAACCCTGCCCCTATTCC
TCGTCATGCCCCAATCCCACGTTATAGCACATACCTAATGCTACTATTGATTGTCTCATATGCATCAGCATGTTCAGAAC
TGATTCAGGCAAGCTCCAGAATCACCACTTGCTCCACAGAGGGTGTCAACACCAAGTGTAGACTGTCTGGCACAGCATTG
ATCAGGGCAGGGTCAGTTGGGGCAGAGGCTTGTTTGATGTTGAAGGGGGTCAAGGAAGATCAAACCAAGTTCTTAAAGAT
AAAAACTGTCTCAAGTGAGCTATCGTGCAGGGAGGGCCAGAGCTATTGGACTGGGTCCTTTAGCCCCAAGTGTCTGAGCT
CAAGGAGATGCCATCTTGTCGGGGAATGTCATGTGAATAGGTGTCTGTCTTGGAGGGACAATGAAACTTCAGCAGAGTTT
TCATTTGTTGGGGAAAGCACAACCATGCGAGAGAATAAGTGTTTTGAGCAGTGTGGAGGATGGGGGTGTGGATGTTTCAA
TGTGAACCCTTCTTGCTTATTTGTGCACACGTATCTGCAGTCAGTTAGAAAAGAGGCCCTTAGAGTTTTTAACTGTATCG
ACTGGGTGCATAAACTCACTCTAGAGATCACAGACTTTGATGGCTCTGTTTCAACAATAGACTTAGGAGCATCATCTAGC
CGTTTCACAAACTGGGGTTCAGTTAGCCTCTCACTGGACGCAGAGGGCATTTCAGGCTCAAATAGCTTTTCTTTTATTGA
GAGCCCAGGCAAAGGGTATGCAATTGTTGATGAGCCATTCTCAGAAATTCCTCGGCAAGGGTTCTTGGGGGAGATCAGGT
GCAATTCAGAGTCCTCAGTCCTGAATGCTCATGAATCATGCCTTAGGGCACCAAACCTTATCTCGTACAAGCCCATGATA
GATCAATTGGAGTGCACTACAAATCTGATTGATCCCTTTGTTGTCTTTGAGAGGGGTTCTCTGCCACAGACAAGGAATGA
CAAAACCTTTGCAGCTTCAAAAGGAAATAGAGGTGTTCAGGCTTTCTCTAAGGGCTCTGTACAAGCTGATCTGACTCTGA
TGTTTGATAATTTTGAGGTGGACTTTGTGGGAGCAGCCGTGTCTTGTGATGCCGCCTTCTTGAATTTGACAGGTTGTTAT
TCCTGCAATGCAGGGGCCAGAGTCTGCCTGTCTATCACATCCACAGGAACTGGAACTCTCTCTGCCCACAATAAGGAGGG
GTCTCTGCATATAGTTCTCCCATCAGAGAATGGGACAAAAGATCAGTGTCAGATACTACATTTCACTGTGCCTGAAGTAG
AAGAGGAGTTTATGTACTCTTGTGATGGAGATGAGCGGCCTCTGTTAGTGAAAGGGACCCTGATAGCTATTGACCCATTT
GATGATAGGCGGGAAGCAGGGGGGGAATCAACAGTTGTGAATCCAAAATCTGGATCTTGGAATTTCTTTGACTGGTTTTC
TGGACTCATGAGTTGGTTTGGAGGGCCGCTTAAAACTATACTCCTCATTTGCCTGTATGTTGCATTATCAATTGGGCTCT
TCTTCCTCCTTATATATCTTGGAAGAACAGGCCTCTCTAAAATGTGGCTTGCCGCTACTAAGAAGGCCTCATAG

>lcl|EU574052.1_cds_ACE78391.1_1 [protein=glycoprotein] [protein_id=ACE78391.1] [location=21..3614] [gbkey=CDS]  (0 bp)
ATGTATGTTTTATTGACAATTCTAATCTCGGTTCTGGTGTGTGAAGCGGTTATTAGAGTGTCTCTAAGCTCCACAAGAGA
GGAAACCTGTTTTGGTGACTCCACCAACCCAGAGATGATTGAAGGAGCTTGGGATTCACTCAGAGAGGAGGAGATGCCAG
AGGAGCTCTCCTGCTCTGTATCAGGCATAAGGGAGGTTAAGACCTCAAGCCAGGAGTTATACAGAGCATTAAAAGCCATC
ATTGCTGCTGATGGCTTGAACAACATCACCTGCCATGGTAAGAATCCTGAGGACAAGATTTCTCTCATAAAGGGTCCTCC
TCACAAAAAGCGGGTGGGGATAGTCCGGTGTGAGAGACGAAGAGATGCTAAGCAAATAGGGAGAGAAACCATGGCAGGGA
TTGCGATGACAGTCCTTCCAGCCTTAGCAGTTTTTGCTTTGGCACCTGTTGTTTTTGCTGAAGACCCCCATCTCAGAAAC
AGACCAGGGAAGGGGCACAACTACATTGACGGGATGACTCAGGAGGATGCCACATGCAAACCTGTGACATATGCTGGGGC
ATGTAGCAGTTTTGATGTCTTGCTTGAAAAGGGAAAATTTCCCCTTTTCCAGTCATATGCTCATCATAGAACTCTACTAG
AGGCAGTTCACGACACCATCATTGCAAAGGCTGATCCACCTAGCTGTGACCTTCAGAGTGCTCATGGGAATCCCTGTATG
AAAGAGAAACTTGTGATGAAGACACATTGTCCAAATGACTACCAGTCAGCTCATTACCTCAACAATGACGGGAAAATGGC
TTCAGTCAAGTGCCCACCTAAGTATGAGCTCACTGAGGACTGCAACTTTTGTAGACAGATGACAGGTGCTAGCCTGAAGA
AGGGGTCTTATCCTCTCCAAGACTTATTTTGTCAGTCAAGTGAGGATGATGGATCAAAATTGAAAACAAAAATGAAAGGG
GTCTGCGAAGTGGGGGTTCAAGCACTCAAAAAGTGTGATGGCCAACTCAGCACTGCACATGAGGTTGTGCCCTTTGCAGT
GTTTAAAAACTCAAAGAAGGTTTATCTTGATAAACTTGACCTCAAGACTGAGGAGAATCTGCTACCAGACTCATTTGTCT
GCTTCGAGCATAAGGGACAGTATAAAGGAACAATGGACTCTGGTCAGACCAAGAGGGAGCTCAAAAGCTTTGATATCTCT
CAGTGCCCCAAGATTGGAGGGCATGGTAGTAAGAAGTGCACTGGGGACGCAGCATTTTGCTCTGCTTATGAATGCACTGC
TCAGTATGCCAATGCCTATTGTTCACATGCTAACGGGTCAGGGATTGTGCAGATTCAAGTATCAGGGGTCTGGAAGAAGC
CTTTATGTGTAGGGTATGAGAGAGTGGTTGTGAAGAGAGAACTCTCTGCCAAACCCATCCAGAGAGTTGAGCCTTGCACA
ACTTGTATAACCAAATGTGAGCCTCATGGATTGGTTGTCCGATCAACAGGGTTCAAGATATCATCTGCAGTTGCTTGTGC
TAGCGGGGTTTGCGTCACAGGGTCGCAGAGTCCTTCTACTGAGATTACACTCAAGTATCCAGGGATATCCCAGTCCTCTG
GGGGGGACATAGGGGTTCACATGGCACACGATGATCAGTCAGTTAGCTCCAAAATAGTAGCTCACTGCCCTCCCCAGGAC
CCGTGCTTAGTGCATGGCTGCATAGTGTGTGCTCATGGCCTGATAAATTACCAGTGTCACACTGCTCTCAGTGCCTTTGT
TGTCATATTTGTATTCAGTTCTACTGCAATAATTTGCTTAGCTGTTCTTTATAGGGTGCTCAAGTGCTTAAAGATTGCCC
CAAGGAAAGTCCTGAATCCACTAATGTGGATTACAGCCTTCATCAGATGGGTGTATAAGAAGATGGTTGCTAGAGTGGCA
GACAATATTAATCAAGTGAACAGAGAAATAGGATGGATGGAAGGAGGTCAGTTGGCTCTAGGGAACCCTGCCCCTATTCC
TCGTCATGCCCCAATCCCACGTTATAGCACATACCTAATGCTACTATTGATTGTCTCATATGCATCAGCATGTTCAGAAC
TGATTCAGGCAAGCTCCAGAATCACCACTTGCTCCACAGAGGGTGTCAACACCAAGTGTAGACTGTCTGGCACAGCATTG
ATCAGGGCAGGGTCAGTTGGGGCAGAGGCTTGTTTGATGTTGAAGGGGGTCAAGGAAGATCAAACCAAGTTCTTAAAGAT
AAAAACTGTCTCAAGTGAGCTATCGTGCAGGGAGGGCCAGAGCTATTGGACTGGGTCCTTTAGCCCCAAGTGCCTGAGCT
CAAGGAGATGCCATCTTGTCGGGGAATGTCATGTGAATAGGTGTCTGTCTTGGAGGGACAATGAAACTTCAGCAGAGTTT
TCATTTGTTGGAGAAAGCACAACCATGCGAGAGAATAAGTGTTTTGAGCAGTGTGGAGGATGGGGGTGTGGATGTTTCAA
TGTGAACCCTTCTTGCTTATTTGTGCACACGTATCTGCAGTCAGTTAGAAAAGAGGCCCTTAGAGTTTTTAACTGTATCG
ACTGGGTGCATAAACTCACTCTAGAGATCACAGACTTTGATGGCTCTGTTTCAACAATAGACTTAGGAGCATCATCTAGC
CGTTTCACAAACTGGGGTTCAGTTAGCCTCTCACTGGACGCAGAGGGCATTTCAGGCTCAAATAGCTTTTCTTTTATTGA
GAGCCCAGGCAAAGGGTATGCAATTGTTGATGAGCCATTCTCAGAGATCCCTCGGCAAGGGTTCTTGGGGGAGATCAGGT
GCAATTCAGAGTCCTCAGTCCTGAGTGCTCATGAATCATGCCTTAGGGCACCAAACCTTGTCTCGTACAAGCCCATGATA
GATCAATTGGAGTGCACTACAAATCTGATTGATCCCTTTGTTGTCTTTGAGAGGGGTTCTCTGCCACAGACAAGGAATGA
CAAAACCTTTGCAGCTTCAAAAGGAAATAGAGGTGTTCAGGCTTTCTCTAAGGGCTCTGTACAAGCTGATCTGACTCTGA
TGTTTGATAATTTTGAGGTGGACTTTGTGGGAGCAGCCGTGTCTTGTGATGCCGCCTTCTTGAATTTGACAGGTTGCTAT
TCTTGCAACGCAGGGGCCAGAGTCTGCCTGTCCATCACATCCACAGGAACTGGAACTCTCTCTGCCCACAATAAGGACGG
GTCTCTGCATATAGTTCTCCCATCAGAGAACGGGACAAAAGATCAGTGTCAGATACTACATTTTACTGTACCTGAAGTAG
AAGAGGAGTTCATGTACTCTTGTGATGGAGATGAGCGGCCTCTGTTAGTGAAAGGGACCCTGATAGCTATTGACCCATTT
GATGATAGACGGGAAGCAGGGGGGGAATCAACAGTTGTGAATCCAAAATCTGGATCTTGGAATTTCTTTGACTGGTTTTC
TGGACTCATGAGTTGGTTTGGAGGGCCGCTTAAAACTATACTCCTCATTTGCCTGTATGTTGCATTATCAATTGGGCTCT
TCTTCCTCCTTATATATCTTGGAAGAACAGGCCTCTCTAAAATGTGGCTTGCCGCTACTAAGAAGGCCTCATAG

>KX944840|M37  (0 bp)
ATGTATGTTTTATTGACAATTCTAATCTCGGTTCTGGTGTGTGAAGCGGTTATTAGAGTGTCTCTAAGCTCCACAAGAGA
GGAAACCTGTTTTGGTGACTCCACCAACCCAGAGATGATTGAAGGAGCTTGGGATTCACTCAGAGAGGAGGAGATGCCAG
AGGAGCTCTCCTGCTCTGTATCAGGCATAAGGGAGGTTAAGACCTCAAGCCAGGAGTTATACAGAGCATTAAAAGCCATC
ATTGCTGCTGATGGCTTGAACAACATCACCTGCCATGGTAAGAATCCTGAGGACAAGATTTCTCTCATAAAGGGTCCTCC
TCACAAAAAGCGGGTGGGGATAGTCCGGTGTGAGAGACGAAGAGATGCTAAGCAAATAGGGAGAGAAACCATGGCAGGGA
TTGCGATGACAGTCCTTCCAGCCTTAGCAGTTTTTGCTTTGGCACCTGTTGTTTTTGCTGAAGACCCCCATCTCAGAAAC
AGACCAGGGAAGGGGCACAACTACATTGACGGGATGACTCAGGAGGATGCCACATGCAAACCTGTGACATATGCTGGGGC
ATGTAGCAGTTTTGATGTCTTGCTTGAAAAGGGAAAATTTCCCCTTTTCCAGTCATATGCTCATCATAGAACTCTACTAG
AGGCAGTTCACGACACCATCATTGCAAAGGCTGATCCACCTAGCTGTGACCTTCAGAGTGCTCATGGGAATCCCTGTATG
AAAGAGAAACTTGTGATGAAGACACATTGTCCAAATGACTACCAGTCAGCTCATTACCTCAACAATGACGGGAAAATGGC
TTCAGTCAAGTGCCCACCTAAGTATGAGCTCACTGAGGACTGCAACTTTTGTAGACAGATGACAGGTGCTAGCCTGAAGA
AGGGGTCTTATCCTCTCCAAGACTTATTTTGTCAGTCAAGTGAGGATGATGGATCAAAATTGAAAACAAAAATGAAAGGG
GTCTGCGAAGTGGGGGTTCAAGCACTCAAAAAGTGTGATGGCCAACTCAGCACTGCACATGAGGTTGTGCCCTTTGCAGT
GTTTAAAAACTCAAAGAAGGTTTATCTTGATAAACTTGACCTCAAGACTGAGGAGAATCTGCTACCAGACTCATTTGTCT
GCTTCGAGCATAAGGGACAGTATAAAGGAACAATGGACTCTGGTCAGACCAAGAGGGAGCTCAAAAGCTTTGATATCTCT
CAGTGCCCCAAGATTGGAGGGCATGGTAGTAAGAAGTGCACTGGGGACGCAGCATTTTGCTCTGCTTATGAATGCACTGC
TCAGTATGCCAATGCCTATTGTTCACATGCTAACGGGTCAGGGATTGTGCAGATTCAAGTATCAGGGGTCTGGAAGAAGC
CTTTATGTGTAGGGTATGAGAGAGTGGTTGTGAAGAGAGAACTCTCTGCCAAACCCATCCAGAGAGTTGAGCCTTGCACA
ACTTGTATAACCAAATGTGAGCCTCATGGATTGGTTGTCCGATCAACAGGGTTCAAGATATCATCTGCAGTTGCTTGTGC
TAGCGGGGTTTGCGTCACAGGGTCGCAGAGTCCTTCTACTGAGATTACACTCAAGTATCCAGGGATATCCCAGTCCTCTG
GGGGGGACATAGGGGTTCACATGGCACACGATGATCAGTCAGTTAGCTCCAAAATAGTAGCTCACTGCCCTCCCCAGGAC
CCGTGCTTAGTGCATGGCTGCATAGTGTGTGCTCATGGCCTGATAAATTACCAGTGTCACACTGCTCTCAGTGCCTTTGT
TGTCATATTTGTATTCAGTTCTACTGCAATAATTTGCTTAGCTGTTCTTTATAGGGTGCTCAAGTGCTTAAAGATTGCCC
CAAGGAAAGTCCTGAATCCACTAATGTGGATTACAGCCTTCATCAGATGGGTGTATAAGAAGATGGTTGCTAGAGTGGCA
GACAATATTAATCAAGTGAACAGAGAAATAGGATGGATGGAAGGAGGTCAGTTGGCTCTAGGGAACCCTGCCCCTATTCC
TCGTCATGCCCCAATCCCACGTTATAGCACATACCTAATGCTACTATTGATTGTCTCATATGCATCAGCATGTTCAGAAC
TGATTCAGGCAAGCTCCAGAATCACCACTTGCTCCACAGAGGGTGTCAACACCAAGTGTAGACTGTCTGGCACAGCATTG
ATCAGGGCAGGGTCAGTTGGGGCAGAGGCTTGTTTGATGTTGAAGGGGGTCAAGGAAGATCAAACCAAGTTCTTAAAGAT
AAAAACTGTCTCAAGTGAGCTATCGTGCAGGGAGGGCCAGAGCTATTGGACTGGGTCCTTTAGCCCCAAGTGCCTGAGCT
CAAGGAGATGCCATCTTGTCGGGGAATGTCATGTGAATAGGTGTCTGTCTTGGAGGGACAATGAAACTTCAGCAGAGTTT
TCATTTGTTGGAGAAAGCACAACCATGCGAGAGAATAAGTGTTTTGAGCAGTGTGGAGGATGGGGGTGTGGATGTTTCAA
TGTGAACCCTTCTTGCTTATTTGTGCACACGTATCTGCAGTCAGTTAGAAAAGAGGCCCTTAGAGTTTTTAACTGTATCG
ACTGGGTGCATAAACTCACTCTAGAGATCACAGACTTTGATGGCTCTGTTTCAACAATAGACTTAGGAGCATCATCTAGC
CGTTTCACAAACTGGGGTTCAGTTAGCCTCTCACTGGACGCAGAGGGCATTTCAGGCTCAAATAGCTTTTCTTTTATTGA
GAGCCCAGGCAAAGGGTATGCAATTGTTGATGAGCCATTCTCAGAGATCCCTCGGCAAGGGTTCTTGGGGGAGATCAGGT
GCAATTCAGAGTCCTCAGTCCTGAGTGCTCATGAATCATGCCTTAGGGCACCAAACCTTGTCTCGTACAAGCCCATGATA
GATCAATTGGAGTGCACTACAAATCTGATTGATCCCTTTGTTGTCTTTGAGAGGGGTTCTCTGCCACAGACAAGGAATGA
CAAAACCTTTGCAGCTTCAAAAGGAAATAGAGGTGTTCAGGCTTTCTCTAAGGGCTCTGTACAAGCTGATCTGACTCTGA
TGTTTGATAATTTTGAGGTGGACTTTGTGGGAGCAGCCGTGTCTTGTGATGCCGCCTTCTTGAATTTGACAGGTTGCTAT
TCTTGCAATGCAGGGGCCAAAGTCTGCCTGTCCATCACATCCACAGGAACTGGAACTCTCTCTGCCCACAATAAGGACGG
GTCTCTGCATATAGTTCTCCCATCAGAGAACGGGACAAAAGATCAGTGTCAGATACTACATTTTACTGTACCTGAAGTAG
AAGAGGAGTTCATGTACTCTTGTGATGGAGATGAGCGGCCTCTGTTAGTGAAAGGGACCCTGATAGCTATTGACCCATTT
GATGATAGACGGGAAGCAGGGGGGGAATCAACAGTTGTGAATCCAAAATCTGGATCTTGGAATTTCTTTGACTGGTTTTC
TGGACTCATGAGTTGGTTTGGAGGGCCGCTTAAAACTATACTCCTCATTTGCCTGTATGTTGCATTATCAATTGGGCTCT
TCTTCCTCCTTATATATCTTGGAAGAACAGGCCTCTCTAAAATGTGGCTTGCCGCTACTAAGAAGGCCTCATAG

>KX944844|M57  (0 bp)
ATGTATGTTTTACTAACAATTCTGATCACGGTTCTGGTGTGTGAGGCAGTTATTAGAGTGTCTCTAAGTTCCACAAGAGA
AGAGACCTGCTTTGGTGACTACACCAACCCAGAGATGATTGAAGGAGCTTGGGATTCACTCAGAGAGGAGGAGATGCCAG
AAGAGCTCTCCTGTTCCATATCAGGCATAAGGGAGGTCAAAACCTCAAGCCAGGAATTGTATAGGGCATTAAAAGCCATC
ATTGCTGCTGATGGCTTGAACAACATCACCTGCCATGGTAAGGATCCTGAGGATAAGATTTCTCTCGTAAAGGGTCCTCC
TCACAAAAAGCGGGTGGGGATAGTTCGGTGTGAGAGACGAAGAGACGCTAAGCAAATAGGAAGAGAAACCATGGCAGGGA
TTGCAATGACAGTCCTTCCAGCCTTAGCAGTTTTTGCTTTGGCACCTGTTGTTTTTGCTGAAGACCTTCATCTCAGAAAC
AGACCAGGGAAGGGGCACAACTACATTGACGGGATGACTCAGGAGGACGCCACATGCAAACCTGTGACATATGCTGGGGC
TTGTAGCAGTTTTGATGTCTTGCTCGAAAAGGGAAAATTCCCCCTCTTCCAGTCGTATGCCCATCACAGAACCCTACTAG
AAGCAGTTCACGACACCATCATTGCAAAGGCTGATCCACCTAGCTGTGACCTTCAGAGTGCTCATGGGAATCCCTGCATG
AAGGAGAAACTCGTGATGAAGACACACTGTCCAAATGACTACCAGTCAGCTCATTACCTCAACAATGACGGGAAAATGGC
TTCAGTCAAGTGCCCTCCTAAATATGAGCTCACTGAGGACTGCAATTTTTGCAGGCAGATGACAGGTGCTAGCTTGAAGA
AGGGGTCTTATCCTCTTCAGGACTTATTTTGTCAGTCAAGTGAGGATGATGGATCAAAATTAAAAACAAAAATGAAAGGG
GTCTGCGAAGTGGGGGTTCAAGCACTCAAAAAGTGTGATGGCCAACTCAGCACTGCACATGAGGTTGTGCCCTTTGCAGT
ATTTAAGAACTCAAAGAAGGTTTATCTTGATAAGCTTGACCTCAAGACTGAGGAAAATCTGTTGCCAGACTCATTTGTCT
GCTTCGAGCATAAGGGACAGTATAAAGGAACAATGGACTCTGGTCAGACCAAGAGGGAGCTCAAAAGCTTTGATATCTCT
CAGTGCCCCAAGATTGGAGGACATGGTAGCAAGAAGTGCACTGGGGACGCAGCTTTTTGCTCTGCTTATGAGTGCACTGC
TCAATACGCCAATGCTTATTGTTCACATGCTAATGGGTCAGGAGTTGTACAGATACAAGTATCCGGGGTCTGGAAGAAGC
CTTTGTGTGTCGGGTATGAGAGGGTGGTTGTGAAGAGAGAACTCTCTGCTAAGCCCATCCAGAGAGTTGAGCCTTGCACA
ACTTGTATAACCAAATGTGAGCCTCACGGATTGGTTGTCCGATCAACAGGTTTCAAGATATCATCTGCAGTTGCTTGTGC
TAGCGGAGTTTGCGTTACAGGATCGCAGAGCCCTTCTACCGAGATTACACTCAAGTATCCAGGGATATCCCAGTCCTCTG
GGGGGGACATAGGGGTTCACATGGCACATGATGATCAGTCAGTTAGCTCCAAAATAGTAGCTCACTGCCCTCCCCAGGAT
CCATGCCTAGTGCATGGCTGCATAGTGTGTGCTCATGGCCTGATAAATTACCAGTGTCACACTGCTCTCAGTGCCTTTGT
TGTTGTGTTCGTATTTAGCTCTGTCGCAATAATTTGTTTGGCCATTCTTTATAAAGTTCTCAAGTGCCTAAAGATTGCCC
CAAGGAAAGTTCTGAATCCACTAATGTGGATTACTGTTTTCATCAGATGGGTGTATAAGAAGATGGTTGCCAGAGTAGCA
GACAATATCAATCAGGTGAACAGGGAAATAGGATGGATGGAAGGAGGCCAGCTGGCTCTAGGGAACCCTGCCCCTATTCC
TCGTCATGCTCCAATTCCACGTTATAGCACATACCTAATGCTACTATTGATTGTCTCATATGCATCAGCATGTTCAGAAC
TGATTCAGGCAAGCTCCAGAATCACCACTTGCTCCACAGAAGGTGTCAACACCAAGTGTAGGCTGTCTGGCACAGCATTA
ATCAGGGCAGGGTCAGTTGGGGCAGAGGCTTGTTTGATGTTAAAGGGGGTCAAGGAAGACCAAACCAAGTTTTTGAAGAT
AAAAACTGTCTCAAGTGAGCTATCGTGCAGGGAGGGCCAGAGCTATTGGACTGGGTCCTTTAGCCCTAAATGTCTGAGCT
CAAGGAGATGCCATCTTGTCGGGGAATGTCATGTGAATAGGTGTCTGTCTTGGAGAGACAATGAAACCTCAGCAGAATTT
TCATTTGTTGGGGAAAGCACGACCATGCGGGAGAACAAGTGTTTTGAGCAGTGTGGAGGATGGGGATGTGGGTGTTTCAA
TGTGAACCCATCTTGCTTATTTGTGCACACGTATCTGCAGTCAGTCAGAAAAGAGGCCCTTAGAGTTTTCAACTGTATCG
ATTGGGTGCATAAACTCACTCTAGAGATTACTGACTTTGATGGCTCTGTTTCAACAATAGACCTGGGAGCATCATCTAGC
CGTTTCACAAACTGGGGTTCAGTTAGCCTCTCACTGGACGCAGAGGGCATTTCAGGCTCAAACAGCTTTTCCTTCATTGA
GAGCCCAGGCAAAGGGTATGCAATTGTTGATGAGCCATTCTCAGAAATTCCTCGGCAAGGGTTCTTGGGGGAGATCAGGT
GCAATTCAGAATCTTCAGTCCTGAGTGCTCATGAATCATGCCTTAGGGCACCAAATCTTATTTCATACAAGCCCATGATA
GATCAGTTGGAGTGCACAACAAATCTGATTGATCCCTTTGTTGTCTTTGAGAGGGGCTCTCTGCCACAGACAAGGAATGA
CAAAACCTTTGCAGCTTCAAAAGGAAATAGGGGTGTTCAAGCTTTCTCTAAGGGCTCTGTACAGGCTGATCTAACACTGA
TGTTTGACAATTTTGAGGTGGACTTTGTGGGAGCAGCCGTGTCTTGTGATGCCGCCTTCTTAAATTTGACAGGTTGCTAT
TCCTGCAATGCAGGGGCCAGAGTCTGCCTGTCTATCACATCCACAGGAACTGGAACTCTCTCTGCCCACAATAAAGATGG
ATCTCTGCATATAGTTCTTCCATCAGAGAATGGAACAAAAGATCAGTGTCAGATACTACACTTCACTGTACCTGAGGTAG
AGGAGGAGTTTATGTACTCTTGTGATGGAGATGAGCGGCCTCTGTTGGTGAAGGGAACCCTGATAGCTATTGATCCATTT
GATGATAGGCGAGAAGCAGGGGGGGAATCAACAGTTGTGAATCCAAAATCTGGATCTTGGAATTTCTTTGACTGGTTTTC
TGGACTCATGAGTTGGTTTGGAGGGCCTCTTAAGACTATACTCCTCATTTGCCTGTATGTAGCATTATCAATTGGGCTCT
TTTTCCTTCTTATATATCTTGGAAGAACAGGCCTCTCTAAAATGTGGCTTGCTGCCACCAAGAAAGCCTCATAG

>lcl|EU574035.1_cds_ACE78374.1_1 [protein=glycoprotein] [protein_id=ACE78374.1] [location=21..3614] [gbkey=CDS]  (0 bp)
ATGTATGTTTTATTGACAATTCTAATCTCGGTTCTGGTGTGTGAAGCGGTTATTAGAGTGTCTCTAAGCTCCACAAGAGA
GGAAACCTGTTTTGGTGACTCCACCAACCCAGAGATGATTGAAGGAGCTTGGGATTCACTCAGAGAGGAGGAGATGCCAG
AGGAGCTCTCCTGCTCTGTATCAGGCATAAGGGAGGTTAAGACCTCAAGCCAGGAGTTATACAGAGCATTAAAAGCCATC
ATTGCTGCTGATGGCTTGAACAACATCACCTGCCATGGTAAGAATCCTGAGGACAAGATTTCTCTCATAAAGGGTCCTCC
TCACAAAAAGCGGGTGGGGATAGTCCGGTGTGAGAGACGAAGAGATGCTAAGCAAATAGGGAGAGAAACCATGGCAGGGA
TTGCGATGACAGTCCTTCCAGCCTTAGCAGTTTTTGCTTTGGCACCTGTTGTTTTTGCTGAAGACCCCCATCTCAGAAAC
AGACCAGGGAAGGGGCACAACTACATTGACGGGATGACTCAGGAGGATGCCACATGCAAACCTGTGACATATGCTGGGGC
ATGTAGCAGTTTTGATGTCTTGCTTGAAAAGGGAAAATTTCCCCTTTTCCAGTCATATGCTCATCATAGAACTCTACTAG
AGGCAGTTCACGACACCATCATTGCAAAGGCTGATCCACCTAGCTGTGACCTTCAGAGTGCTCATGGGAATCCCTGTATG
AAAGAGAAACTTGTGATGAAGACACATTGTCCAAATGACTACCAGTCAGCTCATTACCTCAACAATGACGGGAAAATGGC
TTCAGTCAAGTGCCCACCTAAGTATGAGCTCACTGAGGACTGCAACTTTTGTAGACAGATGACAGGTGCTAGCCTGAAGA
AGGGGTCTTATCCTCTCCAAGACTTATTTTGTCAGTCAAGTGAGGATGATGGATCAAAATTGAAAACAAAAATGAAAGGG
GTCTGCGAAGTGGGGGTTCAAGCACTCAAAAAGTGTGATGGCCAACTCAGCACTGCACATGAGGTTGTGCCCTTTGCAGT
GTTTAAAAACTCAAAGAAGGTTTATCTTGATAAACTTGACCTCAAGACTGAGGAGAATCTGCTACCAGACTCATTTGTCT
GCTTCGAGCATAAGGGACAGTATAAAGGAACAATGGACTCTGGTCAGACCAAGAGGGAGCTCAAAAGCTTTGATATCTCT
CAGTGCCCCAAGATTGGAGGGCATGGTAGTAAGAAGTGCACTGGGGACGCAGCATTTTGCTCTGCTTATGAATGCACTGC
TCAGTATGCCAATGCCTATTGTTCACATGCTAACGGGTCAGGGATTGTGCAGATTCAAGTATCAGGGGTCTGGAAGAAGC
CTTTATGTGTAGGGTATGAGAGAGTGGTTGTGAAGAGAGAACTCTCTGCCAAACCCATCCAGAGAGTTGAGCCTTGCACA
ACTTGTATAACCAAATGTGAGCCTCATGGATTGGTTGTCCGATCAACAGGGTTCAAGATATCATCTGCAGTTGCTTGTGC
TAGCGGGGTTTGCGTCACAGGGTCGCAGAGTCCTTCTACTGAGATTACACTCAAGTATCCAGGGATATCCCAGTCCTCTG
GGGGGGACATAGGGGTTCACATGGCACACGATGATCAGTCAGTTAGCTCCAAAATAGTAGCTCACTGCCCTCCCCAGGAC
CCGTGCTTAGTGCATGGCTGCATAGTGTGTGCTCATGGCCTGATAAATTACCAGTGTCACACTGCTCTCAGTGCCTTTGT
TGTCATATTTGTATTCAGTTCTACTGCAATAATTTGCTTAGCTGTTCTTTATAGGGTGCTCAAGTGCTTAAAGATTGCCC
CAAGGAAAGTCCTGAATCCACTAATGTGGATTACAGCCTTCATCAGATGGGTGTATAAGAAGATGGTTGCTAGAGTGGCA
GACAATATTAATCAAGTGAACAGAGAAATAGGATGGATGGAAGGAGGTCAGTTGGCTCTAGGGAACCCTGCCCCTATTCC
TCGTCATGCCCCAATCCCACGTTATAGCACATACCTAATGCTACTATTGATTGTCTCATATGCATCAGCATGTTCAGAAC
TGATTCAGGCAAGCTCCAGAATCACCACTTGCTCCACAGAGGGTGTCAACACCAAGTGTAGACTGTCTGGCACAGCATTG
ATCAGGGCAGGGTCAGTTGGGGCAGAGGCTTGTTTGATGTTGAAGGGGGTCAAGGAAGATCAAACCAAGTTCTTAAAGAT
AAAAACTGTCTCAAGTGAGCTATCGTGCAGGGAGGGCCAGAGCTATTGGACTGGGTCCTTTAGCCCCAAGTGCCTGAGCT
CAAGGAGATGCCATCTTGTCGGGGAATGTCATGTGAATAGGTGTCTGTCTTGGAGGGACAATGAAACTTCAGCAGAGTTT
TCATTTGTTGGAGAAAGCACAACCATGCGAGAGAATAAGTGTTTTGAGCAGTGTGGAGGATGGGGGTGTGGATGTTTCAA
TGTGAACCCTTCTTGCTTATTTGTGCACACGTATCTGCAGTCAGTTAGAAAAGAGGCCCTTAGAGTTTTTAACTGTATCG
ACTGGGTGCATAAACTCACTCTAGAGATCACAGACTTTGATGGCTCTGTTTCAACAATAGACTTAGGAGCATCATCTAGC
CGTTTCACAAACTGGGGTTCAGTTAGCCTCTCACTGGACGCAGAGGGCATTTCAGGCTCAAATAGCTTTTCTTTTATTGA
GAGCCCAGGCAAAGGGTATGCAATTGTTGATGAGCCATTCTCAGAGATCCCTCGGCAAGGGTTCTTGGGGGAGATCAGGT
GCAATTCAGAGTCCTCAGTCCTGAGTGCTCATGAATCATGCCTTAGGGCACCAAACCTTGTCTCGTACAAGCCCATGATA
GATCAATTGGAGTGCACTACAAATCTGATTGATCCCTTTGTTGTCTTTGAGAGGGGTTCTCTGCCACAGACAAGGAATGA
CAAAACCTTTGCAGCTTCAAAAGGAAATAGAGGTGTTCAGGCTTTCTCTAAGGGCTCTGTACAAGCTGATCTGACTCTGA
TGTTTGATAATTTTGAGGTGGACTTTGTGGGAGCAGCCGTGTCTTGTGATGCCGCCTTCTTGAATTTGACAGGTTGCTAT
TCTTGCAACGCAGGGGCCAGAGTCTGCCTGTCCATCACATCCACAGGAACTGGAACTCTCTCTGCCCACAATAAGGACGG
GTCTCTGCATATAGTTCTCCCATCAGAGAACGGGACAAAAGATCAGTGTCAGATACTACATTTTACTGTACCTGAAGTAG
AAGAGGAGTTCATGTACTCTTGTGATGGAGATGAGCGGCCTCTGTTAGTGAAAGGGACCCTGATAGCTATTGACCCATTT
GATGATAGACGGGAAGCAGGGGGGGAATCAACAGTTGTGAATCCAAAATCTGGATCTTGGAATTTCTTTGACTGGTTTTC
TGGACTCATGAGTTGGTTTGGAGGGCCGCTTAAAACTATACTCCTCATTTGCCTGTATGTTGCATTATCAATTGGGCTCT
TCTTCCTCCTTATATATCTTGGAAGAACAGGCCTCTCTAAAATGTGGCTTGCCGCTACTAAGAAGGCCTCATAG

>MG649054|RVFV_BJ01_Sera_6d  (0 bp)
ATGTATGTTTTACTAACAATTCTAATCTCGGTTCTGGTGTGTGAAGCGATTATTAGAGTGTCTCTAAGCTCCACAAGAGA
GGAAACCTGTTTTGGTGACTCCACCAACCCAGAGATGATTGAAGGAGCTTGGGATTCACTCAGAGAGGAGGAGATGCCAG
AAGAGCTCTCCTGTTCCATATCTGGCATAAGGGAGGTCAAGACCTCAAGCCAGGAATTATACAGGGCATTAAAAGCCATC
ATTGCTGCTGATGGCTTGAACAACATCACCTGCCATGGTAAGGATCCTGAGGACAAAATTTCTCTCATAAAGGGTCCTCC
TCACAAGAAGCGGGTGGGGATAGTTCGGTGTGAGAGACGAAGGGACGCTAAGCAAATAGGGAGAGAAACCATGGCAGGGA
TTGCAATGACAGTTCTTCCCGCCTTAGCAGTTTTTGCTTTGGCACCTGTTGTTTTTGCTGAGGACCCTCATCTCAGAAAC
AGACCAGGGAAGGGACATAACTACATTGACGGGATGACTCAGGAGGATGCCACATGCAAACCTGTGACATATGCTGGGGC
ATGTAGCAGTTTTGATGTTTTGCTCGAAAAGGGAAAATTCCCCCTCTTCCAGTCATATGCTCATCATAGAACTCTACTAG
AGGCAGTTCACGACACCATCATTGCAAAGGCTGATCCACCTAGCTGTGATCTCCAGAGTGCTCATGGGAATCCCTGCATG
AAAGAGAAACTCGTGATGAAGACACACTGTCCAAATGACTACCAGTCAGCTCATTACCTCAACAATGACGGGAAAATGGC
TTCAGTCAAGTGCCCTCCTAAGTATGAGCTTACTGAGGACTGCAACTTTTGTAGGCAGATGACAGGTGCTAGCTTGAAGA
AGGGGTCTTATCCTCTCCAGGACTTATTTTGTCAGTCAAGTGAGGATGATGGATCAAAACTAAAGACAAAAATGAAAGGG
GTCTGCGAAGTGGGGGTTCAGGCACTCAAAAAGTGTGATGGCCAACTCAGCACTGCACATGAGGTTGTGCCCTTTGCAGT
GTTTAAGAATTCAAAGAAGGTTTATCTTGACAAGCTTGACCTTAAGACTGAAGAAAATCTGCTACCAGACTCATTTGTCT
GCTTTGAGCATAAGGGACAGTATAAAGGAACAATGGACTCTGGTCAGACTAAGAGGGAGCTCAAAAGCTTTGATATCTCT
CAGTGCCCCAAGATTGGGGGACATGGTAGCAAGAAGTGCACTGGGGACGCAGCATTTTGCTCTGCTTATGAGTGTACTGC
TCAATATGCCAATGCCTATTGTTCACATGCTAATGGGTCTGGGATTGTACAGATACAAGTATCCGGGGTCTGGAAGAAGC
CTTTATGTGTGGGGTATGAGAGAGTGGTTGTGAAGAGAGAACTCTCTGCCAAGCCCATCCAGAGAGTTGAGCCTTGCACA
ACTTGCATAACCAAATGTGAGCCTCATGGATTGGTTGTCCGATCAACAGGGTTCAAGATATCATCTGCAGTTGCTTGTGC
CAGCGGAGTTTGCGTCACAGGATCGCAGAGCCCTTCTACTGAGATCACTCTCAAGTATCCAGGGATATCCCAGTCCTCTG
GGGGGGATATAGGGGTTCACATGGCACATGATGATCAGTCAGTTAGCTCCAAAATAGTGGCTCACTGCCCCCCCCAGGAC
CCGTGCCTAGTGCATGGCTGCATAGTGTGTGCTCATGGCTTGATAAATTACCAGTGTCACACTGCTCTTAGTGCTTTTGT
TGTTGTGTTCGTATTCAGCTCTGTTGCAATAATTTGTCTGGCCATTCTTTATAAGGTGCTCAGGTGCCTAAAGATTGCCC
CAAAGAAAGTTCTGAATCCACTAATGTGGATCACTGCCTTCATCAGATGGGTGTATAAGAAGATGGTTGCCAGAGTGGCA
GACAATATCAATCAAGTGAACAGAGAAATAGGATGGATGGAAGGAGGCCAGTTGGCTCTAGGGAACCCTGCTCCCATTCC
TCGTCATGCTCCGATTCCACGTTATAGCACATACCTAATGCTACTATTGATTATCTCATATGCATCAGCATGTTCAGAAC
TGATTCAGGCAAGCTCCAGAATCACCACTTGCTCCACAGAAGGTGTCAACACCAAGTGTAGGCTGTCTGGCACAGCATTA
ATCAGGGCAGGGTCAGTTGGGGCAGAGGCTTGTTTAATGTTAAAGGGGGTCAAGGAAGACCAGACCAAGTTCTTGAAGAT
AAAAACTGTCTCAAGTGAGCTATCGTGCAGGGAGGGCCAGAGCTATTGGACTGGGTCCTTTAGCCCCAAATGTCTGAGCT
CAAGGAGATGCCATCTTGTCGGAGAATGTCATGTGAATAGGTGTCTGTCTTGGAGGGACAATGAAACTTCAGCAGAATTT
TCATTTGTTGGGGAAAGCACGACCATGCGAGAGAATAAGTGTTTTGAGCAGTGTGGAGGATGGGGATGTGGATGTTTCAA
TGTGAACCCATCTTGCTTATTTGTGCACACGTATCTGCAATCAGTTAGAAAAGAGGCTCTTAGAGTTTTTAACTGTATTG
ATTGGGTGCATAAACTCACTCTAGAGATCACAGACTTTGATGGCTCTGTTTCAACAATAGACTTGGGAGCATCATCTAGC
CGTTTCACAAACTGGGGCTCAGTTAGCCTCTCACTGGACGCAGAGGGCATTTCAGGCTCAAATAGCTTTTCTTTCATTGA
GAGCCCAGGCAAAGGGTATGCAATTGTTGATGAGCCATTCTCAGAAATTCCTCGGCAAGGGTTCTTGGGGGAGATCAGGT
GCAATTCAGAATCTTCTGTCCTGAGTGCTCATGAGTCATGCCTTAGGGCACCAAACCTTATCTCATACAAACCCATGATA
GATCAGTTGGAGTGCACAACAAATCTGATTGATCCCTTTGTTGTCTTTGAGAGGGGATCTCTGCCACAGACAAGGAATGA
CAAAACCTTTGCAGCTTCAAAAGGAAATAGGGGTGTTCAAGCTTTCTCTAAAGGCTCTGTACAGGCTGATCTAACTCTGA
TGTTTGACAATTTTGAGGTGGACTTTGTGGGAGCAGCCGTGTCTTGTGATGCCGCCTTCTTAAATTTGACAGGTTGCTAT
TCCTGCAATGCTGGAGCCAGAGTCTGCCTGTCTATCACATCCACAGGAACTGGAACTCTTTCTGCCCACAATAAGGATGG
GTCTCTGCATATAGTTCTTCCATCAGAGAATGGAACAAAAGATCAGTGTCAGATACTACACTTCACTGTACCTGAGGTGG
AGGAGGAGTTCATGTACTCTTGTGATGGAGATGAGCGACCTTTGTTGGTGAAGGGGACCCTAATAGCTATTGATCCATTT
GATGATAGGCGAGAAGCAGGGGGAGAATCAACAGTTGTGAATCCAAAATCTGGATCTTGGAACTTCTTTGACTGGTTTTC
TGGACTTATGAGTTGGTTTGGAGGACCTCTTAAGACTATACTCCTAATTTGCCTGTATGTAGCATTATCAATTGGGCTCT
TTTTCCTTCTTATATATCTTGGAAGAACAGGTCTCTCTAAAATGTGGCTTGCTGCCACTAAGAAAGCCTCATAG

>DQ380205|ZS_6365|1979|Egypt  (0 bp)
ATGTATGTTTTATTAACAATTCTAATCTCGGTTCTGGTGTGTGAAGCGGTTATTAGAGTGTCTCTAAGCTCCACAAGAGA
AGAGACCTGCTTTGGTGACTCCACTAACCCAGAGATGATTGAAGGAGCTTGGGATTCACTCAGAGAGGAGGAGATGCCGG
AGGAGCTCTCCTGTTCTATATCAGGCATAAGAGAGGTTAAGACCTCAAGCCAGGAGTTATACAGGGCATTAAAAGCCATC
ATTGCTGCTGATGGCTTGAACAACATCACCTGCCATGGTAAGGATCCTGAGGACAAGATTTCCCTCATAAAGGGTCCTCC
TCACAAAAAGCGGGTGGGGATAGTTCGGTGTGAGAGACGAAGAGATGCTAAGCAAATAGGGAGAGAAACCATGGCAGGGA
TTGCAATGACAGTCCTTCCAGCCTTAGCAGTTTTTGCTTTGGCACCTGTTGTTTTTGCTGAAGACCCCCATCTCAGAAAC
AGACCAGGGAAGGGGCACAACTACATTGACGGGATGACTCAGGAGGATGCCACATGCAAACCTGTGACATATGCTGGGGC
ATGTAGCAGTTTTGATGTCTTGCTTGAAAAGGGAAAATTTCCCCTTTTCCAGTCGTATGCTCATCATAGAACTCTACTAG
AGGCAGTTCACGACACCATCATTGCAAAGGCTGATCCACCTAGCTGTGACCTTCAGAGTGCTCATGGGAACCCCTGCATG
AAAGAGAAACTCGTGATGAAGACACACTGTCCAAATGACTACCAGTCAGCTCATTACCTCAACAATGACGGGAAAATGGC
TTCAGTCAAGTGCCCTCCTAAGTATGAGCTCACTGAGGACTGCAACTTTTGTAGGCAGATGACAGGTGCTAGCCTGAAGA
AGGGGTCTTATCCTCTCCAAGACTTGTTTTGTCAGTCAAGTGAGGATGATGGATCAAAATTAAAAACAAAAATGAAAGGG
GTCTGCGAAGTGGGGGTTCAAGCACTCAAAAAGTGTGATGGCCAACTCAGCACTGCACATGAGGTTGTGCCCTTTGCAGT
GTTTAAGAACTCAAAGAAGGTTTATCTTGATAAGCTTGACCTTAAGACTGAGGAGAATCTGCTACCAGACTCATTTGTCT
GTTTCGAGCATAAGGGACAGTACAAAGGAACAATGGACTCTGGTCAGACTAAGAGGGAGCTCAAAAGCTTTGATATCTCT
CAGTGCCCCAAGATTGGAGGACATGGTAGTAAGAAGTGCACTGGGGACGCAGCATTTTGCTCTGCTTATGAGTGCACTGC
TCAGTACGCCAATGCCTATTGTTCACATGCTAATGGGTCAGGGATTGTGCAGATACAAGTATCAGGGGTCTGGAAGAAGC
CTTTATGTGTAGGGTATGAGAGAGTGGTTGTGAAGAGAGAACTCTCTGCCAAGCCCATCCAGAGAGTTGAGCCTTGCACA
ACTTGTATAACCAAATGTGAGCCTCATGGATTGGTTGTCCGATCAACAGGGTTCAAGATATCATCAGCAGTTGCTTGTGC
TAGCGGAGTTTGCGTCACAGGATCGCAGAGTCCTTCCACCGAGATTACACTCAAGTATCCAGGGATATCCCAGTCTTCTG
GGGGGGACATAGGGGTTCACATGGCACACGATGATCAGTCAGTTAGCTCCAAAATAGTAGCTCACTGCCCTCCCCAGGAC
CCGTGCTTAGTGCATGGCTGCATAGTGTGTGCTCATGGCCTGATAAATTACCAGTGTCACACTGCTCTCAGTGCCTTTGT
TGTTGTGTTTGTATTCAGTTCTATTGCAATAATTTGTTTAGCTATTCTTTATAGGGTGCTTAAGTGCCTGAAGATTGCCC
CAAGGAAAGTTCTGAATCCACTAATGTGGATCACAGCCTTCATCAGATGGATATATAAGAAGATGGTTGCCAGAGTGGCA
GACAACATTAATCAAGTGAACAGGGAAATAGGATGGATGGAAGGAGGTCAGTTGGTTCTAGGGAACCCTGCCCCTATTCC
TCGTCATGCCCCAATCCCACGTTATAGCACATACCTGATGTTATTATTGATTGTCTCATATGCATCAGCATGTTCAGAAC
TGATTCAGGCAAGCTCCAGAATCACCACTTGCTCTACAGAGGGTGTTAACACCAAGTGTAGACTGTCTGGCACAGCATTG
ATCAGAGCAGGGTCAGTTGGGGCAGAGGCTTGTTTGATGTTGAAGGGGGTCAAAGAAGATCAAACCAAGTTCTTAAAGAT
AAAAACTGTCTCAAGTGAGCTATCATGCAGGGAGGGCCAGAGTTATTGGACTGGGTCCTTTAGTCCTAAATGTTTGAGCT
CAAGGAGATGCCACCTTGTCGGGGAATGCCATGTGAATAGGTGTCTGTCTTGGAGGGACAATGAAACTTCAGCAGAGTTT
TCATTTGTTGGGGAAAGCACGACCATGCGAGAGAATAAGTGTTTTGAGCAATGTGGAGGATGGGGGTGTGGGTGTTTCAA
TGTGAACCCATCTTGCTTATTTGTGCACACGTATCTGCAGTCAGTTAGAAAAGAGGCCCTTAGAGTTTTTAACTGTATCG
ACTGGGTGCATAAACTCACTCTAGAGATCACAGACTTTGATGGCTCTGTTTCAACAATAGACTTGGGAGCATCATCTAGC
CGTTTCACAAACTGGGGTTCAGTTAGCCTCTCACTGGACGCAGAGGGCATTTCAGGCTCAAATAGCTTTTCTTTCATTGA
GAGCCCAGGCAAAGGGTATGCAATTGTTGATGAGCCATTCTCAGAAATTCCTCGGCAAGGGTTCTTGGGGGAGATCAGGT
GCAATTCAGAGTCCTCAGTCCTGAGTGCTCATGAATCATGCCTTAGGGCACCAAACCTTATCTCATACAAGCCCATGATA
GATCAATTGGAGTGCACAACAAATCTGATTGATCCCTTTGTTGTCTTTGAGAGGGGTTCTCTGCCACAGACAAGGAATGA
CAAAACCTTTGCAGCTTCAAAAGGAAATAGAGGTGTCCAAGCTTTCTCTAAGGGCTCTGTACAAGCTGATCTAACTCTGA
TGTTTGACAATTTTGAGGTGGACTTTGTGGGAGCAGCCGTATCTTGTGATGCCGCCTTCTTAAATTTGACAGGTTGCTAT
TCTTGCAATGCAGGGGCCAGGGTCTGCCTGTCTATCACATCCACAGGAACTGGATCTCTCTCTGCCCACAATAAGGATGG
GTCTCTGCATATAGTCCTTCCATCAGAGAATGGAACAAAAGACCAGTGTCAGATACTACACTTCACTGTGCCTGAAGTAG
AGGAGGAGTTTATGTACTCTTGTGATGGAGATGAGCGGCCTCTGTTGGTGAAGGGGACCCTGATAGCCATTGATCCATTT
GATGATAGGCGGGAAGCAGGGGGGGAATCAACAGTTGTGAATCCAAAATCTGGATCTTGGAATTTCTTTGACTGGTTTTC
TGGACTCATGAGTTGGTTTGGAGGGCCTCTTAAAACTATACTCCTCATTTGCCTGTATGTTGCATTATCAATTGGGCTCT
TTTTTCTCCTTATATATCTTGGAAGAACAGGCCTCTCTAAAATGTGGCTTGCTGCCACTAAGAAGGCCTCATAG

>JQ820490|Sudan_2V_2007|2007|Sudan  (0 bp)
ATGTATGTTTTATTGACAATTCTAATCTCGGTTCTGGTGTGTGAAGCGGTTATTAGAGTGTCTCTAAGCTCCACAAGAGA
GGAGACCTGTTTTGGTGACTCCACCAACCCAGAGATGATTGAAGGAGCTTGGGATTCACTCAGAGAGGAGGAGATGCCAG
AGGAGCTCTCCTGCTCTGTATCAGGCATAAGGGAGGTTAAGACCTCAAGCCAGGAGTTATACAGAGCATTAAAAGCCATC
ATTGCTGCTGATGGCTTGAACAATATCACTTGCCATGGTAAGAATCCTGAGGACAAGATTTCTCTCATAAAGGGTCCTCC
TCACAAAAAGCGAGTGGGGATAGTCCGGTGTGAGAGACGAAGAGATGCTAAGCAAATAGGGAGAGAAACCATGGCAGGGA
TTGCGATGACAGTCCTTCCAGCCTTAGCAGTTTTTGCTTTGGCACCTGTTGTTTTTGCTGAAGACCCCCATCTCAGAAAC
AGACCAGGGAAGGGGCACAACTACATTGACGGGATGACTCAGGAGGATGCCACATGCAAACCTGTGACATATGCTGGGGC
ATGTAGCAGTTTTGATGTCTTGCTTGAAAAGGGGAAATTTCCCCTTTTCCAGTCATATGCTCATCATAGAACTCTACTAG
AGGCAGTTCACGACACCATCATTGCAAAGGCTGATCCACCTAGCTGTGACCTCCAGAGTGCTCATGGGAATCCCTGTATG
AAAGAGAAACTTGTGATGAAGACACATTGTCCAAATGACTACCAGTCAGCTCATTACCTCAACAATGACGGGAAAATGGC
CTCAGTCAAGTGCCCACCTAAGTATGAGCTCACTGAGGACTGCAACTTTTGTAGACAGATGACAGGTGCTAGCCTGAAGA
AGGGGTCTTATCCTCTCCAAGACTTATTTTGTCAGTCGAGTGAGGATGATGGATCAAAATTGAAAACAAAAATGAAAGGG
GTCTGCGAAGTGGGGGTTCAAGCACTCAAAAAGTGTGATGGCCAACTCAGCACTGCACATGAGGTTGTGCCCTTTGCAGT
GTTTAAGAACTCAAAGAAGGTCTATCTTGATAAGCTTGACCTCAAGACTGAGGAGAATCTGCTACCAGACTCATTTGTCT
GCTTCGAGCATAAGGGACAGTATAAAGGAACAATGGACTCTGGTCAGACCAAGAGGGAGCTCAAGAGCTTTGATATCTCT
CAGTGCCCCAAGATTGGAGGGCATGGTAGTAAGAAGTGCACTGGGGATGCAGCATTTTGCTCTGCTTATGAATGCACTGC
TCAGTATGCCAATGCCTATTGTTCACATGCTAATGGGTCAGGGATTGTGCAGATTCAAGTATCAGGGGTCTGGAAGAAAC
CTTTGTGTGTAGGGTATGAGAGAGTGGTTGTGAAGAGAGAACTCTCTGCCAAACCCATCCAGAGAGTTGAGCCTTGCACA
ACTTGCATAACCAAATGTGAGCCTCATGGATTGGTTGTCCGATCAACAGGGTTCAAGATATCATCTGCAGTTGCTTGTGC
TAGCGGGGTTTGCGTCACAGGGTCGCAGAGTCCTTCTACTGAGATTACACTCAAGTATCCAGGGATATCCCAGTCCTCTG
GGGGGGATATAGGGGTTCACATGGCACACGATGATCAGTCAGTTAGCTCCAAAATAGTAGCTCACTGCCCCCCCCAGGAC
CCGTGCTCAGTGCATGGCTGCATAGTGTGTGCTCATGGCCTGATAAATTACCAGTGTCACACTGCTCTCAGTGCCTTTGT
TGTTGTATTTGTATTCAGTTCTATTGCAATAATTTGCTTAGCTATTCTTTATAGGGTGCTCAAGTGCCTAAAGATTGCCC
CAAGGAAAGTTCTGAATCCACTAATGTGGATTACAGCCTTCATCAGATGGGTGTATAAGAAGATGGTTGCTAGAGTGGCG
GACAATATTAATCAAGTGAACAGAGAAATAGGATGGATGGAAGGAGGTCAGTTGGTTCTAGGGAACCCTGCCCCTATTCC
TCGTCATGCCCCAATCCCACGTTATAGCACATACCTAATGCTACTATTGATTGTCTCACATGCATCAGCATGTTCAGAAC
TTATTCAGGCAAGCTCCAGAATCACCACTTGCTCCACAGAGGGTGTCAACACCAAGTGTAGACTGTCTGGCACAGCATTG
ATCAGGGCAGGGTCAGTTGGGGCGGAGGCTTGTTTGATGTTGAAGGGGGTCAAGGAAGATCAAACTAAGTTCTTAAAGAT
AAAAACTGTCTCAAGTGAGCTATCGTGCAGGGAGGGCCAGAGCTATTGGACTGGGTCCTTTAGCCCCAAGTGCCTGAGCT
CAAGGAGATGCCATCTTGTCGGGGAATGTCATGTGAATAGGTGTCTGTCTTGGAGGGACAATGAAACTTCAGCAGAGTTT
TCATTTGTTGGGGAAAGCACAACCATGCGAGAGAATAAGTGTTTTGAGCAGTGTGGAGGATGGGGGTGTGGATGTTTCAA
TGTAAACCCTTCTTGCTTATTTGTGCACACGTATCTGCAGTCAGTTAGAAAAGAGGCCCTTAGAGTTTTTAACTGTATCG
ACTGGGTGCATAAACTCACTCTAGAGATCACAGACTTTGATGGCTCTGTTTCAACAATAGACTTAGGAGCATCATCTAGC
CGTTTCACAAACTGGGGTTCAGTTAGCCTCTCACTGGACGCAGAGGGCATTTCAGGCTCAAATAGCTTTTCTTTTATTGA
GAGCCCAGGCAAAGGGTATGCAATTGTTGATGAGCCATTCTCAGAAATTCCTCGGCAAGGGTTTTTGGGGGAGATCAGGT
GCAATTCAGAGTCCTCAGTCCTAAGTGCTCATGAATCATGCCTTAGGGCGCCAAACCTTATCTCGTACAAGCCCATGATA
GATCAATTGGAGTGCACTACAAATCTGATTGATCCCTTTGTTGTCTTTGAGAGGGGTTCTCTGCCACAGACAAGGAATGA
CAAAACCTTTGCAGCTTCAAAAGGAAATAGAGGTGTTCAGGCTTTCTCTAAGGGCTCTGTACAAGCTGATCTGACTCTGA
TGTTTGATAATTTTGAGGTGGACTTTGTGGGAGCAGCCGTGTCTTGTGATGCCGCCTTCTTGAATTTGACAGGTTGCTAT
TCTTGCAATGCAGGGGCCAGAGTCTGCCTGTCTATCACATCCACAGGAACTGGAACTCTCTCTGCCCACAATAAAGACGG
GTCTCTGCATATAGTTCTCCCATCAGAGAATGGGACAAAAGATCAGTGTCAGATACTACATTTTACTGTACCTGAAGTAG
AAGAGGAGTTTATGTACTCTTGTGATGGAGATGAGCGGCCTCTGTTAGTAAAAGGGACCCTGATGGCTATTGACCCATTT
GATGATAGGCGGGAGGCAGGGGGGGAATCAACAGTTGTGAATCCAAAATCTGGATCTTGGAATTTCTTTGACTGGTTTTC
TGGACTCATGAGTTGGTTTGGAGGGCCGCTTAAAACTATACTCCTCATTTGCCTGTATGTTGCATTATCAATTGGGCTCT
TCTTCCTCCTTATATATCTTGGAAGAACAGGCCTCTCTAAAATGTGGCTTGCCGCTACTAAGAAGGCCTCATAG

>EU574039|2007002060|2007_01_31|Kenya  (0 bp)
ATGTATGTTTTATTGACAATTCTAATCTCGGTTCTGGTGTGTGAAGCGGTTATTAGAGTGTCTCTAAGCTCCACAAGAGA
GGAAACCTGTTTTGGTGACTCCACCAACCCAGAGATGATTGAAGGAGCTTGGGATTCACTCAGAGAGGAGGAGATGCCAG
AGGAGCTCTCCTGCTCTGTATCAGGCATAAGGGAGGTTAAGACCTCAAGCCAGGAGTTATACAGAGCATTAAAAGCCATC
ATTGCTGCTGATGGCTTGAACAACATCACCTGCCATGGTAAGAATCCTGAGGACAAGATTTCTCTCATAAAGGGTCCTCC
TCACAAAAAGCGGGTGGGGATAGTCCGGTGTGAGAGACGAAAAGATGCTAAGCAAATAGGGAGAGAAACCATGGCAGGGA
TTGCGATGACAGTCCTTCCAGCCTTAGCAGTTTTTGCTTTGGCACCTGTTGTTTTTGCTGAAGACCCCCATCTCAGAAAC
AGACCAGGGAAGGGGCACAACTACATTGACGGGATGACTCAGGAGGATGCCACATGCAAACCTGTGACATATGCTGGGGC
ATGTAGCAGTTTTGATGTCTTGCTTGAAAAGGGAAAATTTCCCCTTTTCCAGTCATATGCTCATCATAGAACTCTACTAG
AGGCAGTTCACGACACCATCATTGCAAAGGCTGATCCACCTAGCTGTGACCTTCAGAGTGCTCATGGGAATCCCTGTATG
AAAGAGAAACTTGTGATGAAGACACATTGTCCAAATGATTACCAGTCAGCTCATTACCTCAACAATGACGGGAAAATGGC
TTCAGTCAAGTGCCCACCTAAGTATGAGCTCACTGAGGACTGCAACTTTTGTAGACAGATGACAGGTGCTAGCCTGAAGA
AGGGGTCTTATCCTCTCCAAGACTTATTTTGTCAGTCAAGTGAGGATGATGGATCAAAATTGAAAACAAAAATGAAAGGG
GTCTGCGAAGTGGGGGTTCAAGCACTCAAAAAGTGTGATGGCCAACTCAGCACTGCACATGAGGTTGTGCCCTTTGCAGT
GTTTAAAAACTCAAAGAAGGTTTATCTTGATAAACTTGACCTCAAGACTGAGGAGAATCTGCTACCAGACTCATTTGTCT
GCTTCGAGCATAAGGGACAGTATAAAGGAACAATGGACTCTGGTCAGACCAAGAGGGAGCTCAAAAGCTTTGATATCTCT
CAGTGCCCCAAGATTGGAGGGCATGGTAGTAAGAAGTGCACTGGGGACGCAGCATTTTGCTCTGCTTATGAATGCACTGC
TCAGTATGCCAATGCCTATTGTTCACATGCTAACGGGTCAGGGATTGTGCAGATTCAAGTATCAGGGGTCTGGAAGAAGC
CTTTATGTGTAGGGTATGAGAGAGTGGTTGTGAAGAGAGAACTCTCTGCCAAACCCATCCAGAGAGTTGAGCCTTGCACA
ACTTGTATAACCAAATGTGAGCCTCATGGATTGGTTGTCCGATCAACAGGGTTCAAGATATCATCTGCAGTTGCTTGTGC
TAGCGGGGTTTGCGTCACAGGGTCGCAGAGTCCTTCTACTGAGATTACACTCAAGTATCCAGGGATATCCCAGTCCTCTG
GGGGGGACATAGGGGTTCACATGGCACACGATGATCAGTCAGTTAGCTCCAAAATAGTAGCTCACTGCCCTCCCCAGGAC
CCGTGCTTAGTGCATGGCTGCATAGTGTGTGCTCATGGCCTGATAAATTACCAGTGTCACACTGCTCTCAGTGCCTTTGT
TGTCATATTTGTATTCAGTTCTACTGCAATAATTTGCTTAGCTGTTCTTTATAGGGTGCTCAAGTGCTTAAAGATTGCCC
CAAGGAAAGTCCTGAATCCACTAATGTGGATTACAGCCTTCATCAGATGGGTGTATAAGAAGATGGTTGCTAGAGTGGCA
GACAATATTAATCAAGTGAACAGAGAAATAGGATGGATGGAAGGAGGTCAGTTGGCTCTAGGGAACCCTGCCCCTATTCC
TCGTCATGCCCCAATCCCACGTTATAGCACATACCTAATGCTACTATTGATTGTCTCATATGCATCAGCATGTTCAGAAC
TGATTCAGGCAAGCTCCAGAATCACCACTTGCTCCACAGAGGGTGTCAACACCAAGTGTAGACTGTCTGGCACAGCATTG
ATCAGGGCAGGGTCAGTTGGGGCAGAGGCTTGTTTGATGTTGAAGGGGGTCAAGGAAGATCAAACCAAGTTCTTAAAGAT
AAAAACTGTCTCAAGTGAGCTATCGTGCAGGGAGGGCCAGAGCTATTGGACTGGGTCCTTTAGCCCCAAGTGCCTGAGCT
CAAGGAGATGCCATCTTGTCGGGGAATGTCATGTGAATAGGTGTCTGTCTTGGAGGGACAATGAAACTTCAGCAGAGTTT
TCATTTGTTGGAGAAAGCACAACCATGCGAGAGAATAAGTGTTTTGAGCAGTGTGGAGGATGGGGGTGTGGATGTTTCAA
TGTGAACCCTTCTTGCTTATTTGTGCACACGTATCTGCAGTCAGTTAGAAAAGAGGCCCTTAGAGTTTTTAACTGTATCG
ACTGGGTGCATAAACTCACTCTAGAGATCACAGACTTTGATGGCTCTGTTTCAACAATAGACTTAGGAGCATCATCTAGC
CGTTTCACAAACTGGGGTTCAGTTAGCCTCTCACTGGACGCAGAGGGCATTTCAGGCTCAAATAGCTTTTCTTTTATTGA
GAGCCCAGGCAAAGGGTATGCAATTGTTGATGAGCCATTCTCAGAGATCCCTCGGCAAGGGTTCTTGGGGGAGATCAGGT
GCAATTCAGAGTCCTCAGTCCTGAGTGCTCATGAATCATGCCTTAGGGCACCAAACCTTGTCTCGTACAAGCCCATGATA
GATCAATTGGAGTGCACTACAAATCTGATTGATCCCTTTGTTGTCTTTGAGAGGGGTTCTCTGCCACAGACAAGGAATGA
CAAAACCTTTGCAGCTTCAAAAGGAAATAGAGGTGTTCAGGCTTTCTCTAAGGGCTCTGTACAAGCTGATCTGACTCTGA
TGTTTGATAATTTTGAGGTGGACTTTGTGGGAGCAGCCGTGTCTTGTGATGCCGCCTTCTTGAATTTGACAGGTTGCTAT
TCTTGCAATGCAGGGGCCAGAGTCTGCCTGTCCATCACATCCACAGGAACTGGAACTCTCTCTGCCCACAATAAGGACGG
GTCTCTGCATATAGTTCTCCCATCAGAGAACGGGACAAAAGATCAGTGTCAGATACTACATTTTACTGTACCTGAAGTAG
AAGAGGAGTTCATGTACTCTTGTGATGGAGATGAGCGGCCTCTGTTAGTGAAAGGGACCCTGATAGCTATTGACCCATTT
GATGATAGACGGGAAGCAGGGGGGGAATCAACAGTTGTGAATCCAAAATCTGGATCTTGGAATTTCTTTGACTGGTTTTC
TGGACTCATGAGTTGGTTTGGAGGGCCGCTTAAAACTATACTCCTCATTTGCCTGTATGTTGCATTATCAATTGGGCTCT
TCTTCCTCCTTATATATCTTGGAAGAACAGGCCTCTCTAAAATGTGGCTTGCCGCTACTAAGAAGGCCTCATAG

>lcl|EU574040.1_cds_ACE78379.1_1 [protein=glycoprotein] [protein_id=ACE78379.1] [location=21..3614] [gbkey=CDS]  (0 bp)
ATGTATGTTTTATTGACAATTCTAATCTCGGTTCTGGTGTGTGAAGCGGTTATTAGAGTGTCTCTAAGCTCCACAAGAGA
GGAGACCTGTTTTGGTGACTCCACCAACCCAGAGATGATTGAAGGAGCTTGGGATTCACTCAGAGAGGAGGAGATGCCAG
AGGAGCTCTCCTGCTCTGTATCAGGCATAAGGGAGGTTAAGACCTCAAGCCAGGAGTTATACAGAGCATTAAAAGCCATC
ATTGCTGCTGATGGCTTGAACAACATCACCTGCCATGGTAAGAATCCTGAGGACAAGATTTCTCTCATAAAGGGTCCTCC
TCACAAAAAGCGAGTGGGGATAGTCCGGTGTGAGAGACGAAGAGATGCTAAGCAAATAGGGAGAGAAACCATGGCAGGGA
TTGCGATGACAGTCCTTCCAGCCTTAGCAGTTTTTGCTTTGGCACCTGTTGTCTTTGCTGAAGACCCCCATCTCAGAAAC
AGACCAGGGAAAGGACACAACTACATTGACGGGATGACTCAGGAGGATGCCACATGCAAACCTGTGACATATGCTGGGGC
ATGTAGCAGTTTTGATGTCTTGCTTGAAAAGGGGAAATTTCCCCTTTTCCAGTCATATGCTCATCATAGAACTCTGCTAG
AGGCAGTTCACGACACCATCATTGCAAAGGCTGATCCACCTAGCTGTGACCTCCAGAGTGCTCATGGGAATCCCTGTATG
AAAGAGAAACTTGTGATGAAGACACATTGTCCTAACGACTACCAGTCAGCTCATTACCTCAACAATGACGGGAAAATGGC
TTCAGTCAAGTGCCCACCTAAGTATGAGCTCACTGAGGACTGCAACTTTTGTAGACAGATGACAGGTGCTAGCCTGAAGA
AGGGGTCTTATCCTCTCCAAGACTTATTTTGTCAGTCAAGTGAGGATGATGGATCAAAATTGAAAACAAAAATGAAAGGG
GTCTGCGAAGTGGGGGTTCAAGCACTCAAAAAGTGTGATGGCCAACTCAGCACTGCACATGAGGTTGTGCCCTTTGCAGT
GTTTAAGAACTCAAAGAAGGTTTATCTTGATAAGCTTGACCTCAAGACTGAGGAGAATCTGCTACCAGACTCATTTGTCT
GCTTCGAGCATAAGGGACAGTATAAAGGAACAATGGACTCTGGTCAGACCAAGAGGGAGCTCAAAAGCTTTGATATCTCT
CAGTGCCCCAAGATTGGAGGGCATGGTAGTAAGAAGTGCACTGGGGATGCAGCATTTTGCTCTGCTTATGAATGTACTGC
TCAGTATGCCAATGCCTATTGTTCACATGCTAATGGGTCAGGGATTGTGCAGATTCAAGTATCAGGGGTCTGGAAGAAAC
CTTTATGTGTGGGGTATGAGAGAGTGGTTGTGAAGAGAGAACTCTCAGCCAAACCCATCCAGAGAGTTGAGCCTTGCACA
ACTTGCATAACCAAATGTGAGCCTCATGGATTGGTTGTCCGATCAACAGGGTTCAAGATATCATCTGCAGTTGCTTGTGC
TAGCGGGGTTTGCGTCACAGGGTCGCAGAGTCCTTCTACTGAGATTACACTCAAGTATCCAGGGATATCCCAGTCCTCTG
GGGGGGACATAGGGGTTCACATGGCACACGATGATCAGTCAGTTAGCTCCAAAATAGTAGCTCACTGCCCTCCCCAGGAC
CCGTGCTTAGTGCATGGCTGCATAGTGTGTGCTCATGGCCTGATAAATTACCAGTGTCACACTGCTCTCAGTGCCTTTGT
TGTTGTATTTGTATTCAGTTCTATTGCAATAATTTGCTTAGCTATTCTTTATAGGGTGCTCAAGTGCCTAAAGATTGCCC
CAAGGAAAGTTCTGAATCCACTAATGTGGATTACAGCCTTCATCAGATGGGTGTATAAGAAGATGGTTGCTAGAGTGGCG
GACAATATTAATCAAGTGAACAGAGAAATAGGATGGATGGAAGGAGGTCAGTTGGTTCTAGGGAACCCCGCCCCTATTCC
TCGTCATGCCCCAATCCCACGTTATAGCACATACCTAATGCTACTACTGATTGTCTCATATGCATCAGCATGTTCAGAAC
TGATTCAGGCAAGCTCCAGAATCACCACTTGCTCCACAGAGGGTGTCAACACCAAGTGTAGACTGTCTGGCACAGCATTG
ATCAGGGCAGGGTCAGTTGGGGCGGAAGCTTGTTTGATGTTGAAGGGGGTCAAGGAAGATCAAACCAAGTTCTTAATGAT
AAAAACTGTCTCAAGTGAGCTATCGTGCAGGGAGGGCCAGAGCTATTGGACTGGGTCCTTTAGCCCCAAGTGCCTGAGCT
CAAGAAGATGCCATCTTGTCGGGGAATGTCATGTGAATAGGTGTCTGTCCTGGAGGGACAATGAAACTTCAGCAGAGTTT
TCATTTGTTGGGGAAAGCACAACCATGCGAGAGAATAAGTGTTTTGAGCAGTGTGGAGGATGGGGGTGTGGATGTTTCAA
TGTGAACCCTTCTTGCTTATTTGTGCACACGTATCTGCAGTCAGTTAGAAAAGAGGCCCTTAGAGTTTTTAACTGTATCG
ACTGGGTGCATAAACTCACTCTAGAGATCACAGACTTTGATGGCTCTGTTTCAACAATAGACTTAGGAGCATCATCTAGC
CGTTTCACAAACTGGGGTTCAGTTAGCCTCTCACTGGACGCAGAGGGCATTTCAGGCTCAAATAGTTTTTCTTTTATTGA
GAGCCCAGGCAAAGGGTATGCAATTGTTGATGAGCCATTCTCAGAAATTCCTCGGCAAGGGTTCTTGGGGGAGATCAGGT
GCAATTCAGAGTCCTCAGTCCTGAGTGCTCATGAATCATGCCTTAGGGCACCAAACCTTATCTCGTACAAGCCCATGATA
GATCAATTGGAGTGCACTACAAATCTGATTGATCCCTTTGTTGTCTTTGAGAGGGGTTCTCTGCCACAGACAAGGAATGA
AAAAACCTTTGCAGCTTCAAAAGGAAATAGAGGTGTTCAGGCTTTCTCTAAGGGCTCTGTACAAGCTGATCTGACTCTGA
TGTTTGATAATTTTGAGGTGGACTTTGTGGGAGCAGCCGTGTCTTGTGATGCCGCCTTCTTGAATTTGACAGGTTGCTAT
TCTTGCAATGCAGGGGCCAGAGTCTGCCTGTCTATCACATCCACAGGAACTGGGACTCTCTCTGCCCACAATAAGGACGG
GTCTCTGCATATAGTTCTCCCATCAGAGAATGGGACAAAAGATCAGTGTCAGATACTACATTTCACTGTACCTGAAGTAG
AAGAGGAGTTTATGTACTCTTGTGATGGAGATGAGCGGCCTCTGTTAGTGAAAGGGACCCTGATAGCTATTGACCCATTT
GATGATAGGCGGGAGGCAGGGGGGGAATCAACAGTTGTGAATCCAAAATCTGGATCTTGGAATTTCTTTGACTGGTTTTC
TGGACTCATGAGTTGGTTTGGAGGGCCGCTTAAAACTATACTCCTCATTTGCCTGTATGTTGCATTATCAATTGGGCTCT
TCTTCCTCCTTATATATCTTGGAAGAACAGGCCTCTCTAAAATGTGGCTTGCTGCTACTAAGAAGGCCTCATAG

>JF311379|200803164|2008_03|Madagascar  (0 bp)
ATGTATGTTTTATTGACAATTCTAATCTCGGTTCTGGTGTGTGAAGCGGTTATTAGAGTGTCTCTAAGCTCCACAAGAGA
GGAAACCTGTTTTGGTGACTCCACCAACCCAGAGATGATTGAAGGAGCTTGGGATTCACTCAGAGAGGAGGAGATGCCAG
AGGAGCTCTCCTGCTCTGTATCAGGCATAAGGGAGGTTAAGACCTCAAGCCAGGAGTTATACAGAGCATTAAAAGCCATC
ATTGCTGCTGATGGCTTGAACAACATCACCTGCCATGGTAAGAATCCTGAGGACAAGATTTCTCTCATAAAGGGTCCTCC
TCACAAAAAGCGGGTGGGGATAGTCCGGTGTGAGAGACGAAGAGATGCTAAGCAAATAGGGAGAGAAACCATGGCAGGGA
TTGCGATGACAGTCCTTCCAGCCTTAGCAGTTTTTGCTTTGGCACCTGTTGTTTTTGCTGAAGACCCCCATCTCAGAAAC
AGACCAGGGAAGGGGCACAACTACATTGACGGGATGACTCAGGAGGATGCCACATGCAAACCTGTGACATATGCTGGGGC
ATGTAGCAGTTTTGATGTCTTGCTTGAAAAGGGAAAATTTCCCCTCTTCCAGTCATATGCTCATCATAGAACTCTACTAG
AGGCAGTTCACGACACCATCATTGCAAAGGCTGATCCACCTAGCTGTGACCTTCAGAGTGCTCATGGGAATCCCTGTATG
AAAGAGAAACTTGTGATGAAGACACATTGTCCAAATGACTACCAGTCAGCTCATTACCTCAACAATGACGGGAAAATGGC
TTCAGTCAAGTGCCCACCTAAGTATGAGCTCACTGAGGACTGCAACTTTTGTAGACAGATGACAGGTGCTAGCCTGAAGA
AGGGGTCTTATCCTCTCCAAGACTTATTTTGTCAGTCAAGTGAGGATGATGGATCAAAATTGAAAACAAAAATGAAAGGG
GTCTGCGAAGTGGGGGTTCAAGCACTCAAAAAGTGTGATGGCCAACTCAGCACTGCACATGAGGTTGTGCCCTTTGCAGT
GTTTAAAAACTCAAAGAAGGTTTATCTTGATAAACTTGACCTCAAGACTGAGGAGAATCTGCTACCAGACTCATTTGTCT
GCTTCGAGCATAAGGGACAGTATAAAGGAACAATGGACTCTGGTCAGACCAAGAGGGAGCTCAAAAGCTTTGATATCTCT
CAGTGCCCCAAGATTGGAGGGCATGGTAGTAAGAAGTGCACTGGGGACGCAGCATTTTGCTCTGCTTATGAATGCACTGC
TCAGTATGCCAATGCCTATTGTTCACATGCTAACGGGTCAGGGATTGTGCAGATTCAAGTATCAGGGGTCTGGAAGAAGC
CTTTATGTGTAGGGTATGAGAGAGTGGTTGTGAAGAGAGAACTCTCTGCCAAACCCATCCAGAGAGTTGAGCCTTGCACA
ACTTGTATAACCAAATGTGAGCCTCATGGATTGGTTGTCCGATCAACAGGGTTCAAGATATCATCTGCAGTTGCTTGTGC
TAGCGGGGTTTGCGTCACAGGGTCGCAGAGTCCTTCTACTGAGATTACACTCAAGTATCCAGGGATATCCCAGTCCTCTG
GGGGGGACATAGGGGTTCACATGGCACACGATGATCAGTCAGTTAGCTCCAAAATAGTAGCTCACTGCCCTCCCCAGGAC
CCGTGCTTAGTGCATGGCTGCATAGTGTGTGCTCATGGCCTGATAAATTACCAGTGTCACACTGCTCTCAGTGCCTTTGT
TGTCATATTTGTATTCAGTTCTACTGCAATAATTTGCTTAGCTGTTCTTTATAGGGTGCTCAAGTGCTTAAAGATTGCCC
CAAGGAAAGTCCTGAATCCACTAATGTGGATTACAGCCTTCATCAGATGGGTGTATAAGAAGATGGTTGCTAGAGTGGCA
GACAATATTAATCAAGTGAACAGAGAAATAGGATGGATGGAAGGAGGTCAGTTGGCTCTAGGGAACCCTGCCCCTATTCC
TCGTCATGCCCCAATCCCACGTTATAGCACATACCTAATGCTACTATTGATTGTCTCATATGCATCAGCATGTTCAGAAC
TGATTCAGGCAAGCTCCAGAATCACCACTTGCTCCACAGAGGGTGTCAACACCAAGTGTAGACTGTCTGGCACAGCATTG
ATCAGGGCAGGGTCAGTTGGGGCAGAGGCTTGTTTGATGTTGAAGGGGGTCAAGGAAGATCAAACCAAGTTCTTAAAGAT
AAAAACTGTCTCAAGTGAGCTATCGTGCAGGGAGGGCCAGAGCTATTGGACTGGGTCCTTTAGCCCCAAGTGCCTGAGCT
CAAGGAGATGCCATCTTGTCGGGGAATGTCATGTGAATAGGTGTCTGTCTTGGAGGGACAATGAAACTTCAGCAGAGTTT
TCATTTGTTGGAGAAAGCACAACCATGCGAGAGAATAAGTGTTTTGAGCAGTGTGGAGGATGGGGGTGTGGATGTTTCAA
TGTGAACCCTTCTTGCTTATTTGTGCACACGTATCTGCAGTCAGTTAGAAAAGAGGCCCTTAGAGTTTTTAACTGTATCG
ACTGGGTGCATAAACTCACTCTAGAGATCACAGACTTTGATGGCTCTGTTTCAACAATAGACTTAGGAGCATCATCTAGC
CGTTTCACAAACTGGGGTTCAGTTAGCCTCTCACTGGACGCAGAGGGCATTTCAGGCTCAAATAGCTTTTCTTTTATTGA
GAGCCCAGGCAAAGGGTATGCAATTGTTGATGAGCCATTCTCAGAGATCCCTCGGCAAGGGTTCTTGGGGGAGATCAGGT
GCAATTCAGAGTCCTCAGTCCTGAGTGCTCATGAATCATGCCTTAGGGCACCAAACCTTGTCTCGTACAAGCCCATGATA
GATCAATTGGAGTGCACTACAAATCTGATTGATCCCTTTGTTGTCTTTGAGAGGGGTTCTCTGCCACAGACAAGGAATGA
CAAAACCTTTGCAGCTTCAAAAGGAAATAGAGGTGTTCAGGCTTTCTCTAAGGGCTCTGTACAAGCTGATCTGACTCTGA
TGTTTGATAATTTTGAGGTAGACTTTGTGGGAGCAGCCGTGTCTTGTGATGCCGCCTTCTTGAATTTGACAGGTTGCTAT
TCTTGCAATGCAGGGGCCAGAGTCTGCCTGTCCATCACATCCACAGGAACTGGAACTCTCTCTGCCCACAATAAGGACGG
GTCTCTGCATATAGTTCTCCCATCAGAGAACGGGACAAAAGATCAGTGTCAGATACTACATTTTACTGTACCTGAAGTAG
AAGAGGAGTTCATGTACTCTTGTGATGGAGATGAGCGGCCTCTGTTAGTGAAAGGGACCCTGATAGCTATTGACCCATTT
GATGATAGACGGGAAGCAGGGGGGGAATCAACAGTTGTGAATCCAAAATCTGGATCTTGGAATTTCTTTGACTGGTTTTC
TGGACTCATGAGTTGGTTTGGAGGGCCGCTTAAAACTATACTCCTCATTTGCCTGTATGTTGCATTATCAATTGGGCTCT
TCTTCCTCCTTATATATCTTGGAAGAACAGGCCTCTCTAAAATGTGGCTTGCCGCTACTAAGAAGGCCTCATAG

>DQ380186|OS_1|1987|Mauritania  (0 bp)
ATGTATGTTTTACTAACAATTCTAATCTCGGTTCTGGTGTGTGAAGCGGTTATTAGAGTGTCTCTAAGCTCCACAAGAGA
AGAGACCTGTTTTGGTGACTCCACCAACCCAGAGATGATTGAGGGAGCTTGGGATTCACTCAGAGAGGAGGAGATGCCAG
AGGAGCTCTCCTGCTCTATATCAGGCATAAGGGAGGTTAAGACCTCAAGCCAGGAATTATACAGAGCATTAAAAGCCATC
ATTGCTGCTGATGGCTTGAACAACATCACCTGCCATGGTAAGGATCCTGAGGACAAGATTTCTCTTATAAAGGGTCCTCC
TCACAAAAAGCGGGTGGGGATAGTCCGGTGTGAGAGACAAAGAGACGCTAAGCAAATAGGGAGAGAAACCATGGCAGGGA
TTGCAATGACAGTCCTTCCAGCCTTAGCAGTTTTTGCTTTGGCACCTGTTGTATTTGCTGAAGACCCCCATCTCAGAAAT
AGACCAGGGAAGGGGCACAACTACATTGACGGGATGACTCAGGAGGATGCCACTTGTAAACCTGTGACATATGCTGGGGC
ATGTAGCAGTTTTGATGTCTTGCTCGAAAAGGGAAAATTCCCCCTCTTCCAGTCGTATGCTCATCATAGAACTCTACTAG
AGGCAGTTCATGACACCATCATTGCAAAGGCTGATCCACCTAGTTGTGATCTTCAGAGTGCTCATGGGAATCCTTGCATG
AAAGAGAAACTCGTGATGAAGACACACTGTCCAAATGACTACCAGTCAGCCCACTACCTCAACAATGATGGGAAAATGGC
CTCAGTCAAGTGCCCTCCTAAGTATGAGCTCACTGAGGACTGCAACTTTTGTAGGCAGATGACAGGTGCTAGCCTGAAGA
AGGGGTCTTATCCTCTCCAGGACTTATTTTGTCAGTCAAGTGAGGATGATGGATCAAAATTAAAAACAAAAATGAAAGGG
GTCTGCGAAGTGGGGGTTCAGGCACTCAAGAAGTGTGATGGCCAGCTCAGCACTGCACATGAGGTTGTGCCCTTTGCAGT
GTTTAAGAACTCAAAGAAGGTTTATCTTGACAAGCTTGACCTCAAAACTGAAGAAAATCTGCTACCAGACTCATTTGTCT
GCTTCGAGCATAAGGGACAGTATAAAGGAACAATGGACTCTGGTCAAACTAAGAGGGAGCTCAAAAGCTTTGATATCTCT
CAGTGCCCCAAGATTGGAGGACATGGTAGCAAGAAGTGCACTGGGGACGCAGCATTTTGCTCTGCTTATGAGTGCACTGC
TCAATACGCCAATGCCTATTGTTCACATGCTAATGGGTCAGGAGTTGTGCAGATACAAGTATCCGGGGTCTGGAAGAAAC
CTTTATGTGTAGGGTATGAGAGAGTGGTTGTGAAGAGAGAACTCTCTGCCAAACCCATCCAGAGAGTTGAGCCTTGCACA
ACCTGTATAACCAAATGTGAGCCTCATGGATTGGTTGTCCGATCAACAGGGTTCAAGATATCATCTGCAGTTGCATGTGC
TAGCGGAGTTTGTGTCACAGGATCGCAGAGTCCTTCTACCGAGATCACACTCAAGTATCCAGGGATATCCCAGTCCTCTG
GGGGGGACATAGGGGTTCACATGGCACACGATGATCAGTCAGTTAGCTCCAAAATAGTAGCTCACTGCCCTCCCCAGGAC
CCGTGCCTAGTGCATGGCTGCATAGTGTGTGCTCATGGCCTAATAAATTACCAGTGTCACACTGCTCTCAGTGCCTTTGT
TGTTGTGTTCGTATTCAGCTCTGTTGCAATAATTTGTTTGGCCATTCTTTATAAGGTGCTCAAGTGCCTAAAGATTGCCC
CAAGGAAAGTTCTAAATCCACTAATGTGGATTACTGCCTTCATCAGATGGGTGTATAAGAAGATGGTTGCCAGGGTGGCA
GACAATATTAATCAAGTGAACAGAGAAATAGGATGGATGGAGGGAGGTCAGTTGGCTCTAGGGAACCCTGCCCCTATTCC
TCGTCATGCCCCAATTCCACGTTATAGCACATACCTGATGCTACTATTGATTGTCTCATATGCATCAGCATGTTCAGAAC
TGATTCAGGCAAGCTCTAGAATAACCACTTGCTCTACAGAAGGTGTCAACACCAAGTGTAGGCTGTCTGGCACAGCATTA
ATCAGGGCAGGGTCAGTTGGGGCAGAGGCTTGCTTGATGTTAAAGGGAGTCAAGGAGGACCAAACAAAGTTCTTGAAGAT
AAAAACTGTCTCAAGTGAGCTATCGTGCAGGGAAGGCCAGAGCTATTGGACTGGATCCTTTAGTCCCAAATGTCTGAGCT
CAAGGAGATGCCATCTTGTCGGGGAATGTCATGTGAATAGGTGTCTGTCTTGGAGGGACAATGAAACTTCAGCAGAGTTT
TCATTTGTTGGGGAAAGCACGACTATGCGAGAGAATAAATGTTTTGAGCAGTGTGGGGGATGGGGATGTGGGTGCTTCAA
TGTGAACCCATCTTGCTTGTTTGTGCACACGTATCTGCAGTCAGTTAGAAAAGAGGCCCTTAAAGTTTTTAACTGTATCG
ATTGGGTGCATAAACTCACTCTAGAGATCACAGACTTTGATGGTTCTGTTTCAACAATAGACTTGGGAGCATCATCTAGC
CGTTTCACAAACTGGGGCTCAGTTAGCCTCTCACTGGATGCAGAGGGCATTTCAGGCTCAAATAGCTTTTCTTTCATTGA
GAGCCCAGGCAAAGGGTATGCAATTGTTGATGAGCCATTCTCAGAAATCCCTCGGCAAGGGTTCTTGGGGGAGATCAGGT
GCAATTCAGAATCTTCAGTCCTGAGTGCTCATGAATCATGCCTTCGGGCACCAAACCTCATCTCATACAAGCCCATGATA
GACCAGTTGGAGTGCACAACAAATCTGATTGATCCCTTTGTTGTCTTTGAGAGGGGTTCTCTGCCTCAGACAAGGAATGA
TAAAACTTTTGCAGCTTCAAAAGGAAATAGGGGTGTTCAAGCTTTCTCTAAGGGCTCTGTACAAGCTGATTTAACTCTGA
TGTTTGACAATTTTGAGGTGGACTTTGTGGGAGCAGCCGTGTCTTGTGATGCCGCTTTCTTAAATCTGACAGGTTGTTAT
TCTTGTAATGCAGGGGCCAGAGTCTGCCTGTCTATCACATCCACAGGAACTGGAACTCTCTCTGCCCACAATAAGGATGG
GTCTCTGCATATAGTTCTTCCATCAGAGAATGGAACAAAAGATCAGTGTCAGATACTACACTTCACTGTACCTGAGGTAG
AGGAGGAGTTTATGTACTCTTGTGATGGAGATGAGCGGCCTCTGTTGGTGAAGGGGACCCTGATCGCCATTGATCCATTT
GATGACAGGCGGGAAGCAGGGGGAGAATCAACAGTTGTGAATCCAAAATCTGGATCTTGGAATTTCTTTGACTGGTTTTC
TGGACTCATGAGTTGGTTTGGAGGGCCTCTTAAGACTATACTCCTCATTTGCCTGTATGTTGCATTATCAATTGGGCTCT
TTTTCCTTCTCATATATCTTGGAAGAACAGGTCTCTCTAAAATGTGGCTTGCTGCTACTAAGAAGGCCTCATAA

>JF311383|200803168|2008_02|Madagascar  (0 bp)
ATGTATGTTTTATTGACAATTCTAATCTCGGTTCTGGTGTGTGAAGCGGTTATTAGAGTGTCTCTAAGCTCCACAAGAGA
GGAAACCTGTTTTGGTGACTCCACCAACCCAGAGATGATTGAAGGAGCTTGGGATTCACTCAGAGAGGAGGAGATGCCAG
AGGAGCTCTCCTGCTCTGTATCAGGCATAAGGGAGGTTAAGACCTCAAGCCAGGAGTTATACAGAGCATTAAAAGCCATC
ATTGCTGCTGATGGCTTGAACAACATCACCTGCCATGGTAAGAATCCTGAGGACAAGATTTCTCTCATAAAGGGTCCTCC
TCACAAAAAGCGGGTGGGGATAGTCCGGTGTGAGAGACGAAGAGATGCTAAGCAAATAGGGAGAGAAACCATGGCAGGGA
TTGCGATGACAGTCCTTCCAGCCTTAGCAGTTTTTGCTTTGGCACCTGTTGTTTTTGCTGAAGACCCCCATCTCAGAAAC
AGGCCAGGGAAGGGGCACAACTACATTGACGGGATGACTCAGGAGGATGCCACATGCAAACCTGTGACATATGCTGGGGC
ATGTAGCAGTTTTGATGTCTTGCTTGAAAAGGGAAAATTTCCCCTTTTCCAGTCATATGCTCATCATAGAACTCTACTAG
AGGCAGTTCACGACACCATCATTGCAAAGGCTGATCCACCTAGCTGTGACCTTCAGAGTGCTCATGGGAATCCCTGTATG
AAAGAGAAACTTGTGATGAAGACACATTGTCCAAATGACTACCAGTCAGCTCATTACCTCAACAATGACGGGAAAATGGC
TTCAGTCAAGTGCCCACCTAAGTATGAGCTCACTGAGGACTGCAACTTTTGTAGACAGATGACAGGTGCTAGCCTAAAGA
AGGGGTCTTATCCTCTCCAAGACTTATTTTGTCAGTCAAGTGAGGATGATGGATCAAAATTGAAAACAAAAATGAAAGGG
GTCTGCGAAGTGGGGGTTCAAGCACTCAAAAAGTGTGATGGCCAACTCAGCACTGCACATGAGGTTGTGCCCTTTGCAGT
GTTTAAAAACTCAAAGAAGGTTTATCTTGATAAACTTGACCTCAAGACTGAGGAGAATCTGCTACCAGACTCATTTGTCT
GCTTCGAGCATAAGGGACAGTATAAAGGAACAATGGACTCTGGTCAGACCAAGAGGGAGCTCAAAAGCTTTGATATCTCT
CAGTGCCCCAAGATTGGAGGGCATGGTAGTAAGAAGTGCACTGGGGACGCAGCATTTTGCTCTGCTTATGAATGCACTGC
TCAGTATGCCAATGCCTATTGTTCACATGCTAACGGGTCAGGGATTGTGCAGATTCAAGTATCAGGGGTCTGGAAGAAGC
CTTTATGTGTAGGGTATGAGAGAGTGGTTGTGAAGAGAGAACTCTCTGCCAAACCCATCCAGAGAGTTGAGCCTTGCACA
ACTTGTATAACCAAATGTGAGCCTCATGGATTGGTTGTCCGATCAACAGGGTTCAAGATATCATCTGCAGTTGCTTGTGC
TAGCGGGGTTTGCGTCACAGGGTCGCAGAGTCCTTCTACTGAGATTACACTCAAGTATCCAGGGATATCCCAGTCCTCTG
GGGGGGACATAGGGGTTCACATGGCACACGATGATCAGTCAGTTAGCTCCAAAATAGTAGCTCACTGCCCTCCCCAGGAC
CCGTGCTTAGTGCATGGCTGCATAGTGTGTGCTCATGGCCTGATAAATTACCAGTGTCACACTGCTCTCAGTGCCTTTGT
TGTCATATTTGTATTCAGTTCTACTGCAATAATTTGCTTAGCTGTTCTTTATAGGGTGCTCAAGTGCTTAAAGATTGCCC
CAAGGAAAGTCCTGAATCCACTAATGTGGATTACAGCCTTCATCAGATGGGTGTATAAGAAGATGGTTGCTAGAGTGGCA
GACAATATTAATCAAGTGAACAGAGAAATAGGATGGATGGAAGGAGGTCAGTTGGCTCTAGGGAACCCTGCCCCTATTCC
TCGTCATGCCCCAATCCCACGTTATAGCACATACCTAATGCTACTATTGATTGTCTCATATGCATCAGCATGTTCAGAAC
TGATTCAGGCAAGCTCCAGAATCACCACTTGCTCCACAGAGGGTGTCAACACCAAGTGTAGACTGTCTGGCACAGCATTG
ATCAGGGCAGGGTCAGTTGGGGCAGAGGCTTGTTTGATGTTGAAGGGGGTCAAGGAAGATCAAACCAAGTTCTTAAAGAT
AAAAACTGTCTCAAGTGAGCTATCGTGCAGGGAGGGCCAGAGCTATTGGACTGGGTCCTTTAGCCCCAAGTGCCTGAGCT
CAAGGAGATGCCATCTTGTCGGGGAATGTCATGTGAATAGGTGTCTGTCTTGGAGGGACAATGAAACTTCAGCAGAGTTT
TCATTTGTTGGAGAAAGCACAACCATGCGAGAGAATAAGTGTTTTGAGCAGTGTGGAGGATGGGGGTGTGGATGTTTCAA
TGTGAACCCTTCTTGCTTATTTGTGCACACGTATCTGCAGTCAGTTAGAAAAGAGGCCCTTAGAGTTTTTAACTGTATCG
ACTGGGTGCATAAACTCACTCTAGAGATCACAGACTTTGATGGCTCTGTTTCAACAATAGACTTAGGAGCATCATCTAGC
CGTTTCACAAACTGGGGTTCAGTTAGCCTCTCACTGGACGCAGAGGGCATTTCAGGCTCAAATAGCTTTTCTTTTATTGA
GAGCCCAGGCAAAGGGTATGCAATTGTTGATGAGCCATTCTCAGAGATCCCTCGGCAAGGGTTCTTGGGGGAGATCAGGT
GCAATTCAGAGTCCTCAGTCCTGAGTGCTCATGAATCATGCCTTAGGGCACCAAACCTTGTCTCGTACAAGCCCATGATA
GATCAATTGGAGTGCACTACAAATCTGATTGATCCCTTTGTTGTCTTTGAGAGGGGTTCTCTGCCACAGACAAGGAATGA
CAAAACCTTTGCAGCTTCAAAAGGAAATAGAGGTGTTCAGGCTTTCTCTAAGGGCTCTGTACAAGCTGATCTGACTCTGA
TGTTTGATAATTTTGAGGTAGACTTTGTGGGAGCAGCCGTGTCTTGTGATGCCGCCTTCTTGAATTTGACAGGTTGCTAT
TCTTGCAATGCAGGGGCCAGAGTCTGCCTGTCCATCACATCCACAGGAACTGGAACTCTCTCTGCCCACAATAAGGACGG
GTCTCTGCATATAGTTCTCCCATCAGAGAACGGGACAAAAGATCAGTGTCAGATACTACATTTTACTGTACCTGAAGTAG
AAGAGGAGTTCATGTACTCTTGTGATGGAGATGAGCGGCCTCTGTTAGTGAAAGGGACCCTGATAGCTATTGACCCATTT
GATGATAGACGGGAAGCAGGGGGGGAATCAACAGTTGTGAATCCAAAATCTGGATCTTGGAATTTCTTTGACTGGTTTTC
TGGACTCATGAGTTGGTTTGGAGGGCCGCTTAAAACTATACTCCTCATATGCCTGTATGTTGCATTATCAATTGGGCTCT
TCTTCCTCCTTATATATCTTGGAAGAACAGGCCTCTCTAAAATGTGGCTTGCCGCTACTAAGAAGGCCTCATAG

>KM210509|25010_24|2010_10_06|Mauritania  (0 bp)
ATGTATGTTTTACTAACAATTCTAATCTCGGTTCTGGTGTGTGAAGCGGTTATTAGAGTGTCTCTAAGCTCCACAAGAGA
AGAAACCTGTTTTGGTGACTCCACCAACCCAGAAATGATTGAGAGAGCTTGGGATTCACTCAGAGAGGAGGAGATGCCAG
AAGAGCTCTCTTGTTCCATATCAGGCATAAGGGAGGTTAAGACCTCAAGCCAGGAATTATACAGGGCATTAAAAGCTATC
ATTGCTGCTGATGGCTTGAACAACATCACCTGCCATGGTAAGGATCCTGAGGACAAGATTTCTCTCATAAAGGGTCCTCC
TCACAAGAAGCGAGTGGGGATAGTTCGGTGTGAGAGACGAAGAGACGCTAAGCAAGTAGGGAGAGAAACCATGGCAGGGA
TTGCAATGACAGTCCTTCCAGCCTTAGCAGTTTTTGCTTTGGCACCTGTTGTCTTTGCCGAAGACCCTCATCTTAGAAAC
AGGCCAGGAAAGGGACACAACTACATTGACGGGATGACTCAGGAGGATGCCACATGTAAACCTGTGACATATGCTGGGGC
ATGTAGCAGTTTTGATGTCTTGCTCGAAAAGGGAAAATTTCCCCTCTTCCAGTCATACGCTCATCATAGAACTCTACTAG
AGGCCGTCCACGACACCATTATTGCAAAGGCTGATCCACCTAGCTGTGACCTTCAGAGTGCTCATGGGAATCCCTGCATG
AAGGAGAAACTCGTGATGAAGACACACTGTCCAAATGACTACCAGTCAGCTCATTACCTTAACAATGACGGGAAAATGGC
CTCAGTCAAGTGCCCTCCTAAGTATGAGCTCACTGAGGACTGCAACTTTTGTAGGCAGATGACAGGTGCTAGCCTGAAGA
AAGGGTCTTATCCTCTCCAGGACTTATTTTGTCAGTCAAGTGAGGATGATGGGTCAAAATTAAAAACAAAAATGAAAGGG
GTCTGCGAAGTGGGAGTTCAAGCACTCAAAAAGTGTGATGGCCAACTCAGCACTGCACATGAGGTTGTGCCCTTTGCAGT
ATTTAAGAACTCAAAGAAGGTTTATCTTGACAAGCTTGACCTCAAGACTGAGGAAAATCTGCTACCAGACTCATTTGTCT
GCTTCGAGCATAAGGGGCAGTATAAAGGAACAATGGACTCTGGTCAGACAAAGAGGGAGCTCAAAAGCTTTGATATCTCT
CAGTGTCCCAAGATTGGAGGGCATGGTAGCAAGAAATGTACTGGGGACGCAGCATTCTGCTCTGCTTATGAGTGCACTGC
TCAATACGCCAATGCCTATTGTTCACATGCTAATGGGTCAGGAATTGTACAGATACAAGTATCCGGGGTCTGGAAGAAGC
CTTTGTGTGTAGGGTATGAGAGAGTGGTTGTGAAGAGAGAGCTCTCTGCCAAGCCCATCCAGAGAGTTGAGCCTTGCACA
ACTTGTATAACCAAATGTGAGCCTCATGGATTAATTGTCCGATCAACAGGGTTCAAGATATCATCTGCAGTTGCTTGTGC
TAGCGGAGTTTGCGTCACAGGATCGCAGAGCCCGTCTACTGAGATCACACTCAAGTACCCAGGGATATCCCAGTCCTCTG
GGGGGGACATAGGGGTTCACATGGCACATGATGATCAGTCAGTTAGCTCCAAAATAGTAGCTCACTGCCCCCCCCAGGAC
CCGTGCCTAGTGCATGGCTGCATAGTGTGTGCTCATGGCTTGATAAATTACCAGTGTCACACTGCTCTCAGTGCCTTTGT
CGTTGTGTTCGTGTTCAGCTCTGTTGCAATAATTTGTTTGGCTATTCTTTATAAGGTGCTCAAGTGCCTAAAAATTGCCC
CAAAGAAAGTTCTAAATCCACTGATGTGGATTACTGCTTTCATCAGATGGGTGTATAAGAAGATGGTTGCCAGAGTGGCA
GACAATATCAATCAAGTGAACAGGGAAATAGGATGGATGGAAGGAGGCCAGTTAGCTCTAGGGAATCCTGCTCCTATCCC
TCGTCATGCTCCAATTCCACGTTATAGCACATACCTAATGCTACTATTGATTGTCTCATATGCATCAGCATGTTCAGAAC
TGATTCAGGCCAGCTCCAGAATCACTACTTGCTCCACAGAAGGTGTTAACACTAAGTGTAGGCTGTCTGGCACAGCATTG
ATCAGGGCAGGATCAGTTGGAGCAGAAGCTTGTCTGATGTTAAAGGGGGTCAAGGATGACCAAACCAAGTTCCTGAAGAT
AAAAACTGTCTCAAGTGAGCTATCGTGCAGGGAGGGCCAGAGCTATTGGACTGGGTCCTTCAGCCCCAAATGTCTGAGCT
CAAGGAGGTGCCATCTTGTCGGGGAATGTCATGTGAATAGGTGTCTGTCTTGGAGGGACAATGAGACTTCAGCAGAATTT
TCATTTGTTGGGGAAAGCACGACCATGCGAGAGAACAAGTGTTTTGAGCAGTGTGGAGGATGGGGATGTGGGTGTTTCAA
CGTAAACCCATCTTGCTTGTTTGTGCACACGTATCTACAGTCAGTCAGAAAAGAGGCCCTTAGAGTTTTTAACTGCATTG
ATTGGGTGCATAAACTTACTCTAGAGATCACAGACTTTGATGGCTCTGTTTCAACAATAGACTTGGGAGCTTCATCTAGC
CGTTTCACAAACTGGGGTTCAGTTAGCCTCTCACTGGACGCAGAGGGCATTTCAGGCTCAAATAGCTTTTCTTTCATTGA
GAGCCCAGGCAAAGGGTATGCAATTGTTGATGAGCCATTCTCAGAAATTCCTCGGCAAGGATTCTTAGGAGAGATCAGGT
GCAATTCAGAATCTTCAGTTCTGAGTGCTCATGAATCATGCCTTAGGGCGCCAAACCTTATCTCATACAAACCAATGATA
GATCAGTTGGAGTGCACAACAAATCTAATTGATCCTTTTGTAGTCTTTGAGAGGGGTTCCCTGCCACAAACAAGGAATGA
CAAAACCTTTGCAGCTTCAAAAGGGAATAGGGGTGTTCAAGCTTTCTCTAAGGGCTCTGTACAAGCTGATCTAACTCTGA
TGTTTGACAATTTTGAGGTGGACTTCGTGGGAGCAGCCGTGTCTTGTGATGCCGCCTTCTTGAATTTGACAGGTTGCTAT
TCATGCAATGCAGGAGCCAGAGTCTGCCTGTCTATCACATCCACAGGAACTGGAACTCTTTCTGCCCACAATAAGGATGG
GTCTCTGCATATAGTTCTTCCATCAGAGAATGGAACAAAAGATCAGTGTCAGATACTACACTTCACTGTACCTGAGGTGG
AGGAGGAGTTTATGTACTCTTGTGATGGAGATGAGCGGCCTCTGTTGGTGAAAGGGACCCTGATAGCTATTGATCCATTT
GATGATAGGCGAGAAGCAGGGGGGGAATCAACAGTTGTGAATCCAAAATCTGGATCTTGGAATTTCTTTGACTGGTTTTC
TGGACTCATGAGTTGGTTTGGAGGGCCTCTCAAGACTATACTCCTAATTTGCCTGTATGTAGCATTATCAATTGGGCTCT
TTTTCCTTCTTATATATCTTGGGAGAACAGGTCTCTCTAAAATGTGGCTTGCTGCTACTAAGAAGGCCTCATAG

>lcl|DQ380218.1_cds_ABD38831.1_1 [protein=glycoprotein] [protein_id=ABD38831.1] [location=21..3614] [gbkey=CDS]  (0 bp)
ATGTATGTTTTATTAACAATTCTAATCTCGGTTCTGGTGTGTGAAGCGGTTATCAGAGTGTCTCTAAGCTCCACAAGAGA
AGAGACCTGTTTTGGTGACTCCACCAACCCAGAGATGATTGAAGGAGCTTGGGATTCACTCAGAGAGGGGGAGATGCCAG
AGGAGCTCTCCTGTTCTATATCAGGCATAAGGGAGGTTAAGACCTCAAGCCAGGAGTTATACAGGGCATTAAAAGCCATC
ATTGCTGCTGATGGCTTGAACAACATCACCTGCCATGGTAAGGATCCTGAGGACAAGATTTCTCTCATAAAGGGTCCTCC
TCATAAAAAGCGGGTGGGGATAGTTCGGTGTGAGAGACGAAGAGATGCTAAGCAAATAGGGAGAGAAACCATGGCAGGGA
TTGCAATGACAGTCCTTCCAGCCTTGGCAGTTTTTGCTTTGGCACCTGTTGTTTTTGCTGAGGACCCCCATCTCAGAAAC
AGACCAGGGAAGGGGCACAACTACATTGACGGGATGACCCAGGAGGATGCCACATGCAAACCTGTGACATATGCTGGGGC
ATGTAGCAGTTTTGATGTCTTGCTTGAGAAGGGGAAATTTCCCCTTTTCCAGTCGTATGCTCATCATAGAACTCTACTAG
AGGCAGTTCACGACACCATCATTGCAAAGGCTGATCCACCTAGCTGTGACCTTCAGAGTGCTCATGGGAATCCCTGCATG
AAAGAGAAACTCGTGATGAAGACACACTGTCCAAATGACTACCAGTCAGCTCATTACCTCAACAATGACGGGAAAATGGC
TTCAGTCAAGTGCCCTCCTAAGAATGAGCTCACTGAGGACTGCAACTTTTGTAGGCAGATGACAGGTGCTAGCCTAAAGA
AGGGGTCTTATCCTCTCCAAGACTTATTTTGCCAGTCAAGTGAGGATGATGGATCAAAATTAAAAACAAAAATGAAAGGG
GTCTGCGAAGTGGGGGTCCAAGCACTCAAAAAGTGTGATGGCCAACTCAGCACCGCACATGAGGTTGTGCCCTTTGCAGT
GTTCAAGAACTCAAAGAAGGTTTACCTCGATAAGCTTGACCTCAAGACTGAGGAGAATCTGCTGCCAGACTCATTTGTCT
GCTTCGAGCATAAGGGACAGTATAAAGGAACAATGGACTCTGGTCAGACTAAGAGGGAGCTCAAAAGCTTTGATATCTCT
CAGTGCCCCAAGATTGGAGGACATGGTAGTAAGAAGTGCACTGGGGACGCAGCATTTTGCTCTGCTTATGAGTGCACTGC
TCAGTACGCCAATGCCTATTGTTCACATGCTAATGGGTCAGGGATTGTGCAGATACAAGTGTCAGGGGTCTGGAAGAAGC
CTTTATGTGTAGGGTATGAGAGAGTGGTTGTGAAGAGAGAACTCTCTGCCAAGCCCATCCAGAGAGTTGAGCCTTGCACA
ACTTGTATAACCAAATGTGAGCCTCATGGTTTGGTTGTCCGATCAACAGGGTTCAAGATATCATCTGCAGTTGCTTGTGC
TAGCGGAGTTTGCGTCACAGGATCACAGAGCCCTTCTACCGAGATTACACTCAAGTATCCAGGGATATCCCAGTCCTCTG
GGGGGGACATAGGGGTTCACATGGCACACGATGATCAGTCAGTTAGCTCCAAAATAGTAGCTCACTGCCCTCCCCAGGAC
CCATGCTTAGTGCACGGCTGCATAGTGTGTGCTCATGGCCTGATAAATTACCAGTGTCACACTGCCCTCAGTGCCTTTGT
TGTTGTGTTTGTATTCAGTTCTATTGCAATAATTTGTTTAGCCATTCTTTATAGGGTGCTCAAGTGCTTAAAGATTGCCC
CAAGGAAAGTTCTGAATCCACTAATGTGGATCACAGCCTTCATCAGATGGGTGTATAAGAAGATGGTTGCCAGAGTGGCA
GACAATATTAATCAAGTGAACAGGGAGATAGGATGGATGGAAGGAGGTCAGTTGGTTCTAGGGAACCCTGCTCCTATTCC
TCGTCATGCCCCAATTCCACGTTATAGCACATACCTAATGCTACTGCTAATTGTCTCATATGCATCAGCATGTTCAGAAC
TAATTCAGGCAAGCTCCAGAATCACTACTTGCTCCACAGAGGGTGTCAACACCAAGTGTAGACTGTCTGGCACAGCATTG
ATCAGGGCAGGGTCAGTTGGGGCAGAGGCTTGTTTGATGTTGAAGGGGGTCAAGGAAGATCAAACCAAGTTCTTAAAGAT
AAAAACTGTCTCAAGTGAGCTATCGTGCAGGGAGGGCCAGAGCTATTGGACTGGGTCCTTTAGCCCCAAATGTCTGAGCT
CAAGGAGATGCCATCTTGTCGGGGAATGTCATGTGAATAGGTGTCTGTCTTGGAGGGACAATGAAACTTCAGCAGAGTTT
TCATTTGTTGGGGAAAGTACGACCATGCGAGAGAATAAGTGTTTTGAGCAGTGTGGAGGATGGGGATGTGGGTGTTTCAA
TGTGAACCCATCTTGCTTATTTGTGCACACGTATCTGCAGTCAGTTAGAAAAGAGGCCCTTAGAGTTTTTAACTGTATCG
ACTGGGTGCATAAACTCACTCTAGAGATCACAGACTTTGATGGCTCTGTTTCAACAATAGACTTGGGAGCATCATCTAGC
CGTTTCACAAACTGGGGTTCAGTTAGCCTCTCACTGGACGCAGAGGGCATTTCAGGCTCAAATAGCTTTTCTTTCATTGA
GAGCCCAGGCAAAGGGTATGCAATTGTTGATGAGCCATTCTCAGAAATTCCTCGGCAAGGGTTCTTGGGGGAGATCAGGT
GCAACTCAGAGTCCTCAGTCCTGAGTGCTCATGAATCATGCCTTAGGGCACCAAACCTTATCTCATACAAGCCCATGATA
GATCAATTGGAGTGCACAACAAATCTGATTGATCCCTTTGTTGTATTTGAGAGGGGTTCTCTGCCACAGACAAGGAATGA
CAAAACCTTTGCAGCTTCAAAAGGAAATAGAGGTGTTCAAGCTTTCTCTAAGGGCTCTGTGCAAGCTGATCTAACTCTGA
TGTTTGACAATTTTGAGGTGGACTTTGTGGGAGCAGCTGTATCTTGTGATGCCGCCTTCTTAAATTTGACAGGTTGCTAT
TCTTGCAATGCAGGGGCCAGGGTCTGCCTGTCTATCACATCCACAGGAACTGGAACTCTCTCTGCCCACAATAAGGATGG
GTCTCTGCATATAGTTCTTCCATCAGAGAATGGAACAAAAGATCAATGCCAGATACTACACTTCACTGTACCTGAAGTAG
AGGAGGAGTTTATGTACTCTTGTGATGGAGATGAGCGGCCTCTATTAGTGAAAGGGACCCTGATAGCTATTGATCCATTT
GATGATAGGCGGGAAGCAGGGGGAGAATCAACAGTTGTGAATCCAAAATCTGGATCTTGGAATTTCTTTGACTGGTTTTC
TGGACTCATGAGTTGGTTTGGAGGGCCTCTCAAAACTATACTCCTCATTTGCCTGTATGTTGCATTATCAATTGGGCTCT
TTTTCCTCCTCATATATCTTGGAAGAACAGGGCTCTCTAAAATGTGGCTTGCTGCTACTAAGAAGGCCTCATAG

>DQ380184|OS_3|1987|Mauritania  (0 bp)
ATGTATGTTTTACTAACAATTCTAATCTCGGTTCTGGTGTGTGAAGCGGTTATTAGAGTGTCTCTAAGCTCCACAAGAGA
AGAGACCTGTTTTGGTGACTCCACCAACCCAGAGATGATTGAGGGAGCTTGGGATTCACTCAGAGAGGAGGAGATGCCAG
AGGAGCTCTCCTGCTCTATATCAGGCATAAGGGAGGTTAAGACCTCAAGCCAGGAATTATACAGAGCATTAAAAGCCATC
ATTGCTGCTGATGGCTTGAACAACATCACCTGCCATGGTAAGGATCCTGAGGACAAGATTTCTCTTATAAAGGGTCCTCC
TCACAAAAAGCGGGTGGGGATAGTTCGGTGTGAGAGACGAAGAGACGCTAAGCAAATAGGGAGAGAAACCATGGCAGGGA
TTGCAATGACAGTCCTTCCAGCCTTAGCAGTTTTTGCTTTGGCACCTGTTGTATTTGCTGAAGACCCCCATCTCAGAAAT
AGACCAGGGAAGGGGCACAACTACATTGACGGGATGACTCAGGAGGATGCCACTTGTAAACCTGTGACATATGCTGGGGC
ATGTAGCAGTTTTGATGTCTTGCTCGAAAAGGGAAAATTCCCCCTCTTCCAGTCGTATGCTCATCATAGAACTCTACTAG
AGGCAGTTCATGACACCATCATTGCAAAGGCTGATCCACCTAGTTGTGATCTTCAGAGTGCTCATGGGAATCCTTGCATG
AAAGAGAAACTCGTGATGAAGACACACTGTCCAAATGACTACCAGTCAGCCCACTACCTCAACAATGATGGGAAAATGGC
CTCAGTCAAGTGCCCTCCTAAGTATGAGCTCACTGAGGACTGCAACTTTTGTAGGCAGATGACAGGTGCTAGCCTGAAGA
AGGGGTCTTATCCTCTCCAGGACTTATTTTGTCAGTCAAGTGAGGATGATGGATCAAAATTAAAAACAAAAATGAAAGGG
GTCTGCGAAGTGGGGGTTCAGGCACTCAAGAAGTGTGATGGCCAGCTCAGCACTGCACATGAGGTTGTGCCCTTTGCAGT
GTTTAAGAACTCAAAGAAGGTTTATCTTGACAAGCTTGACCTCAAAACTGAAGAAAATCTGCTACCAGACTCATTTGTCT
GCTTCGAGCATAAGGGACAGTATAAAGGAACAATGGACTCTGGTCAAACTAAGAGGGAGCTCAAAAGCTTTGATATCTCT
CAGTGCCCCAAGATTGGAGGACATGGTAGCAAGAAGTGCACTGGGGACGCAGCATTTTGCTCTGCTTATGAGTGCACTGC
TCAATACGCCAATGCCTATTGTTCACATGCTAATGGGTCAGGAGTTGTGCAGATACAAGTATCCGGGGTCTGGAAGAAAC
CTTTATGTGTAGGGTATGAGAGAGTGGTTGTGAAGAGAGAACTCTCTGCCAAACCCATCCAGAGAGTTGAGCCTTGCACA
ACCTGTATAACCAAATGTGAGCCTCATGGATTGGTTGTCCGATCAACAGGGTTCAAGATATCATCTGCAGTTGCATGTGC
TAGCGGAGTTTGTGTCACAGGATCGCAGAGTCCTTCTACCGAGATCACACTCAAGTATCCAGGGATATCCCAGTCCTCTG
GGGGGGACATAGGGGTTCACATGGCACACGATGATCAGTCAGTTAGCTCCAAAATAGTAGCTCACTGCCCCCCCCAGGAC
CCGTGCCTAGTGCATGGCTGCATAGTGTGTGCTCATGGCCTAATAAATTACCAGTGTCACACTGCTCTCAGTGCCTTTGT
TGTTGTGTTCGTATTCAGCTCTGTTGCAATAATTTGTTTGGCCATTCTTTATAAGGTGCTCAAGTGCCTAAAGATTGCCC
CAAGGAAAGTTCTAAATCCACTAATGTGGATTACTGCCTTCATCAGATGGGTGTATAAGAAGATGGTTGCCAGGGTGGCA
GACAATATTAATCAAGTGAACAGAGAAATAGGATGGATGGAGGGAGGTCAGTTGGCTCTAGGGAACCCTGCCCCTATTCC
TCGTCATGCCCCAATTCCACGTTATAGCACATACCTGATGCTACTATTGATTGTCTCATATGCATCAGCATGTTCAGAAC
TGATTCAGGCAAGCTCTAGAATAACCACTTGCTCCACAGAAGGTGTCAACACCAAGTGTAGGCTGTCTGGCACAGCATTA
ATCAGGGCAGGGTCAGTTGGGGCAGAGGCTTGCTTGATGTTAAAGGGAGTCAAGGAGGACCAAACAAAGTTCTTGAAGAT
AAAAACTGTCTCAAGTGAGCTATCGTGCAGGGAAGGCCAGAGCTATTGGACTGGATCCTTTAGTCCCAAATGTCTGAGCT
CAAGGAGATGCCATCTTGTCGGGGAATGTCATGTGAATAGGTGTCTGTCTTGGAGGGACAATGAAACTTCAGCAGAGTTT
TCATTTGTTGGGGAAAGCACGACTATGCGAGAGAATAAATGTTTTGAGCAGTGTGGGGGATGGGGATGTGGGTGCTTCAA
TGTGAACCCATCTTGCTTGTTTGTGCACACGTATCTGCAGTCAGTTAGAAAAGAGGCCCTTAGAGTTTTTAACTGTATCG
ATTGGGTGCATAAACTCACTCTAGAGATCACAGACTTTGATGGTTCTGTTTCAACAATAGACTTGGGAGCATCATCTAGC
CGTTTCACAAACTGGGGCTCAGTTAGCCTCTCACTGGATGCAGAGGGCATTTCAGGCTCAAATAGCTTTTCTTTCATTGA
GAGCCCAGGCAAAGGGTATGCAATTGTTGATGAGCCATTCTCAGAAATCCCTCGGCAAGGGTTCTTGGGGGAGATCAGGT
GCAATTCAGAATCTTCAGTCCTGAGTGCTCATGAATCATGCCTTCGGGCACCAAACCTCATCTCATACAAGCCCATGATA
GACCAGTTGGAGTGCACAACAAATCTGATTGATCCCTTTGTTGTCTTTGAGAGGGGTTCTCTGCCTCAGACAAGGAATGA
TAAAACTTTTGCAGCTTCAAAAGGAAATAGGGGTGTTCAAGCTTTCTCTAAGGGCTCTGTACAAGCTGATTTAACTCTGA
TGTTTGACAATTTTGAGGTGGACTTTGTGGGAGCAGCCGTGTCTTGTGATGCCGCTTTCTTAAATCTGACAGGTTGTTAT
TCTTGTAATGCAGGGGCCAGAGTCTGCCTGTCTATCACATCCACAGGAACTGGAACTCTCTCTGCCCACAATAAGGATGG
GTCTCTGCATATAGTTCTTCCATCAGAGAATGGAACAAAAGATCAGTGTCAGATACTACACTTCACTGTACCTGAGGTAG
AGGAGGAGTTTATGTACTCTTGTGATGGAGATGAGCGGCCTCTGTTGGTGAAGGGGACCCTGATCGCCATTGATCCATTT
GATGACAGGCGGGAAGCAGGGGGAGAATCAACAGTTGTGAATCCAAAATCTGGATCTTGGAATTTCTTTGACTGGTTTTC
TGGACTCATGAGTTGGTTTGGAGGGCCTCTTAAGACTATACTCCTCATTTGCCTGTATGTTGCATTATCAATTGGGCTCT
TTTTCCTTCTCATATATCTTGGAAGAACAGGTCTCTCTAAAATGTGGCTTGCTGCTACTAAGAAGGCCTCATAA

>DQ380216|ANK_6087|1984|Guinea  (0 bp)
ATGTATGTTTTATTAACAATTCTAATCTCGGTTCTGGTGTGTGAAGCGGTTATTAGAGTGTCTCTAAGCTCCACAAGAGA
AGAGACCTGTTTTGGTGACTCCACCAACCCAGAGATGATTGAAGGAGCTTGGGATTCACTCAGAGAGGAGGAGATGCCAG
AGGAGCTCTCCTGTTCTATATCAGGCATAAGGGAGGTTAAGACCTCAAGCCAGGAGTTATACAGGGCATTAAAAGCCATC
ATTGCTGCTGATGGCTTGAACAACATCACCTGCCATGGTAAGGATCCTGAGGACAAGATTTCTCTCATAAAGGGTCCTCC
TCATAAAAAGCGGGTGGGGATAGTTCGGTGTGAGAGACGAAGAGATGCTAAGCAAATAGGGAGAGAAACCATGGCAGGGA
TTGCAATGACAGTCCTTCCAGCCTTAGCAGTTTTTGCTTTGGCACCTGTTGTTTTTGCTGAAGACCCCCATCTCAGAAAC
AGACCAGGGAAGGGGCACAACTACATTGACGGGATGACTCAGGAGGATGCCACATGCAAACCTGTGACATATGCTGGGGC
ATGTAGCAGTTTTGATGTCTTGCTTGAGAAGGGGAAATTCCCCCTTTTCCAGTCGTATGCTCATCATAGAACTCTACTAG
AGGCAGTTCACGACACCATCATTGCAAAGGCTGATCCACCTAGCTGTGACCTTCAGAGTGCTCATGGGAATCCCTGCATG
AAAGAGAAACTCGTGATGAAGACACACTGTCCAAATGACTACCAGTCAGCTCATTACCTCAACAATGACGGGAAAATGGC
TTCAGTCAAGTGCCCTCCTAAGTATGAGCTCACTGAGGACTGCAACTTTTGTAGGCAGATGACAGGTGCTAGCCTGAAGA
AGGGGTCTTATCCTCTCCAGGACTTATTTTGTCAGTCAAGTGAGGATGATGGATCAAAATTAAAAACAAAAATGAAAGGG
GTCTGCGAAGTGGGGGTTCAAGCACTCAAAAAGTGTGATGGCCAACTCAGCACTGCACATGAGGTTGTGCCCTTTGCAGT
GTTTAAGAACTCAAAGAAGGTTTACCTTGATAAGCTTGACCTCAAGACTGAGGAGAATCTGCTACCAGACTCATTTGTCT
GCTTCGAGCATAAGGGACAGTATAAAGGAAAATTGGACTCTGGTCAGACTAAGAGGGAGCTCAAAAGCTTTGATATCTCT
CAGTGCCCCAAGATTGGAGGACATGGTAGTAAGAAGTGCACTGGGGACGCAGCATTTTGCTCTGCTTATGAGTGCACTGC
TCAGTACGCCAATGCCTATTGTTCACATGCTAATGGGTCAGGGATTGTGCAGATACAAGTATCAGGGGTCTGGAAGAAGC
CTTTATGTGTAGGGTATGAGAGAGTAGTTGTGAAGAGAGAACTCTCTGCCAAGCCCATCCAGAGAGTTGAGCCTTGCACA
ACTTGTATAACCAAATGTGAGCCTCATGGGTTGGTTGTCCGATCAACAGGGTTCAAGATATCATCTGCAGTTGCTTGTGC
TAGCGGAGTTTGCGTCACAGGATCGCAGAGTCCTTCCACCGAGATTACACTCAAGTATCCAGGGATATCCCAGTCCTCTG
GAGGGGACATAGGGGTTCACATGGCACACGATGATCAGTCAGTTAGCTCCAAAATAGTAGCTCACTGCCCTCCCCAGGAC
CCGTGCTTAGTGCACGGCTGCATAGTGTGTGCTCATGGCCTGATAAATTACCAGTGTCACACTGCTCTCAGTGCCTTTGT
TGTTGTGTTTGTATTCAGTTCTATTGCAATAATTTGTTTAGCTATTCTTTATAGGGTGCTCAAGTGCCTAAAGATTGCCC
CAAGGAAAGTTCTGAATCCACTAATGTGGATTACAGCCTTCATCAGATGGGTGTATAGGAAGATGGTTGCCAGAGTGGCA
GACAATATTAATCAAGTGAACAGGGAGATAGGATGGATGGAAGGAGGTCAGTTGGTTCTAGGGAACCCTGCCCCTATTCC
TCGTCATGTTCCAATTCCACGTTATAGCACATACCTAATGCTACTACTGATTGTCTCATATGCATCAGCATGTTCAGAAC
TGATTCAGGCAAGCTCCAGAATCACTACTTGCTCCACAGAGGGTGTCAACACCAAGTGTAGACTGTCTGGCACAGCATTG
ATCAGGGCAGGGTCAGTTGGGGCAGAGGCTTGTTTGATGTTGAAGGGGGTCAAGGAAGATCAAACCAAGTTCTTAAAAAT
AAAAACTGTCTCAAGTGAGCTATCGTGCAGGGAGGGCCAGAGCTATTGGACTGGGTCCTTTAGCCCCAAATGTCTGAGCT
CAAGGAGATGCCATCTTGTCGGGGAATGTCATGTGAATAGGTGTCTGTCTTGGAGGGACAATGAAACTTCAGCAGAGTTT
TCATTTGTTGGAGAAAGCACGACCATGCGAGAGAATAAGTGTTTTGAGCAGTGTGGAGGATGGGGATGTGGGTGTTTCAA
TGTGAACCCATCTTGCTTATTTGTGCACACGTATCTGCAGTCAGTTAGAAAAGAGGCCCTTAGAGTTTTTAACTGTATCG
ACTGGGTGCATAAACTCACTCTGGAGATCACAGACTTTGATGGCTCTGTTTCAACAATAGACTTGGGAGCATCATCTAGC
CGTTTCACAAACTGGGGTTCAGTTAGCCTCTCACTGGACGCAGAGGGCATTTCAGGCTCAAATAGCTTTTCTTTCATTGA
GAGCCCAGGCAAAGGGTATGCAATTGTTGATGAGCCATTCTCAGAAATTCCTCGGCAAGGGTTCTTGGGGGAGATCAGGT
GCAATTCAGAGTCCTCAGTCCTGAGTGCTCATGAGTCATGCCTTAGGGCACCAAACCTTATCTCATACAAGCCCATGATA
GATCAATTGGAGTGCTCAACAAATCTGATTGACCCCTTTGTTGTATTTAAGAGGGGTTCTCTGCCACAGACAAGGAATGA
CAAAACCTTTGCTGCTTCAAAAGGAAATAGAGGTGTTCAAGCTTTCTCTAAGGGCTCTGTGCAAGCTGATCTAACTCTGA
TGTTTGACAATTTTGAGGTGGACTTTGTGGGAGCAGCCGTATCTTGTGATGCCGCCTTCTTAAATTTGACAGGTTGCTAT
TCTTGCAATGCAGGGGCCAGGGTCTGCCTGTCTATCACATCCACAGGAACTGGAACTCTCTCTGCCCACAATAAGGATGG
GTCTCTGCATATAGTTCTTCCATCAGAGAATGGAACAAAAGATCAGTGTCAGATACTACACTTCACTGTACCTGAAGTAG
AGGAGGAGTTTATGTACTCTTGTGATGGAGATGAGCGGCCTCTATTGGTGAGGGGGACTCTGATAGCTATTGATCCATTT
GATGATAGGCGGGAAGCAGGGGGGGAATCAACAGTTGTGAATCCAAAATCTGGATCTTGGAATTTCTTTGACTGGTTTTC
TGGACTCATGAGTTGGTTTGGAGGGCCTCTTAAAACTATACTCCTCATTTGCTTGTATGTTGCATTATCAATTGGGCTCT
TTTTCCTCCTCATATATCTTGGAAGAACAGGCCTCTCTAAAATGTGGCTTGCTGCTACTAAGAAGGCCTCATAG

>MK134838|RV2613_2  (0 bp)
ATGTATGTTTTACTAACAATTCTAATCTCGGTTCTGGTGTGTGAAGCGGTCATTAGAGTGTCTCTAAGCTCCACAAGAGA
GGAAACCTGTTTTGGTGACTCCACCAACCCAGAGATGATTGAAGGAGCTTGGGATTCACTCAGAGAGGAGGAGATGCCAG
AAGAGCTCTCCTGTTCCATATCTGGCATAAGGGAGGTCAAGACCTCAAGCCAGGAATTATACAGGGCATTAAAAGCCATT
ATTGCTGCTGATAGCTTGAATAACATCACCTGCCATGGTAAGGATCCTGAGGACAAAATTTCTCTCATAAAGGGTCCTCC
TCACAAGAAGCGGGTGGGGATAGTTCGGTGTGAGAGACGAAGGGACGCTAAGCAAATAGGGAGAGAAACCATGGCAGGGA
TTGCAATGACAGTTCTTCCCGCCTTAGCAGTTTTTGCTTTGGCACCTGTTGTTTTTGCTGAGGACCCTCATCTCAGAAAC
AGACCAGGGAAGGGACATAACTACATTGACGGGATGACCCAGGAGGATGCCACATGCAAACCTGTGACATATGCTGGGGC
ATGTAGCAGTTTTGATATTTTGCTCGAAAAGGGAAAATTCCCCCTCTTCCAGTCATATGCTCATCATAGAACTCTACTAG
AGGCAGTTCACGACACCATCATTGCAAAGGCTGATCCACCTAGCTGTGATCTCCAGAGTGCTCATGGGAATCCCTGCATG
AAAGAGAAACTCGTGATGAAGACACACTGTCCAAATGACTACCAGTCAGCTCATTACCTCAACAATGACGGGAAAATGGC
TTCAGTCAAGTGCCCTCCTAAGTATGAGCTTACTGAGGACTGCAACTTTTGTAGGCAGATGACAGGTGCTAGCTTGAAGA
AGGGGTCTTATCCTCTCCAGGACTTATTTTGTCAGTCTAGTGAGGATGATGGATCAAAACTAAAGACAAAAATGAAAGGG
GTCTGCGAAGTGGGGGTTCAGGCACTCAAAAAGTGTGATGGCCAACTCAGCACTGCACATGAGGTTGTGCCCTTTGCAGT
GTTCAAGAATTCAAAGAAGGTTTATCTTGACAAGCTTGACCTTAAGACTGAAGAAAATCTGCTACCAGACTCATTTGTCT
GCTTTGAGCATAAGGGACAGTATAAAGGAACAATGGACTCTGGTCAGACTAAGAGGGAGCTAAAAAGCTTTGATATCTCT
CAGTGCCCCAAGATTGGGGGACATGGTAGCAAGAAGTGCACTGGAGACGCAGCATTTTGCTCTGCTTATGAGTGTACTGC
TCAATATGCCAATGCCTATTGTTTACATGCTAATGGGTCTGGGATTGTACAGATACAAGTATCCGGGGTCTGGAAGAAGC
CTTTATGTGTGGGGTATGAGAGAGTGGTTGTGAAGAGAGAACTCTCTGCCAAGCCCATCCAGAGAGTTGAGCCTTGCACA
ACTTGCATAACCAAATGTGAGCCTCATGGATTGGTTGTCCGATCAACAGGGTTCAAGATATCATCTGCAGTTGCTTGTGC
CAGCGGAGTTTGCGTCACAGGATCGCAGAGCCCTTCTACTGAGATCACCCTCAAGTATCCAGGGATATCCCAGTCCTCTG
GGGGGGACATAGGGGTTCACATGGCACATGATGATCAGTCAGTTAGCTCCAAAATAGTGGCTCACTGCCCCCCCCAGGAC
CCGTGCCTAGTGCATGGCTGCATAGTGTGTGCTCATGGCTTAATAAATTACCAGTGTCACACTGCTCTTAGTGCTTTTGT
TGTTGTGTTCGTATTCAGCTCTGTTGCAATAATTTGTCTGGCCATTCTTTATAAGGTGCTCAGGTGCCTAAAGATTGCCC
CAAAGAAAGTTCTGAATCCACTAATGTGGATCACTGCCTTCATCAGATGGGTGTATAAGAAGATGGTTGCCAGAGTGGCA
GACAATATCAATCAAGTGAACAGAGAAATAGGATGGATGGAAGGAGGCCAGTTGGCTCTAGGGAACCCTGCTCCTATTCC
TCGTCATGCTCCGATTCCACGTTATAGCACATACCTAATGCTACTATTGATTATCTCATATGCATCAGCATGTTCAGAAC
TGATTCAGGCAAGCTCCAGAATCACCACTTGCTCCACAGAAGGTGTCAACACCAAGTGTAGGCTGTCTGGCACAGCATTA
ATCAGGGCAGGGTCAGTTGGGGCAGAGGCTTGTTTAATGTTAAAGGGGGTCAAGGAAGACCAAACCAAGTTCTTGAAGAT
AAAAACTGTCTCAAGTGAGCTATCGTGCAGAGAGGGCCAGAGCTATTGGACTGGGTCCTTTAGCCCCAAATGTCTGAGCT
CAAGGAGATGCCATCTTGTCGGAGAATGTCATGTGAATAGGTGTCTGTCTTGGAGGGACAATGAGACTTCAGCAGAATTT
TCATTTGTTGGGGAAAGCACGACCATGCGAGAGAATAAGTGTTTTGAGCAGTGTGGAGGATGGGGATGTGGATGTTTCAA
TGTGAACCCATCTTGCTTATTTGTGCACACGTATCTGCAATCAGTTAGAAAAGAGGCTCTTAGAGTTTTTAACTGTATTG
ATTGGGTGCATAAACTCACTCTAGAGATCACAGACTTTGATGGCTCTGTTTCAACAATAGACTTGGGAGCATCATCTAGC
CGTTTCACAAACTGGGGCTCAGTTAGCCTCTCACTGGACGCAGAGGGCATTTCAGGCTCAAATAGCTTTTCTTTCATTGA
GAGCCCAGGCAAAGGGTATGCAATTGTTGATGAGCCATTCTCAGAAATTCCTCGGCAAGGGTTCTTGGGAGAGATCAGGT
GCAATTCAGAATCTTCTGTCCTGAGTGCTCATGAATCATGCCTTAGGGCACCAAACCTTATCTCATACAAACCCATGATA
GATCAGCTGGAGTGCACAACAAATCTAATTGATCCCTTTGTTGTCTTTGAGAGGGGATCTCTGCCACAGACAAGGAATGA
CAAAACCTTTGCAGCTTCAAAAGGAAATAGGGGTGTTCAAGCTTTCTCTAAAGGCTCTGTACAGGCTGATCTAACTCTGA
TGTTTGACAATTTTGAGGTGGACTTTGTGGGAGCAGCCGTGTCTTGTGATGCCGCCTTCTTAAATTTGACAGGTTGCTAT
TCCTGCAATGCTGGAGCCAGAGTCTGCCTGTCTATCACATCCACAGGAACTGGAACTCTTTCTGCCCACAATAAGGATGG
GTCTCTGCATATAGTTCTTCCATCAGAGAATGGAACAAAAGATCAGTGTCAGATACTACATTTCACTGTACCTGAGGTGG
AGGAGGAGTTCATGTACTCTTGTGATGGAGATGAGCGACCTTTGTTGGTGAAGGGGACCCTAATAGCTATTGATCCATTT
GATGATAGGCGAGAAGCAGGGGGAGAATCAACAGTTGTGAATCCAAAATCTGGATCTTGGAACTTCTTTGACTGGTTTTC
TGGACTTATGAGTTGGTTTGGAGGACCTCTTAAGACTATACTCCTAATTTGCCTGTATGTAGCATTATCAATTGGGCTCT
TTTTCCTTCTTATATATCTTGGAAGAACAGGTCTCTCTAAAATGTGGCTTGCTGCCACTAAGAAAGCCTCATAG

>JF784387|35  (0 bp)
ATGTATGTTTTACTAACAATTCTGATCACGGTTCTGGTGTGTGAGGCGGTTATTAGAGTGTCTCTAAGTTCCACAAGAGA
AGAGACCTGCTTTGGTGACTACACCAACCCAGAGATGATTGAAGGAGCTTGGGATTCACTCAGAGAGGAGGAGATGCCAG
AAGAGCTCTCCTGTTCCATATCAGGCATAAGGGAGGTCAAAACCTCAAGCCAGGAATTGTATAGGGCATTAAAAGCCATC
ATTGCTGCTGATGGCTTGAACAACATCACCTGCCATGGTAAGGATCCTGAGGATAAGATTTCTCTCGTAAAGGGTCCTCC
TCACAAAAAGCGGGTGGGGATAGTTCGGTGTGAGAGACGAAGAGACGCTAAGCAAATAGGAAGAGAAACCATGGCAGGGA
TTGCAATGACAGTCCTTCCAGCCTTAGCAGTTTTTGCTTTGGCACCTGTTGTTTTTGCTGAAGACCCTCATCTCAGAAAC
AGACCAGGGAAGGGGCACAACTACATTGACGGGATGACTCAGGAGGACGCCACATGCAAACCTGTGACATATGCTGGGGC
TTGTAGCAGTTTTGATGTCTTGCTCGAAAAGGGAAAATTCCCCCTCTTCCAGTCGTATGCCCATCACAGAACCCTACTAG
AAGCAGTTCACGACACCATCATTGCAAAGGCTGATCCACCTAGCTGTGACCTTCAGAGTGCTCATGGGAATCCCTGCATG
AAGGAGAAACTCGTGATGAAGACACACTGTCCAAATGACTACCAGTCAGCTCATTACCTCAACAATGACGGGAAAATGGC
TTCAGTCAAGTGCCCTCCTAAATATGAGCTCACTGAGGACTGCAATTTTTGCAGGCAGATGACAGGTGCTAGCTTGAAGA
AGGGGTCTTATCCTCTTCAGGACTTATTTTGTCAGTCAAGTGAGGATGATGGATCAAAATTAAAAACAAAAATGAAAGGG
GTCTGCGAAGTGGGGGTTCAAGCACTCAAAAAGTGTGATGGCCAACTCAGCACTGCACATGAGGTTGTGCCCTTTGCAGT
ATTTAAGAACTCAAAGAAGGTTTATCTTGATAAGCTTGACCTCAAGACTGAGGAAAATCTGTTGCCAGACTCATTTGTCT
GCTTCGAGCATAAGGGACAGTATAAAGGAACAATGGACTCTGGTCAGACCAAGAGGGAGCTCAAAAGCTTTGATATCTCT
CAGTGCCCCAAGATTGGAGGACATGGTAGCAAGAAGTGCACTGGGGACGCAGCTTTTTGCTCTGCTTATGAGTGCACTGC
TCAATACGCCAATGCTTATTGTTCACATGCTAATGGGTCAGGAGTTGTACAGATACAAGTATCCGGGGTCTGGAAGAAGC
CTTTGTGTGTCGGGTATGAGAGGGTGGTTGTGAAGAGAGAACTCTCTGCTAAGCCCATCCAGAGAGTTGAGCCTTGCACA
ACTTGTATAACCAAATGTGAGCCTCACGGATTGGTTGTCCGATCAACAGGTTTCAAGATATCATCTGCAGTTGCTTGTGC
TAGCGGAGTTTGCGTTACAGGATCGCAGAGCCCTTCTACCGAGATTACACTCAAGTATCCAGGGATATCCCAGTCCTCTG
GGGGGGACATAGGGGTTCACATGGCACATGATGATCAGTCAGTTAGCTCCAAAATAGTAGCTCACTGCCCTCCCCAGGAT
CCATGCCTAGTGCATGGCTGCATAGTGTGTGCTCATGGCCTGATAAATTACCAGTGTCACACTGCTCTCAGTGCCTTTGT
TGTTGTGTTCGTATTTAGCTCTGTCGCAATAATTTGTTTGGCCATTCTTTATAAAGTTCTCAAGTGCCTAAAGATTGCCC
CAAGGAAAGTTCTGGATCCACTAATGTGGATTACTGTTTTCATCAGATGGGTGTATAAGAAGATGGTTGCCAGAGTAGCA
GACAATATCAATCAGGTGAACAGGGAAATAGGATGGATGGAAGGAGGCCAGCTGGCTCTAGGGAACCCTGCCCCTATTCC
TCGTCATGCTCCAATTCCACGTTATAGCACATACCTAATGCTACTATTGATTGTCTCATATGCATCAGCATGTTCAGAAC
TGATTCAGGCAAGCTCCAGAATCACCACTTGCTCCACAGAAGGTGTCAACACCAAGTGTAGGCTGTCTGGCACAGCATTA
ATCAGGGCAGGGTCAGTTGGGGCAGAGGCTTGTTTGATGTTAAAGGGGGTCAAGGAAGACCAAACCAAGTTTTTGAAGAT
AAAAACTGTCTCAAGTGAGCTATCGTGCAGGGAGGGCCAGAGCTATTGGACTGGGTCCTTTAGCCCTAAATGTCTGAGCT
CAAGGAGATGCCATCTTGTCGGGGAATGTCATGTGAATAGGTGTCTGTCTTGGAGAGACAATGAAACCTCAGCAGAATTT
TCATTTGTTGGGGAAAGCACGACCATGCGGGAGAACAAGTGTTTTGAGCAGTGTGGAGGATGGGGATGTGGGTGTTTCAA
TGTGAACCCATCTTGCTTATTTGTGCACACGTATCTGCAGTCAGTCAGAAAAGAGGCCCTTAGAGTTTTCAACTGTATCG
ATTGGGTGCATAAACTCACTCTAGAGATTACTGACTTTGATGGCTCTGTTTCAACAATAGACCTGGGAGCATCATCTAGC
CGTTTCACAAACTGGGGTTCAGTTAGCCTCTCACTGGACGCAGAGGGCATTTCAGGCTCAAACAGCTTTTCCTTCATTGA
GAGCCCAGGCAAAGGGTATGCAATTGTTGATGAGCCATTCTCAGAAATTCCTCGGCAAGGGTTCTTGGGGGAGATCAGGT
GCAATTCAGAATCTTCAGTCCTGAGTGCTCATGAATCATGCCTTAGGGCACCAAATCTTATTTCATACAAGCCCATGATA
GATCAGTTGGAGTGCACAACAAATCTGATTGATCCCTTTGTTGTCTTTGAGAGGGGCTCTCTGCCACAGACAAGGAATGA
CAAAACCTTTGCAGCTTCAAAAGGAAATAGGGGTGTTCAAGCTTTCTCTAAGGGCTCTGTACAGGCTGATCTAACACTGA
TGTTTGACAATTTTGAGGTGGACTTTGTGGGAGCAGCCGTGTCTTGTGATGCCGCCTTCTTAAATTTGACAGGTTGCTAT
TCCTGCAATGCAGGGGCCAGAGTCTGCCTGTCTATCACATCCACAGGAACTGGAACTCTCTCTGCCCACAATAAAGATGG
ATCTCTGCATATAGTTCTTCCATCAGAGAATGGAACAAAAGATCAGTGTCAGATACTACACTTCACTGTACCTGAGGTAG
AGGAGGAGTTTATGTACTCTTGTGATGGAGATGAGCGGCCTCTGTTGGTGAAGGGAACCCTGATAGCTATTGATCCATTT
GATGATAGGCGAGAAGCAGGGGGGGAATCAACAGTTGTGAATCCAAAATCTGGATCTTGGAATTTCTTTGACTGGTTTTC
TGGACTCATGAGTTGGTTTGGAGGGCCTCTTAAGACTATACTCCTCATTTGCCTGTATGTAGCATTATCAATTGGGCTCT
TTTTCCTTCTTATATATCTTGGAAGAACAGGCCTCTCTAAAATGTGGCTTGCTGCCACCAAGAAAGCCTCATAG

>EU574056|2007000080|2007_01_12|Kenya  (0 bp)
ATGTATGTTTTATTGACAATTCTAATCTCGGTTCTGGTGTGTGAAGCGGTTATTAGAGTGTCTCTAAGCTCCACAAGAGA
GGAAACCTGTTTTGGTGACTCCACCAACCCAGAGATGATTGAAGGAGCTTGGGATTCACTCAGAGAGGAGGAGATGCCAG
AGGAGCTCTCCTGCTCTGTATCAGGCATAAGGGAGGTTAAGACCTCAAGCCAGGAGTTATACAGAGCATTAAAAGCCATC
ATTGCTGCTGATGGCTTGAACAACATCACCTGCCATGGTAAGAATCCTGAGGACAAGATTTCTCTCATAAAGGGTCCTCC
TCACAAAAAGCGGGTGGGGATAGTCCGGTGTGAGAGACGAAGAGATGCTAAGCAAATAGGGAGAGAAACCATGGCAGGGA
TTGCGATGACAGTCCTTCCAGCCTTAGCAGTTTTTGCTTTGGCACCTGTTGTTTTTGCTGAAGACCCCCATCTCAGAAAC
AGACCAGGGAAGGGGCACAACTACATTGACGGGATGACTCAGGAGGATGCCACATGCAAACCTGTGACATATGCTGGGGC
ATGTAGCAGTTTTGATGTCTTGCTTGAAAAGGGAAAATTTCCCCTTTTCCAGTCATATGCTCATCATAGAACTCTACTAG
AGGCAGTTCACGACACCATCATTGCAAAGGCTGATCCACCTAGCTGTGACCTTCAGAGTGCTCATGGGAATCCCTGTATG
AAAGAGAAACTTGTGATGAAGACACATTGTCCAAATGACTACCAGTCAGCTCATTACCTCAACAATGACGGGAAAATGGC
TTCAGTCAAGTGCCCACCTAAGTATGAGCTCACTGAGGACTGCAACTTTTGTAGACAGATGACAGGTGCTAGCCTGAAGA
AGGGGTCTTATCCTCTCCAAGACTTATTTTGTCAGTCAAGTGAGGATGATGGATCAAAATTGAAAACAAAAATGAAAGGG
GTCTGCGAAGTGGGGGTTCAAGCACTCAAAAAGTGTGATGGCCAACTCAGCACTGCACATGAGGTTGTGCCCTTTGCAGT
GTTTAAAAACTCAAAGAAGGTTTATCTTGATAAACTTGACCTCAAGACTGAGGAGAATCTGCTACCAGACTCATTTGTCT
GCTTCGAGCATAAGGGACAGTATAAAGGAACAATGGACTCTGGTCAGACCAAGAGGGAGCTCAAAAGCTTTGATATCTCT
CAGTGCCCCAAGATTGGAGGGCATGGTAGTAAGAAGTGCACTGGGGACGCAGCATTTTGCTCTGCTTATGAATGCACTGC
TCAGTATGCCAATGCCTATTGTTCACATGCTAACGGGTCAGGGATTGTGCAGATTCAAGTATCAGGGGTCTGGAAGAAGC
CTTTATGTGTAGGGTATGAGAGAGTGGTTGTGAAGAGAGAACTCTCTGCCAAACCCATCCAGAGAGTTGAGCCTTGCACA
ACTTGTATAACCAAATGTGAGCCTCATGGATTGGTTGTCCGATCAACAGGGTTCAAGATATCATCTGCAGTTGCTTGTGC
TAGCGGGGTTTGCGTCACAGGGTCGCAGAGTCCTTCTACTGAGATTACACTCAAGTATCCAGGGATATCCCAGTCCTCTG
GGGGGGACATAGGGGTTCACATGGCACACGATGATCAGTCAGTTAGCTCCAAAATAGTAGCTCACTGCCCTCCCCAGGAC
CCGTGCTTAGTGCATGGCTGCATAGTGTGTGCTCATGGCCTGATAAATTACCAGTGTCACACTGCTCTCAGTGCCTTTGT
TGTCATATTTGTATTCAGTTCTACTGCAATAATTTGCTTAGCTGTTCTTTATAGGGTGCTCAAGTGCTTAAAGATTGCCC
CAAGGAAAGTCCTGAATCCACTAATGTGGATTACAGCCTTCATCAGATGGGTGTATAAGAAGATGGTTGCTAGAGTGGCA
GACAATATTAATCAAGTGAACAGAGAAATAGGATGGATGGAAGGAGGTCAGTTGGCTCTAGGGAACCCTGCCCCTATTCC
TCGTCATGCCCCAATCCCACGTTATAGCACATACCTAATGCTACTATTGATTGTCTCATATGCATCAGCATGTTCAGAAC
TGATTCAGGCAAGCTCCAGAATCACCACTTGCTCCACAGAGGGTGTCAACACCAAGTGTAGACTGTCTGGCACAGCATTG
ATCAGGGCAGGGTCAGTTGGGGCAGAGGCTTGTTTGATGTTGAAGGGGGTCAAGGAAGATCAAACCAAGTTCTTAAAGAT
AAAAACTGTCTCAAGTGAGCTATCGTGCAGGGAGGGCCAGAGCTATTGGACTGGGTCCTTTAGCCCCAAGTGCCTGAGCT
CAAGGAGATGCCATCTTGTCGGGGAATGTCATGTGAATAGGTGTCTGTCTTGGAGGGACAATGAAACTTCAGCAGAGTTT
TCATTTGTTGGAGAAAGCACAACCATGCGAGAGAATAAGTGTTTTGAGCAGTGTGGAGGATGGGGGTGTGGATGTTTCAA
TGTGAACCCTTCTTGCTTATTTGTGCACACGTATCTGCAGTCAGTTAGAAAAGAGGCCCTTAGAGTTTTTAACTGTATCG
ACTGGGTGCATAAACTCACTCTAGAGATCACAGACTTTGATGGCTCTGTTTCAACAATAGACTTAGGAGCATCATCTAGC
CGTTTCACAAACTGGGGTTCAGTTAGCCTCTCACTGGACGCAGAGGGCATTTCAGGCTCAAATAGCTTTTCTTTTATTGA
GAGCCCAGGCAAAGGGTATGCAATTGTTGATGAGCCATTCTCAGAGATCCCTCGGCAAGGGTTCTTGGGGGAGATCAGGT
GCAATTCAGAGTCCTCAGTCCTGAGTGCTCATGAATCATGCCTTAGGGCACCAAACCTTGTCTCGTACAAGCCCATGATA
GATCAATTGGAGTGCACTACAAATCTGATTGATCCCTTTGTTGTCTTTGAGAGGGGTTCTCTGCCACAGACAAGGAATGA
CAAAACCTTTGCAGCTTCAAAAGGAAATAGAGGTGTTCAGGCTTTCTCTAAGGGCTCTGTACAAGCTGATCTGACTCTGA
TGTTTGATAATTTTGAGGTGGACTTTGTGGGAGCAGCCGTGTCTTGTGATGCCGCCTTCTTGAATTTGACAGGTTGCTAT
TCTTGCAACGCAGGGGCCAGAGTCTGCCTGTCCATCACATCCACAGGAACTGGAACTCTCTCTGCCCACAATAAGGACGG
GTCTCTGCATATAGTTCTCCCATCAGAGAACGGGACAAAAGATCAGTGTCAGATACTACATTTTACTGTACCTGAAGTAG
AAGAGGAGTTCATGTACTCTTGTGATGGAGATGAGCGGCCTCTGTTAGTGAAAGGGACCCTGATAGCTATTGACCCATTT
GATGATAGACGGGAAGCAGGGGGGGAATCAACAGTTGTGAATCCAAAATCTGGATCTTGGAATTTCTTTGACTGGTTTTC
TGGACTCATGAGTTGGTTTGGAGGGCCGCTTAAAACTATACTCCTCATTTGCCTGTATGTTGCATTATCAATTGGGCTCT
TCTTCCTCCTTATATATCTTGGAAGAACAGGCCTCTCTAAAATGTGGCTTGCCGCTACTAAGAAGGCCTCATAG

>JF326194|2007000323|2007_02|Tanzania  (0 bp)
ATGTATGTTTTATTGACAATTCTAATCTCGGTTCTGGTGTGTGAAGCGGTTATTAGAGTGTCTCTAAGCTCCACAAGAGA
GGAAACCTGTTTTGGTGACTCCACCAACCCAGAGATGATTGAAGGAGCTTGGGATTCACTCAGAGAGGAGGAGATGCCAG
AGGAGCTCTCCTGCTCTGTATCAGGCATAAGGGAGGTTAAGACCTCAAGCCAGGAGTTATACAGAGCATTAAAAGCCATC
ATTGCTGCTGATGGCTTGAACAACATCACCTGCCATGGTAAGAATCCTGAAGACAAGATTTCTCTCATAAAGGGTCCTCC
TCACAAAAAGCGGGTGGGGATAGTCCGGTGTGAGAGACGAAGAGATGCTAAGCAAATAGGGAGAGAAACCATGGCAGGGA
TTGCGATGACAGTCCTTCCAGCCTTAGCAGTTTTTGCTTTGGCACCTGTTGTTTTTGCTGAAGACCCCCATCTCAGAAAC
AGACCAGGGAAGGGGCACAACTACATTGACGGAATGACTCAGGAGGATGCCACATGCAAACCTGTGACATATGCTGGGGC
ATGTAGCAGTTTTGATGTCTTGCTTGAAAAGGGAAAATTTCCCCTTTTCCAGTCATATGCTCATCATAGAACTCTACTAG
AGGCAGTTCACGACACCATCATTGCAAAGGCTGATCCACCTAGCTGTGACCTTCAGAGTGCTCATGGGAATCCCTGTATG
AAAGAGAAACTTGTGATGAAGACACATTGTCCAAATGACTACCAGTCAGCTCATTACCTCAACAATGACGGGAAAATGGC
TTCAGTCAAGTGCCCACCTAAGTATGAGCTCACTGAGGACTGCAACTTTTGTAGACAGATGACAGGTGCTAGCCTGAAGA
AGGGGTCTTATCCTCTCCAAGACTTATTTTGTCAGTCAAGTGAGGATGATGGATCAAAATTGAAAACAAAAATGAAAGGG
GTCTGCGAAGTGGGGGTTCAAGCACTCAAAAAGTGTGATGGCCAACTCAGCACTGCACATGAGGTTGTGCCCTTTGCAGT
GTTTAAAAACTCAAAGAAGGTTTATCTTGATAAACTTGACCTCAAGACTGAGGAGAATCTGCTACCAGACTCATTTGTCT
GCTTCGAGCATAAGGGACAGTATAAAGGAACAATGGACTCTGGTCAGACCAAGAGGGAGCTCAAAAGCTTTGATATCTCT
CAGTGCCCCAAGATTGGAGGGCATGGTAGTAAGAAGTGCACTGGGGACGCAGCATTTTGCTCTGCTTATGAATGCACTGC
TCAGTATGCCAATGCCTATTGTTCACATGCTAACGGGTCAGGGATTGTGCAGATTCAAGTATCAGGGGTCTGGAAGAAGC
CTTTATGTGTAGGGTATGAGAGAGTGGTTGTGAAGAGAGAACTCTCTGCCAAACCCATCCAGAGAGTTGAGCCTTGCACA
ACTTGTATAACCAAATGTGAGCCTCATGGATTGGTTGTCCGATCAACAGGGTTCAAGATATCATCTGCAGTTGCTTGTGC
TAGCGGGGTTTGCGTCACAGGGTCGCAGAGTCCTTCTACTGAGATTACACTCAAGTATCCAGGGATATCCCAGTCCTCTG
GGGGGGACATAGGGGTTCACATGGCACACGATGATCAGTCAGTTAGCTCCAAAATAGTAGCTCACTGCCCTCCCCAGGAC
CCGTGCTTAGTGCATGGCTGCATAGTGTGTGCTCATGGCCTGATAAATTACCAGTGTCACACTGCTCTCAGTGCCTTTGT
TGTCATATTTGTATTCAGTTCTACTGCAATAATTTGCTTAGCTGTTCTTTATAGGGTGCTCAAGTGCTTAAAGATTGCCC
CAAGGAAAGTCCTGAATCCACTAATGTGGATTACAGCCTTCATCAGATGGGTGTATAAGAAGATGGTTGCTAGAGTGGCA
GACAATATTAATCAAGTGAACAGAGAAATAGGATGGATGGAAGGAGGTCAGTTGGCTCTAGGGAACCCTGCCCCTATTCC
TCGTCATGCCCCAATCCCACGTTATAGCACATACCTAATGCTACTATTGATTGTCTCATATGCATCAGCATGTTCAGAAC
TGATTCAGGCAAGCTCCAGAATCACCACTTGCTCCACAGAGGGTGTCAACACCAAGTGTAGACTGTCTGGCACAGCATTG
ATCAGGGCAGGGTCAGTTGGGGCAGAGGCTTGTTTGATGTTGAAGGGGGTCAAGGAAGATCAAACCAAGTTCTTAAAGAT
AAAAACTGTCTCAAGTGAGCTATCGTGCAGGGAGGGCCAGAGCTATTGGACTGGGTCCTTTAGCCCCAAGTGCCTGAGCT
CAAGGAGATGCCATCTTGTCGGGGAATGTCATGTGAATAGGTGTCTGTCTTGGAGGGATAATGAAACTTCAGCAGAGTTT
TCATTTGTTGGAGAAAGCACAACCATGCGAGAGAATAAGTGTTTTGAGCAGTGTGGAGGATGGGGGTGTGGATGTTTCAA
TGTGAACCCTTCTTGCTTATTTGTGCACACGTATCTGCAGTCAGTTAGAAAAGAGGCCCTTAGAGTTTTTAACTGTATCG
ACTGGGTGCATAAACTCACTCTAGAGATCACAGACTTTGATGGCTCTGTTTCAACAATAGACTTAGGAGCATCATCTAGC
CGTTTCACAAACTGGGGTTCAGTTAGCCTCTCACTGGACGCAGAGGGCATTTCAGGCTCAAATAGCTTTTCTTTTATTGA
GAGCCCAGGCAAAGGGTATGCAATTGTTGATGAGCCATTCTCAGAGATCCCTCGGCAAGGGTTCTTGGGGGAGATCAGGT
GCAATTCAGAGTCCTCAGTCCTGAGTGCTCATGAATCATGCCTTAGGGCACCAAACCTTGTCTCGTACAAGCCCATGATA
GATCAATTGGAGTGCACTACAAATCTGATTGATCCCTTTGTTGTCTTTGAGAGGGGTTCTCTGCCACAGACAAGGAATGA
CAAAACCTTTGCAGCTTCAAAAGGAAATAGAGGTGTTCAGGCTTTCTCTAAGGGCTCTGTACAAGCTGATCTGACTCTGA
TGTTTGATAATTTTGAGGTGGACTTTGTGGGAGCAGCCGTGTCTTGTGATGCCGCCTTCTTGAATTTGACAGGTTGCTAT
TCTTGCAATGCAGGGGCCAGAGTCTGCCTGTCTATCACATCCACAGGAACTGGAACTCTCTCTGCCCACAATAAGGACGG
GTCTCTGCATATAGTTCTCCCATCAGAGAACGGGACAAAAGATCAGTGTCAGATACTACATTTTACTGTACCTGAAGTAG
AAGAGGAGTTCATGTACTCTTGTGATGGAGATGAGCGGCCTCTGTTAGTGAAAGGGACCCTGATAGCTATTGACCCATTT
GATGATAGACGGGAAGCAGGGGGGGAATCAACAGTTGTGAATCCAAAATCTGGATCTTGGAATTTCTTTGACTGGTTTTC
TGGACTCATGAGTTGGTTTGGAGGGCCGCTTAAAACTATACTCCTCATTTGCCTGTATGTTGCATTATCAATTGGGCTCT
TCTTCCTCCTTATATATCTTGGAAGAACAGGCCTCTCTAAAATGTGGCTTGCCGCTACTAAGAAGGCCTCATAG

>EU574048|2007000611|2007_01_29|Kenya  (0 bp)
ATGTATGTTTTATTGACAATTCTAATCTCGGTTCTGGTGTGTGAAGCGGTTATTAGAGTGTCTCTAAGCTCCACAAGAGA
GGAAACCTGTTTTGGTGACTCCACCAACCCAGAGATGATTGAAGGAGCTTGGGATTCACTCAGAGAGGAGGAGATGCCAG
AGGAGCTCTCCTGCTCTGTATCAGGCATAAGGGAGGTTAAGACCTCAAGCCAGGAGTTATACAGAGCATTAAAAGCCATC
ATTGCTGCTGATGGCTTGAACAACATCACCTGCCATGGTAAGAATCCTGAGGACAAGATTTCTCTCATAAAGGGTCCTCC
TCACAAAAAGCGGGTGGGGATAGTCCGGTGTGAGAGACGAAGAGATGCTAAGCAAATAGGGAGAGAAACCATGGCAGGGA
TTGCGATGACAGTCCTTCCAGCCTTAGCAGTTTTTGCTTTGGCACCTGTTGTTTTTGCTGAAGACCCCCATCTCAGAAAC
AGACCAGGGAAGGGGCACAACTACATTGACGGAATGACTCAGGAGGATGCCACATGCAAACCTGTGACATATGCTGGGGC
ATGTAGCAGTTTTGATGTCTTGCTTGAAAAGGGAAAATTTCCCCTTTTCCAGTCATATGCTCATCATAGAACTCTACTAG
AGGCAGTTCACGACACCATCATTGCAAAGGCTGATCCACCTAGCTGTGACCTTCAGAGTGCTCATGGGAATCCCTGTATG
AAAGAGAAACTTGTGATGAAGACACATTGTCCAAATGACTACCAGTCAGCTCATTACCTCAACAATGACGGGAAAATGGC
TTCAGTCAAGTGCCCACCTAAGTATGAGCTCACTGAGGACTGCAACTTTTGTAGACAGATGACAGGTGCTAGCCTGAAGA
AGGGGTCTTATCCTCTCCAAGACTTATTTTGTCAGTCAAGTGAGGATGATGGATCAAAATTGAAAACAAAAATGAAAGGG
GTCTGCGAAGTGGGGGTTCAAGCACTCAAAAAGTGTGATGGCCAACTCAGCACTGCACATGAGGTTGTGCCCTTTGCAGT
GTTTAAAAACTCAAAGAAGGTTTATCTTGATAAACTTGACCTCAAGACTGAGGAGAATCTGCTACCAGACTCATTTGTCT
GCTTCGAGCATAAGGGACAGTATAAAGGAACAATGGACTCTGGTCAGACCAAGAGGGAGCTCAAAAGCTTTGATATCTCT
CAGTGCCCCAAGATTGGAGGGCATGGTAGTAAGAAGTGCACTGGGGACGCAGCATTTTGCTCTGCTTATGAATGCACTGC
TCAGTATGCCAATGCCTATTGTTCACATGCTAACGGGTCAGGGATTGTGCAGATTCAAGTATCAGGGGTCTGGAAGAAGC
CTTTATGTGTAGGGTATGAGAGAGTGGTTGTGAAGAGAGAACTCTCTGCCAAACCCATCCAGAGAGTTGAGCCTTGCACA
ACTTGTATAACCAAATGTGAGCCTCATGGATTGGTTGTCCGATCAACAGGGTTCAAGATATCATCTGCAGTTGCTTGTGC
TAGCGGGGTTTGCGTCACAGGGTCGCAGAGTCCTTCTACTGAGATTACACTCAAGTATCCAGGGATATCCCAGTCCTCTG
GGGGGGACATAGGGGTTCACATGGCACACGATGATCAGTCAGTTAGCTCCAAAATAGTAGCTCACTGCCCTCCCCAGGAC
CCGTGCTTAGTGCATGGCTGCATAGTGTGTGCTCATGGCCTGATAAATTACCAGTGTCACACTGCTCTCAGTGCCTTTGT
TGTCATATTTGTATTCAGTTCTACTGCAATAATTTGCTTAGCTGTTCTTTATAGGGTGCTCAAGTGCTTAAAGATTGCCC
CAAGGAAAGTCCTGAATCCACTAATGTGGATTACAGCCTTCATCAGATGGGTGTATAAGAAGATGGTTGCTAGAGTGGCA
GACAATATTAATCAAGTGAACAGAGAAATAGGATGGATGGAAGGAGGTCAGTTGGCTCTAGGGAACCCTGCCCCTATTCC
TCGTCATGCCCCAATCCCACGTTATAGCACATACCTAATGCTACTATTGATTGTCTCATATGCATCAGCATGTTCAGAAC
TGATTCAGGCAAGCTCCAGAATCACCACTTGCTCCACAGAGGGTGTCAACACCAAGTGTAGACTGTCTGGCACAGCATTG
ATCAGGGCAGGGTCAGTTGGGGCAGAGGCTTGTTTGATGTTGAAGGGGGTCAAGGAAGATCAAACCAAGTTCTTAAAGAT
AAAAACTGTCTCAAGTGAGCTATCGTGCAGGGAGGGCCAGAGCTATTGGACTGGATCCTTTAGCCCCAAGTGCCTGAGCT
CAAGGAGATGCCATCTTGTCGGGGAATGTCATGTGAATAGGTGTCTGTCTTGGAGGGATAATGAAACTTCAGCAGAGTTT
TCATTTGTTGGAGAAAGCACAACCATGCGAGAGAATAAGTGTTTTGAGCAGTGTGGAGGATGGGGGTGTGGATGTTTCAA
TGTGAACCCTTCTTGCTTATTTGTGCACACGTATCTGCAGTCAGTTAGAAAAGAGGCCCTTAGAGTTTTTAACTGTATCG
ACTGGGTGCATAAACTCACTCTAGAGATCACAGACTTTGATGGCTCTGTTTCAACAATAGACTTAGGAGCATCATCTAGC
CGTTTCACAAACTGGGGTTCAGTTAGCCTCTCACTGGACGCAGAGGGCATTTCAGGCTCAAATAGCTTTTCTTTTATTGA
GAGCCCAGGCAAAGGGTATGCAATTGTTGATGAGCCATTCTCAGAGATCCCTCGGCAAGGGTTCTTGGGGGAGATCAGGT
GCAATTCAGAGTCCTCAGTCCTGAGTGCTCATGAATCATGCCTTAGGGCACCAAACCTTGTCTCGTACAAGCCCATGATA
GATCAATTGGAGTGCACTACAAATCTGATTGATCCCTTTGTTGTCTTTGAGAGGGGTTCTCTGCCACAGACAAGGAATGA
CAAAACCTTTGCAGCTTCAAAAGGAAATAGAGGTGTTCAGGCTTTCTCTAAGGGCTCTGTACAAGCTGATCTGACTCTGA
TGTTTGATAATTTTGAGGTGGACTTTGTGGGAGCAGCCGTGTCTTGTGATGCCGCCTTCTTGAATTTGACAGGTTGCTAT
TCTTGCAATGCAGGGGCCAGAGTCTGCCTGTCTATCACATCCACAGGAACTGGAACTCTCTCTGCCCACAATAAGGACGG
GTCTCTGCATATAGTTCTCCCATCAGAGAACGGGACAAAAGATCAGTGTCAGATACTACATTTTACTGTACCTGAAGTAG
AAGAGGAGTTCATGTACTCTTGTGATGGAGATGAGCGGCCTCTGTTAGTGAAAGGGACCCTGATAGCTATTGACCCATTT
GATGATAGACGGGAAGCAGGGGGGGAATCAACAGTTGTGAATCCAAAATCTGGATCTTGGAATCTCTTTGACTGGTTTTC
TGGACTCATGAGTTGGTTTGGAGGGCCGCTTAAAACTATACTCCTCATTTGCCTGTATGTTGCATTATCAATTGGGCTCT
TCTTCCTCCTTATATATCTTGGAAGAACAGGCCTCTCTAAAATGTGGCTTGCCGCTACTAAGAAGGCCTCATAG

>lcl|EU574054.1_cds_ACE78393.1_1 [protein=glycoprotein] [protein_id=ACE78393.1] [location=21..3614] [gbkey=CDS]  (0 bp)
ATGTATGTTTTATTGACAATTCTAATCTCGGTTCTGGTGTGTGAAGCGGTTATTAGAGTGTCTCTAAGCTCCACAAGAGA
GGAAACCTGTTTTGGTGACTCCACCAACCCAGAGATGATTGAAGGAGCTTGGGATTCACTCAGAGAGGAGGAGATGCCAG
AGGAGCTCTCCTGCTCTGTATCAGGCATAAGGGAGGTTAAGACCTCAAGCCAGGAGTTATACAGAGCATTAAAAGCCATC
ATTGCTGCTGATGGCTTGAACAACATCACCTGCCATGGTAAGAATCCTGAGGACAAGATTTCTCTCATAAAGGGTCCTCC
TCACAAAAAGCGGGTGGGGATAGTCCGGTGTGAGAGACGAAGAGATGCTAAGCAAATAGGGAGAGAAACCATGGCAGGGA
TTGCGATGACAGTCCTTCCAGCCTTAGCAGTTTTTGCTTTGGCACCTGTTGTTTTTGCTGAAGACCCCCATCTCAGAAAC
AGACCAGGGAAGGGGCACAACTACATTGACGGGATGACTCAGGAGGATGCCACATGCAAACCTGTGACATATGCTGGGGC
ATGTAGCAGTTTTGATGTCTTGCTTGAAAAGGGAAAATTTCCCCTTTTCCAGTCATATGCTCATCATAGAACTCTACTAG
AGGCAGTTCACGACACCATCATTGCAAAGGCTGATCCACCTAGCTGTGACCTTCAGAGTGCTCATGGGAATCCCTGTATG
AAAGAGAAACTTGTGATGAAGACACATTGTCCAAATGACTACCAGTCAGCTCATTACCTCAACAATGACGGGAAAATGGC
TTCAGTCAAGTGCCCACCTAAGTATGAGCTCACTGAGGACTGCAACTTTTGTAGACAGATGACAGGTGCTAGCCTGAAGA
AGGGGTCTTATCCTCTCCAAGACTTATTTTGTCAGTCAAGTGAGGATGATGGATCAAAATTGAAAACAAAAATGAAAGGG
GTCTGCGAAGTGGGGGTTCAAGCACTCAAAAAGTGTGATGGCCAACTCAGCACTGCACATGAGGTTGTGCCCTTTGCAGT
GTTTAAAAACTCAAAGAAGGTTTATCTTGATAAACTTGACCTCAAGACTGAGGAGAATCTGCTACCAGACTCATTTGTCT
GCTTCGAGCATAAGGGACAGTATAAAGGAACAATGGACTCTGGTCAGACCAAGAGGGAGCTCAAAAGCTTTGATATCTCT
CAGTGCCCCAAGATTGGAGGGCATGGTAGTAAGAAGTGCACTGGGGACGCAGCATTTTGCTCTGCTTATGAATGCACTGC
TCAGTATGCCAATGCCTATTGTTCACATGCTAACGGGTCAGGGATTGTGCAGATTCAAGTATCAGGGGTCTGGAAGAAGC
CTTTATGTGTAGGGTATGAGAGAGTGGTTGTGAAGAGAGAACTCTCTGCCAAACCCATCCAGAGAGTTGAGCCTTGCACA
ACTTGTATAACCAAATGTGAGCCTCATGGATTGGTTGTCCGATCAACAGGGTTCAAGATATCATCTGCAGTTGCTTGTGC
TAGCGGGGTTTGCGTCACAGGGTCGCAGAGTCCTTCTACTGAGATTACACTCAAGTATCCAGGGATATCCCAGTCCTCTG
GGGGGGACATAGGGGTTCACATGGCACACGATGATCAGTCAGTTAGCTCCAAAATAGTAGCTCACTGCCCTCCCCAGGAC
CCGTGCTTAGTGCATGGCTGCATAGTGTGTGCTCATGGCCTGATAAATTACCAGTGTCACACTGCTCTCAGTGCCTTTGT
TGTCATATTTGTATTCAGTTCTACTGCAATAATTTGCTTAGCTGTTCTTTATAGGGTGCTCAAGTGCTTAAAGATTGCCC
CAAGGAAAGTCCTGAATCCACTAATGTGGATTACAGCCTTCATCAGATGGGTGTATAAGAAGATGGTTGCTAGAGTGGCA
GACAATATTAATCAAGTGAACAGAGAAATAGGATGGATGGAAGGAGGTCAGTTGGCTCTAGGGAACCCTGCCCCTATTCC
TCGTCATGCCCCAATCCCACGTTATAGCACATACCTAATGCTACTATTGATTGTCTCATATGCATCAGCATGTTCAGAAC
TGATTCAGGCAAGCTCCAGAATCACCACTTGCTCCACAGAGGGTGTCAACACCAAGTGTAGACTGTCTGGCACAGCATTG
ATCAGGGCAGGGTCAGTTGGGGCAGAGGCTTGTTTGATGTTGAAGGGGGTCAAGGAAGATCAAACCAAGTTCTTAAAGAT
AAAAACTGTCTCAAGTGAGCTATCGTGCAGGGAGGGCCAGAGCTATTGGACTGGGTCCTTTAGCCCCAAGTGCCTGAGCT
CAAGGAGATGCCATCTTGTCGGGGAATGTCATGTGAATAGGTGTCTGTCTTGGAGGGACAATGAAACTTCAGCAGAGTTT
TCATTTGTTGGAGAAAGCACAACCATGCGAGAGAATAAGTGTTTTGAGCAGTGTGGAGGATGGGGGTGTGGATGTTTCAA
TGTGAACCCTTCTTGCTTATTTGTGCACACGTATCTGCAGTCAGTTAGAAAAGAGGCCCTTAGAGTTTTTAACTGTATCG
ACTGGGTGCATAAACTCACTCTAGAGATCACAGACTTTGATGGCTCTGTTTCAACAATAGACTTAGGAGCATCATCTAGC
CGTTTCACAAACTGGGGTTCAGTTAGCCTCTCACTGGACGCAGAGGGCATTTCAGGCTCAAATAGCTTTTCTTTTATTGA
GAGCCCAGGCAAAGGGTATGCAATTGTTGATGAGCCATTCTCAGAGATCCCTCGGCAAGGGTTCTTGGGGGAGATCAGGT
GCAATTCAGAGTCCTCAGTCCTGAGTGCTCATGAATCATGCCTTAGGGCACCAAACCTTGTCTCGTACAAGCCCATGATA
GATCAATTGGAGTGCACTACAAATCTGATTGATCCCTTTGTTGTCTTTGAGAGGGGTTCTCTGCCACAGACAAGGAATGA
CAAAACCTTTGCAGCTTCAAAAGGAAATAGAGGTGTTCAGGCTTTCTCTAAGGGCTCTGTACAAGCTGATCTGACTCTGA
TGTTTGATAATTTTGAGGTGGACTTTGTGGGAGCAGCCGTGTCTTGTGATGCCGCCTTCTTGAATTTGACAGGTTGCTAT
TCTTGCAACGCAGGGGCCAGAGTCTGCCTGTCCATCACATCCACAGGAACTGGAACTCTCTCTGCCCACAATAAGGACGG
GTCTCTGCATATAGTTCTCCCATCAGAGAACGGGACAAAAGATCAGTGTCAGATACTACATTTTACTGTACCTGAAGTAG
AAGAGGAGTTCATGTACTCTTGTGATGGAGATGAGCGGCCTCTGTTAGTGAAAGGGACCCTGATAGCTATTGACCCATTT
GATGATAGACGGGAAGCAGGGGGGGAATCAACAGTTGTGAATCCAAAATCTGGATCTTGGAATTTCTTTGACTGGTTTTC
TGGACTCATGAGTTGGTTTGGAGGGCCGCTTAAAACTATACTCCTCATTTGCCTGTATGTTGCATTATCAATTGGGCTCT
TCTTCCTCCTTATATATCTTGGAAGAACAGGCCTCTCTAAAATGTGGCTTGCCGCTACTAAGAAGGCCTCATAG

>KU167026|Lunyo|1955|Uganda  (0 bp)
ATGTATGTTTTACTAACAATTCTAATCTCGGTTTTGGTGTGTGAAGCGGTTATTAGAGTGTCTCTAAGCTCCACAAGAGA
AGAGACCTGTTTTGGTGACTCCACCAACCCAGAGATGATTGAAGGAGCTTGGGATTCACTCAGAGAGGAGGAGATGCCAG
AAGAACTCTCCTGTTCTATATCAGGCATAAGAGAGGTTAAAACCTCAAGCCAGGAATTATACAGGGCATTAAAAGCCATC
ATTGCTGCTGATGGCTTGAACAACATCACCTGCCATGGTAAGGATCCTGAGGACAAGATTTCTCTCATAAAGGGTCCTCC
TCACAAAAAGCGGGTGGGGATAGTTCGGTGTGAGAGACGAAGAGACGCTAAGCAAATAGGGAGAGAAACCATGGCAGGGA
TTGCAATGACAGTCCTTCCAGCCTTAGCAGTTTTTGCTTTGGCACCTGTTGTTTTTGCTGAAGACCCTCATCTCAGAAAT
AGACCAGGGAAGGGGCACAACTACATTGACGGGATGACTCAGGAGGATGCCACATGTAAACCTGTGACATATGCTGGGGC
ATGTAGCAGTTTTGATGTCTTGCTTGAAAAGGGAAAATTTCCCCTCTTCCAGTCGTATGCTCATCATAGAACTCTACTGG
AGGCAGTTCATGACACCATCATTGCAAAGGCTGATCCACCTAGCTGTGACCTTCAGAGTGCTCATGGGAATCCCTGCATG
AAAGAGAAACTCGTGATGAAGACACACTGTCCAAATGACTACCAGTCAGCTCATTACCTCAACAATGACGGGAAAATGGC
TTCAGTCAAGTGCCCTCCTAAGTATGAGCTCACTGAAGACTGCAACTTTTGTAGGCAGATGACAGGTGCTAGCTTGAAGA
AGGGGTCTTATCCCCTCCAGGACCTATTTTGTCAGTCAAGTGAGGATGATGGATCAAAATTAAAAACAAAAATGAAAGGG
GTCTGCGAAGTTGGGGTTCAAGCACTCAAAAAGTGTGATGGCCAACTCAGCACTGCACATGAGGTTGTGCCCTTTGCAGT
GTTTAAGAACTCAAAGAAGGTTTATCTTGATAAGCTTGACCTCAAGACTGAGGAAAATCTGCTACCAGACTCATTTGTCT
GCTTCGAGCACAAGGGACAGTATAAAGGAACAATGGTCTCTGGTCAGACTAAGAGGGAGCTCAAAAGCTTTGATATCTCT
CAGTGTCCCAAGATTGGAGGACATGGTAGCAAGAAGTGCACTGGGGACGCAGCATTTTGCTCTGCTTATGAGTGCACTGC
TCAATATGCCAATGCCTATTGCTCACATGCTAATGGATCAGGAATTGTACAGATACAAGTATCCGGGGTCTGGAAGAAGC
CTTTATGTGTAGGGTATGAGAGAGTGGTTGTGAAGAGAGAACTCTCTGCCAAGCCCATCCAGAGAGTTGAGCCTTGCACA
ACTTGTATAACCAAATGTGAGCCTCATGGATTGGTTGTCCGGTCAACAGGGTTCAAGATATCATCTGCAGTTGCTTGTGC
TAGCGGAGTTTGCGTCACAGGATCGCAGAGTCCTTCTACCGAGATTACACTCAAGTATCCAGGGATATCCCAGTCCTCTG
GGGGGGACATAGGGGTTCACATGGCACATGATGATCAGTCAGTTAGTTCCAAAATAGTAGCTCACTGCCCTCCCCAGGAC
CCGTGCCTAGTGCATGGCTGCATAGTGTGTGCTCATGGCCTGATAAATTACCAGTGTCACACTGCTCTCAGTGCCTTTGT
TGTTGTGTTCGTATTCAGCTCTGTTGCAATAATTTGTTTGGCCATTCTTTATAAGGTGCTCAAGTGCCTAAAGATTGCCC
CAAGGAAAGTTCTGAATCCACTAATGTGGATTACTGCCTTCATCAGATGGGTGTATAAGAAGATGGTTGCCAGAGTGGCA
GACAATATCAATCAAGTGAACAGGGAAATAGGATGGATGGAAGGAGGTCAGTTGGCTCTAGGGAACCCTGCCCCTATTCC
TCGTCATGCTCCAATTCCACGTTATAGCACATACCTAATGCTACTATTGATTGTCTCATATGCATCAGCATGTTCAGAAC
TGATTCAGGCAAGCTCCAGAATCACCACTTGCTCCACAGAAGGTGTCAACACCAGGTGTAGGCTGTCTGGCACAGCATTA
ATCAGGGCAGGGTCAGTTGGGGCAGAGGCTTGTTTGATGTTAAAGGGGGTCAAGGAAGACCAAACCAAGTTCTTGAAGAT
AAAAACTGTCTCAAGTGAGCTATCGTGCAGGGAGGGCCAGAGCTATTGGACTGGATCCTTTAGCCCCAAATGTCTGAGCT
CAAGGAGATGCCATCTTGTCGGGGAATGTCATGTGAATAGGTGTCTGTCTTGGAGGGACAATGAAACTTCAGCAGAATTT
TCATTTGTTGGGGAAAGCACGACTATGCGAGAGAATAAATGTTTTGAGCAGTGTGGAGGATGGGGATGTGGGTGTTTCAA
TGTGAACCCATCTTGCTTATTTGTGCACACGTATCTGCAGTCAGTTAGAAAAGAGGCCCTTAGAGTTTTCAACTGTATCG
ATTGGGTGCATAAACTCACTCTAGAGATTACAGACTTTGATGGCTCTGTTTCAACAATAGACTTGGGAGCATCATCTAGC
CGTTTCACAAACTGGGGTTCAGTTAGCCTCTCACTGGACGCAGAGGGCATTTCAGGCTCAAATAGCTTTTCTTTCATTGA
GAGCCCAGGCAAAGGGTATGCAATTGTTGATGAGCCATTCTCAGAAATTCCTCGGCAAGGGTTCTTGGGGGAGATCAGGT
GCAATTCAGAATCTTCAGTCCTGAGTGCTCATGAATCATGCCTTAGGGCACCAAACCTTATTTCATACAAGCCCATGATA
GATCAGTTGGAGTGCACAACAAATTTGATTGATCCCTTTGTTGTCTTTGAGAGGGGTTCTCTACCACAGACAAGGAATGA
CAAAACCTTTGCAGCTTCAAAAGGAAATAGGGGTGTTCAAGCTTTCTCTAAGGGCTCTGTACAAGCTGACCTAACTCTGA
TGTTTGACAATTTTGAGGTGGACTTTGTGGGGGCAGCCGTGTCTTGTGATGCCGCCTTCTTAAATTTGACAGGTTGCTAT
TCCTGCAATGCAGGGGCCAGAGTCTGCCTGTCTATCACATCCACAGGAACTGGAACTCTCTCTGCCCACAATAAGGATGG
GTCTCTGCATATAGTTCTTCCATCAGAGAATGGAACAAAAGATCAGTGTCAGATACTACACTTCACTGTACCTGAGGTGG
AGGAGGAGTTTATGTACTCTTGTGATGGAGATGAGCGGCCTCTGTTGGTGAAGGGGACCCTGATAGCTATTGATCCATTT
GATGATAGGCGAGAAGCAGGGGGGGAATCAACAGTTGTGAATCCAAAATCTGGATCTTGGAATTTCTTTGACTGGTTTTC
TGGACTCATGAGTTGGTTTGGAGGGCCCCTTAAGACTATACTCCTTATTTGCCTGTATGTAGCATTATCAATTGGGCTCT
TTTTCCTTCTTATATATCTTGGAAGAACAGGTCTCTCTAAAATGTGGCTTGCTGCCACTAAGAAAGCCTCATAG

>JQ820489|Sudan_86_2010|2010_10|Sudan  (0 bp)
ATGTATGTTTTATTGACAATTCTAATCTCGGTTCTGGTGTGTGAAGCGGTTATTAGAGTGTCTCTAAGCTCCACAAGAGA
GGAGACCTGTTTTGGTGACTCCACCAACCCAGAGATGATTGAAGGAGCTTGGGATTCACTCAGAGAGGAGGAGATGCCAG
AGGAGCTCTCCTGCTCTGTATCAGGCATAAGGGAGGTTAAGACCTCAAGCCAGGAGTTATACAGAGCATTAAAAGCCATC
ATTGCTGCTGATGGCTTGAACAACATCACCTGCCATGGTAAGAATCCTGAGGACAAGATTTCTCTCATAAAGGGTCCTCC
TCACAAAAAGCGAGTGGGGATAGTCCGGTGTGAGAGACGAAGAGATGCTAAGCAAATAGGGAGAGAAACCATGGCAGGGA
TTGCGATGACAGTCCTTCCAGCCTTAGCAGTTTTTGCTTTGGCACCTGTTGTCTTTGCTGAAGACCCCCATCTCAGAAAC
AGACCAGGGAAAGGACACAACTACATTGACGGGATGACTCAGGAGGATGCCACATGCAAACCTGTGACATATGCTGGGGC
ATGTAGCAGTTTTGATGTCTTGCTTGAAAAGGGGAAATTTCCCCTTTTCCAGTCATATGCTCATCATAGAACCCTACTAG
AGGCAGTTCACGACACCATCATTGCAAAGGCTGATCCACCTAGCTGTGACCTCCAGAGTGCTCATGGGAATCCCTGTATG
AAAGAGAAACTTGTGATGAAGACACATTGTCCAAACGACTACCAGTCAGCTCATTACCTCAACAATGACGGGAAAATGGC
TTCAGTCAAGTGCCCACCTAAGTATGAGCTCACTGAGGACTGCAACTTTTGTAGACAGATGACAGGTGCTAGCCTGAAGA
AGGGGTCTTATCCTCTCCAAGACTTATTTTGTCAGTCAAGTGAGGATGATGGATCAAAATTGAAAACAAAAATGAAAGGG
GTCTGCGAAGTGGGGGTTCAAGCACTCAAAAAGTGTGATGGCCAACTCAGCACTGCACATGAGGTTGTGCCCTTTGCAGT
GTTTAAGAACTCAAAGAAGGTTTATCTTGATAAGCTTGACCTCAAGACTGAGGAGAATCTGCTACCAGACTCATTTGTCT
GCTTCGAGCATAAGGGACAGTATAAAGGAACAATGGACTCTGGTCAGACCAAGAGGGAGCTCAAAAGCTTTGATATCTCT
CAGTGCCCCAAGATTGGAGGGCATGGTAGTAAGAAGTGCACTGGGGATGCAGCATTTTGCTCTGCTTATGAATGTACTGC
TCAGTATGCCAATGCCTATTGTTCACATGCTAATGGGTCAGGGATTGTGCAGATTCAAGTATCAGGGGTCTGGAAGAAAC
CTTTATGTGTGGGGTATGAGAGAGTGGTTGTGAAGAGAGAACTCTCAGCCAAACCCATCCAGAGAGTTGAGCCTTGCACA
ACTTGCATAACCAAATGTGAGCCTCATGGATTGGTTGTCCGATCAACAGGGTTCAAGATATCATCTGCAGTTGCTTGTGC
TAGCGGGGTTTGCGTCACAGGGTCGCAAAGTCCTTCTACTGAGATTACACTCAAGTATCCAGGGATATCCCAGTCCTCTG
GGGGGGACATAGGGGTTCACATGGCACACGATGATCAGTCAGTTAGCTCCAAAATAGTAGCTCACTGCCCTCCCCAGGAC
CCGTGCTTAGTGCATGGCTGCATAGTGTGTGCTCATGGCCTGATAAATTACCAGTGTCACACTGCTCTCAGTGCCTTTGT
TGTTGTATTTGTATTCAGTTCTATTGCAATAATTTGCTTAGCTATTCTTTATAGGGTACTCAAGTGCCTAAAGATTGCCC
CAAGGAAAGTTCTGAATCCACTAATGTGGATTACAGCCTTCATCAGATGGGTGTATAAGAAGATGGTTGCTAGAGTGGCG
GACAATATTAATCAAGTGAACAGAGAAATAGGATGGATGGAAGGAGGTCAGTTGGTTCTAGGGAACCCTGCCCCTATTCC
TCGTCATGCCCCAATCCCACGTTATAGCACATACCTAATGCTACTACTGATTGTCTCATATGCATCAGCATGTTCAGAAC
TGATTCAGGCAAGTTCCAGAATCACCACTTGCTCCACAGAGGGTGTCAACACCAAGTGTAGACTGTCTGGCACAGCATTG
ATCAGGGCAGGGTCAGTTGGGGCGGAGGCTTGTTTGATGTTGAAGGGGGTCAAGGAAGATCAAACCAAGTTCTTAAAGAT
AAAAACTGTCTCAAGTGAGCTATCGTGCAGGGAGGGCCAGAGCTATTGGACTGGGTCCTTCAGCCCCAAGTGCCTGAGCT
CAAGGAGATGCCATCTTGTCGGGGAATGTCATGTGAATAGGTGTCTGTCCTGGAGGGACAATGAAACTTCAGCAGAGTTT
TCATTTGTTGGGGAAAGCACAACCATGCGAGAGAATAAGTGTTTTGAGCAGTGTGGAGGATGGGGGTGTGGATGTTTCAA
TGTGAACCCTTCTTGCTTATTTGTGCACACGTATCTGCAGTCAGTTAGAAAAGAGGCCCTTAGAGTTTTTAACTGTATCG
ACTGGGTGCATAAACTCACTCTAGAGATCACAGACTTTGATGGCTCTGTTTCAACAATAGACTTAGGAGCATCATCTAGC
CGTTTCACAAACTGGGGTTCAGTTAGCCTCTCACTGGACGCAGAGGGCATTTCAGGCTCAAATAGCTTTTCTTTTATTGA
GAGCCCAGGCAAAGGGTATGCAATTGTTGATGAGCCATTCTCAGAAATTCCTCGGCAAGGGTTCTTGGGGGAGATCAGGT
GCAATTCAGAGTCCTCAGTCCTGAGTGCTCATGAATCATGCCTTAGGGCACCAAACCTTATCTCGTACAAGCCCATGATA
GATCAATTGGAGTGCACTACAAATCTGATTGATCCCTTTGTTATCTTTGAGAGGGGTTCTCTGCCACAGACAAGGAATGA
CAAAACCTTTGCAGCTTCAAAAGGAAATAGAGGTGTTCAGGCTTTCTCTAAGGGCTCTGTACAAGCTGATCTGACTCTGA
TGTTTGATAATTTTGAGGTGGACTTTGTGGGAGCAGCCGTGTCTTGTGATGCCGCCTTCTTGAATCTGACAGGTTGCTAT
TCTTGCAATGCAGGGGCCAGAGTTTGCCTGTCTATCACATCCACAGGAACTGGGACTCTCTCTGCCCACAATAAGGACGG
GTCTCTGCATATAGTTCTCCCATCAGAGAATGGGACAAAAGATCAGTGTCAGATACTACATTTCACCGTACCTGAAGTAG
AAGAGGAGTTTATGTACTCTTGTGATGGAGATGAGCGGCCTCTGTTAGTGAAAGGGACCCTGATAGCTATTGACCCATTT
GATGATAGGCGGGAGGCTGGGGGGGAATCAACAGTTGTGAATCCAAAATCTGGATCTTGGAATTTCTTTGACTGGTTTTC
TGGACTCATGAGTTGGTTTGGAGGGCCGCTTAAAACTATACTCCTCATTTGCCTGTATGTTGCATTATCAATTGGGCTCT
TCTTCCTCCTTATATATCTTGGAAGAACAGGCCTCTCTAAAATGTGGCTTGCTGCTACTAAGAAGGCCTCATAG

>lcl|M11157.1_cds_AAA47450.1_1 [protein_id=AAA47450.1] [location=21..3641] [gbkey=CDS]  (0 bp)
ATGTATGTTTTATTAACAATTCTAATCTCGGTTCTGGTGTGTGAAGCGGTTATTAGAGTGTCTCTAAGCTCCACAAGAGA
AGAGACCTGCTTTGGTGACTCCACTAACCCAGAGATGATTGAAGGAGCTTGGGATTCACTCAGAGAGGAGGAGATGCCGG
AGGAGCTCTCCTGTTCTATATCAGGCATAAGAGAGGTTAAGACCTCAAGCCAGGAGTTATACAGGGCATTAAAAGCCATC
ATTGCTGCTGATGGCTTGAACAACATCACCTGCCATGGTAAGGATCCTGAGGACAAGATTTCCCTCATAAAGGGTCCTCC
TCACAAAAAGCGGGTGGGGATAGTTCGGTGTGAGAGACGAAGAGATGCTAAGCAAATAGGGAGAGAAACCATGGCAGGGA
TTGCAATGACAGTCCTTCCAGCCTTAGCAGTTTTTGCTTTGGCACCTGTTGTTTTTGCTGAAGACCCCCATCTCAGAAAC
AGACCAGGGAAGGGGCACAACTACATTGACGGGATGACTCAGGAGGATGCCACATGCAAACCTGTGACATATGCTGGGGC
ATGTAGCAGTTTTGATGTCTTGCTTGAAAAGGGAAAATTTCCCCTTTTCCAGTCGTATGCTCATCATAGAACTCTACTAG
AGGCAGTTCACGACACCATCATTGCAAAGGCTGATCCACCTAGCTGTGACCTTCAGAGTGCTCATGGGAACCCCTGCATG
AAAGAGAAACTCGTGATGAAGACACACTGTCCAAATGACTACCAGTCAGCTCATTACCTCAACAATGACGGGAAAATGGC
TTCAGTCAAGTGCCCTCCTAAGTATGGGCTCACTGAGGACTGCAACTTTTGTAGGCAGATGACAGGTGCTAGCCTGAAGA
AGGGGTCTTATCCTCTCCAAGACTTGTTTTGTCAGTCAAGTGAGGATGATGGATCAAAATTAAAAACAAAAATGAAAGGG
GTCTGCGAAGTGGGGGTTCAAGCACACAAAAAGTGTGATGGCCAACTCAGCACTGCACATGAGGTTGTGCCCTTTGCAGT
GTTTAAGAACTCAAAGAAGGTTTATCTTGATAAGCTTGACCTTAAGACTGAGGAGAATCTGCTACCAGACTCATTTGTCT
GTTTCGAGCATAAGGGACAGTACAAAGGAACAATGGACTCTGGTCAGACTAAGAGGGAGCTCAAAAGCTTTGATATCTCT
CAGTGCCCCAAGATTGGAGGACATGGTAGTAAGAAGTGCACTGGGGACGCAGCATTTTGCTCTGCTTATGAGTGCACTGC
TCAGTACGCCAATGCCTATTGTTCACATGCTAATGGGTCAGGGATTGTGCAGATACAAGTATCAGGGGTCTGGAAGAAGC
CTTTATGTGTAGGGTATGAGAGAGTGGTTGTGAAGAGAGAACTCTCTGCCAAGCCCATCCAGAGAGTTGAGCCTTGCACA
ACTTGTATAACCAAATGTGAGCCTCATGGATTGGTTGTCCGATCAACAGGGTTCAAGATATCATCAGCAGTTGCTTGTGC
TAGCGGAGTTTGCGTCACAGGATCGCAGAGTCCTTCCACCGAGATTACACTCAAGTATCCAGGGATATCCCAGTCTTCTG
GGGGGGACATAGGGGTTCACATGGCACACGATGATCAGTCAGTTAGCTCCAAAATAGTAGCTCACTGCCCTCCCCAGGAC
CCGTGTTTAGTGCATGGCTGCATAGTGTGTGCTCATGGCCTGATAAATTACCAGTGTCACACTGCTCTCAGTGCCTTTGT
TGTTGTGTTTGTATTCAGTTCTATTGCAATAATTTGTTTAGCTGTTCTTTATAGGGTGCTTAAGTGCCTGAAGATTGCCC
CAAGGAAAGTTCTGAATCCACTAATGTGGATCACAGCCTTCATCAGATGGATATATAAGAAGATGGTTGCCAGAGTGGCA
CACAACATTAATCAAGTGAACAGGGAAATAGGATGGATGGAAGGAGGTCAGTTGGTTCTAGGGAACCCTGCCCCTATTCC
TCGTCATGCCCCAATCCCACGTTATAGCACATACCTGATGTTATTATTGATTGTCTCATATGCATCAGCATGTTCAGAAC
TGATTCAGGCAAGCTCCAGAATCACCACTTGCTCTACAGAGGGTGTTAACACCAAGTGTAGACTGTCTGGCACAGCATTG
ATCAGAGCAGGGTCAGTTGGGGCAGAGGCTTGTTTGATGTTGAAGGGGGTCAAGGAAGATCAAACCAAGTTCTTAAAGAT
AAAAACTGTCTCAAGTGAGCTATCATGCAGGGAGGGCCAGAGTTATTGGACTGGGTCCATTAGCCCTAAATGTTTGAGCT
CAAGGAGATGCCACCTTGTCGGGGAATGCCATGTGAATAGGTGTCTGTCTTGGAGGGACAATGAAACTTCAGCAGAGTTT
TCATTTGTTGGGGAAAGCACGACCATGCGAGAGAATAAGTGTTTTGAGCAATGTGGAGGATGGGGGTGTGGGTGTTTCAA
TGTGAACCCATCTTGCTTATTTGTGCACACGTATCTGCAGTCAGTTAGAAAAGAGGCCCTTAGAGTTTTTAACTGTATCG
ACTGGGTGCATAAACTCACTCTAGAGATCACAGACTTTGATGGCTCTGTTTCAACAATAGACTTGGGAGCATCATCTAGC
CGTTTCACAAACTGGGGTTCAGTTAGCCTCTCACTGGACGCAGAGGGCATCTCAGGCTCAAATAGCTTTTCTTTCATTGA
GAGCCCAAGCAAAGGGTATGCAATTGTTGATGAGCCATTCTCAGAAATTCCTCGGCAAGGGTTCTTGGGGGAGATCAGGT
GCAATTCAGAGTCCTCAGTCCTGAGTGCTCATGAATCATGCCTTAGGGCACCAAACCTTATCTCATACAAGCCCATGATA
GATCAATTGGAGTGCACAACAAATCTGATTGATCCCTTTGTTGTCTTTGAGAGGGGTTCTCTGCCACAGACAAGGAATGA
TAAAACCTTTGCAGCTTCAAAAGGAAATAGAGGTGTTCAAGCTTTCTCTAAGGGCTCTGTACAAGCTGATCTAACTCTGA
TGTTTGACAATTTTGAGGTGGACTTTGTGGGAGCAGCCGTATCTTGTGATGCCGCCTTCTTAAATTTGACAGGTTGCTAT
TCTTGCAATGCAGGGGCCAGGGTCTGCCTGTCTATCACATCCACAGGAACTGGATCTCTCTCTGCCCACAATAAGGATGG
GTCTCTGCATATAGTCCTTCCATCAGAGAATGGAACAAAAGACCAGTGTCAGATACTACACTTCACTGTGCCTGAAGTAG
AGGAGGAGTTTATGTACTCTTGTGATGGAGATGAGCGGCCTCTGTTGGTGAAGGGGACCCTGATAGCCATTGATCCATTT
GATGATAGGCGGGAAGCAGGGGGGGAATCAACAGTTGTGAATCCAAAATCTGGATCTTGGAATTTCTTTGACTGGTTTTC
TGGACTCATGAGTTGGTTTGGAGGGCCTCTTAA-ACTATACTCCTCATTTGCCTGTATGTTGCATTATCAATTGGGCTCT
TTTTCCTCCTTATATATCTTGGAAGAACAGGCCTCTCTAAAATGTGGCTTGCTGCCACTAAGAAGGCCTCATAG

>EF467178|KEN06_ELH131B08|2006_12|Kenya  (0 bp)
ATGTATGTTTTATTGACAATTCTAATCTCGGTTCTGGTGTGTGAAGCGGTTATTAGAGTGTCTCTAAGCTCCACAAGAGA
GGAGACCTGTTTTGGTGACTCCACCAACCCAGAGATGATTGAAGGAGCTTGGGATTCACTCAGAGAGGAGGAGATGCCAG
AGGAGCTCTCCTGCTCTGTATCAGGCATAAGGGAGGTTAAGACCTCAAGCCAGGAGTTATACAGAGCATTAAAAGCCATC
ATTGCTGCTGATGGCTTGAACAACATCACCTGCCATGGTAAGAATCCTGAGGACAAGATTTCTCTCATAAAGGGTCCTCC
TCACAAAAAGCGAGTGGGGATAGTCCGGTGTGAGAGACGAAGAGATGCTAAGCAAATAGGGAGAGAAACCATGGCAGGGA
TTGCGATGACAGTCCTTCCAGCCTTAGCAGTTTTTGCTTTGGCACCTGTTGTCTTTGCTGAAGACCCCCATCTCAGAAAC
AGACCAGGGAAAGGACACAACTACATTGACGGGATGACTCAGGAGGATGCCACATGCAAACCTGTGACATATGCTGGGGC
ATGTAGCAGTTTTGATGTCTTGCTTGAAAAGGGGAAATTTCCCCTTTTCCAGTCATATGCTCATCATAGAACTCTGCTAG
AGGCAGTTCACGACACCATCATTGCAAAGGCTGATCCACCTAGCTGTGACCTCCAGAGTGCTCATGGGAATCCCTGTATG
AAAGAGAAACTTGTGATGAAGACACATTGTCCTAACGACTACCAGTCAGCTCATTACCTCAACAATGACGGGAAAATGGC
TTCAGTCAAGTGCCCACCTAAGTATGAGCTCACTGAGGACTGCAACTTTTGTAGACAGATGACAGGTGCTAGCCTGAAGA
AGGGATCTTATCCTCTCCAAGACTTATTTTGTCAGTCAAGTGAGGATGATGGATCAAAATTGAAAACAAAAATGAAAGGG
GTCTGCGAAGTGGGGGTTCAAGCACTCAAAAAGTGTGATGGCCAACTCAGCACTGCGCATGAGGTTGTGCCCTTTGCAGT
GTTTAAGAACTCAAAGAAGGTTTATCTTGATAAGCTTGACCTCAAGACTGAGGAGAATCTGCTACCAGACTCATTTGTCT
GCTTCGAGCATAAGGGACAGTATAAAGGAACAATGGACTCTGGTCAGACCAAGAGGGAGCTCAAAAGCTTTGATATCTCT
CAGTGCCCCAAGATTGGAGGGCATGGTAGTAAGAAGTGCACTGGGGATGCAGCATTTTGCTCTGCTTATGAATGTACTGC
TCAGTATGCCAATGCCTATTGTTCACATGCTAATGGGTCAGGGATTGTGCAGATTCAAGTATCAGGGGTCTGGAAGAAAC
CTTTATGTGTGGGGTATGAGAGAGTGGTTGTGAAGAGAGAACTCTCAGCCAAACCCATCCAGAGAGTTGAGCCTTGCACA
ACTTGCATAACCAAATGTGAGCCTCATGGATTGGTTGTCCGATCAACAGGGTTCAAGATATCATCTGCAGTTGCTTGTGC
TAGCGGGGTTTGCGTCACAGGGTCGCAGAGTCCTTCTACTGAGATTACACTCAAGTATCCAGGGATATCCCAGTCCTCTG
GGGGGGACATAGGGGTTCACATGGCACACGATGATCAGTCAGTTAGCTCCAAAATAGTAGCTCACTGCCCTCCCCAGGAC
CCGTGCTTAGTGCATGGCTGCATAGTGTGTGCTCATGGCCTGATAAATTACCAGTGTCACACTGCTCTCAGTGCCTTTGT
TGTTGTATTTGTATTCAGTTCTATTGCAATAATTTGCTTAGCTATTCTTTATAGGGTGCTCAAGTGCCTAAAGATTGCCC
CAAGGAAAGTTCTGAATCCACTAATGTGGATTACAGCCTTCATCAGATGGGTGTATAAGAAGATGGTTGCTAGAGTGGCG
GACAATATTAATCAAGTGAACAGAGAAATAGGATGGATGGAAGGAGGTCAGTTGGTTCTAGGGAACCCCGCCCCTATTCC
TCGTCATGCCCCAATCCCACGTTATAGCACATACCTAATGCTACTACTGATTGTCTCATATGCATCAGCATGTTCAGAAC
TGATTCAGGCAAGCTCCAGAATCACCACTTGCTCCACAGAGGGTGTCAACACCAAGTGTAGACTGTCTGGCACAGCATTG
ATCAGGGCAGGGTCAGTTGGGGCGGAAGCTTGTTTGATGTTGAAGGGGGTCAAGGAAGATCAAACCAAGTTCTTAAAGAT
AAAAACTGTCTCAAGTGAGCTATCGTGCAGGGAGGGCCAGAGCTATTGGACTGGGTCCTTTAGCCCCAAGTGCCTGAGCT
CAAGAAGATGCCATCTTGTCGGGGAATGTCATGTGAATAGGTGTCTGTCCTGGAGGGACAATGAAACTTCAGCAGAGTTT
TCATTTGTTGGGGAAAGCACAACCATGCGAGAGAATAAGTGTTTTGAGCAGTGTGGAGGATGGGGGTGTGGATGTTTCAA
TGTGAACCCTTCTTGCTTATTTGTGCACACGTATCTGCAGTCAGTTAGAAAAGAGGCCCTTAGAGTTTTTAACTGTATCG
ACTGGGTGCATAAACTCACTCTAGAGATCACAGACTTTGATGGCTCTGTTTCAACAATAGACTTAGGAGCATCATCTAGC
CGTTTCACAAACTGGGGTTCAGTTAGCCTCTCACTGGACGCAGAGGGCATTTCAGGCTCAAATAGTTTTTCTTTTATTGA
GAGCCCAGGCAAAGGGTATGCAATTGTTGATGAGCCATTCTCAGAAATTCCTCGGCAAGGGTTCTTGGGGGAGATCAGGT
GCAATTCAGAGTCCTCAGTCCTGAGTGCTCATGAATCATGCCTTAGGGCACCAAACCTTATCTCGTACAAGCCCATGATA
GATCAATTGGAGTGCACTACAAATCTGATTGATCCCTTTGTTGTCTTTGAGAGGGGTTCTCTGCCACAGACAAGGAATGA
CAAAACCTTTGCAGCTTCAAAAGGAAATAGAGGTGTTCAGGCTTTCTCTAAGGGCTCTGTACAAGCTGATCTGACTCTGA
TGTTTGATAATTTTGAGGTGGACTTTGTGGGAGCAGCCGTGTCTTGTGATGCCGCCTTCTTGAATTTGACAGGTTGCTAT
TCTTGCAATGCAGGGGCCAGAGTCTGCCTGTCTATCACATCCACAGGAACTGGGACTCTCTCTGCCCACAATAAGGACGG
GTCTCTGCATATAGTTCTCCCATCAGAGAATGGGACAAAAGATCAGTGTCAGATACTACATTTCACTGTACCTGAAGTAG
AAGAGGAGTTTATGTACTCTTGTGATGGAGATGAGCGGCCTCTGTTAGTGAAAGGGACCCTGATAGCTATTGACCCATTT
GATGATAGGCGGGAGGCAGGGGGGGAATCAACAGTTGTGAATCCAAAATCTGGATCTTGGAATTTCTTTGACTGGTTTTC
TGGACTCATGAGTTGGTTTGGAGGGCCGCTTAAAACTATACTCCTCATTTGCCTGTATGTTGCATTATCAATTGGGCTCT
TCTTCCTCCTTATATATCTTGGAAGAACAGGCCTCTCTAAAATGTGGCTTGCTGCTACTAAGAAGGCCTCATAG

>lcl|HQ009512.1_cds_AEE10383.1_1 [protein=glycoprotein] [protein_id=AEE10383.1] [location=21..3614] [gbkey=CDS]  (0 bp)
ATGTATGTTTTATTGACAATTCTAATCTCGGTTCTGGTATGTGAAGCGGTTATTAGAGTGTCTCTAAGCTCCACAAGAGA
GGAAACCTGTTTTGGTGACTCCACCAACCCAGAGATGATTGAAGGAGCTTGGGATTCACTCAGAGAGGAGGAGATGCCAG
AGGAGCTCTCCTGCTCTGTATCAGGCATAAGGGAGGTTAAGACCTCAAGCCAGGAGTTATACAGAGCATTAAAAGCCATC
ATTGCTGCTGATGGCTTGAACAACATCACCTGCCATGGTAAGAATCCTGAGGACAAGATTTCTCTCATAAAGGGTCCTCC
TCACAAAAAGCGGGTGGGGATAGTCCGGTGTGAGAGACGAAGAGATGCTAAGCAAATAGGGAGAGAAACCATGGCAGGGA
TTGCGATGACAGTCCTTCCAGCCTTAGCAGTTTTTGCTTTGGCACCTGTTGTTTTTGCTGAAGACCCCCATCTCAGAAAC
AGACCAGGGAAGGGGCACAACTACATTGACGGGATGACTCAGGAGGATGCCACATGCAAACCTGTGACATATGCTGGGGC
ATGTAGCAGTTTTGATGTCTTGCTTGAAAAGGGAAAATTTCCCCTTTTCCAGTCATATGCTCATCATAGAACTCTACTAG
AGGCAGTTCACGACACCATCATTGCAAAGGCTGATCCACCTAGCTGTGACCTTCAGAGTGCTCATGGGAATCCCTGTATG
AAAGAGAAACTTGTGATGAAGACACATTGTCCAAATGACTACCAGTCAGCTCATTACCTCAACAATGACGGGAAAATGGC
TTCAGTCAAGTGCCCACCTAAGTATGAGCTCACTGAGGACTGCAACTTTTGTAGACAGATGACAGGTGCTAGCCTGAAGA
AGGGGTCTTATCCTCTCCAAGACTTATTTTGTCAGTCAAGTGAGGATGATGGATCAAAATTGAAAACAAAAATGAAAGGG
GTCTGCGAAGTGGGGGTTCAAGCACTCAAAAAGTGTGATGGCCAACTCAGCACTGCACATGAGGTTGTGCCCTTTGCAGT
GTTTAAAAACTCAAAGAAGGTTTATCTTGATAAACTTGACCTCAAGACTGAGGAGAATCTGCTACCAGACTCATTTGTCT
GCTTCGAGCATAAGGGACAGTATAAAGGAACAATGGACTCTGGTCAGACCAAGAGGGAGCTCAAAAGCTTTGATATCTCT
CAGTGCCCCAAGATTGGAGGGCATGGTAGTAAGAAGTGCACTGGGGACGCAGCATTTTGCTCTGCTTACGAATGCACTGC
TCAGTATGCCAATGCCTATTGTTCACATGCTAACGGGTCAGGGATTGTGCAGATTCAAGTATCAGGGGTCTGGAAGAAGC
CTTTATGTGTAGGGTATGAGAGAGTGGTTGTGAAGAGAGAACTCTCTGCCAAACCCATCCAGAGAGTTGAGCCTTGCACA
ACTTGTATAACCAAATGTGAGCCTCATGGATTGGTTGTCCGATCAACAGGGTTCAAGATATCATCTGCAGTTGCTTGTGC
TAGCGGGGTTTGCGTCACAGGGTCGCAGAGTCCTTCTACTGAGATTACACTCAAGTATCCAGGGATATCCCAGTCCTCTG
GGGGGGACATAGGGGTTCACATGGCACACGATGATCAGTCAGTTAGCTCCAAAATAGTAGCTCACTGCCCTCCCCAGGAC
CCGTGCTTAGTGCATGGCTGCATAGTGTGTGCTCATGGCCTGATAAATTACCAGTGTCACACTGCTCTCAGTGCCTTTGT
TGTCATATTTGTATTCAGTTCTACTGCAATAATTTGCTTAGCTGTTCTTTATAGGGTGCTCAAGTGCTTAAAGATTGCCC
CAAGGAAAGTCCTGAATCCACTAATGTGGATTACAGCCTTCATCAGATGGGTGTATAAGAAGATGGTTGCTAGAGTGGCA
GACAATATTAATCAAGTGAACAGAGAAATAGGATGGATGGAAGGAGGTCAGTTGGCTCTAGGGAACCCTGCCCCTATTCC
TCGTCATGCCCCAATCCCACGTTATAGCACATACCTAATGCTACTATTGATTGTCTCATATGCATCAGCATGTTCAGAAC
TGATTCAGGCAAGCTCCAGAATCACCACTTGCTCCACAGAGGGTGTCAACACCAAGTGTAGACTGTCTGGCACAGCATTG
ATCAGGGCAGGGTCAGTTGGGGCAGAGGCTTGTTTGATGTTGAAGGGGGTCAAGGAAGATCAAACCAAGTTCTTAAAGAT
AAAAACTGTCTCAAGTGAGCTATCGTGCAGGGAGGGCCAGAGCTATTGGACTGGGTCCTTTAGCCCCAAGTGCCTGAGCT
CAAGGAGATGCCATCTTGTCGGGGAATGTCATGTGAATAGGTGTCTGTCTTGGAGGGACAATGAAACTTCAGCAGAGTTT
TCATTTGTTGGAGAAAGCACAACCATGCGAGAGAATAAGTGTTTTGAGCAGTGTGGAGGATGGGGGTGTGGATGTTTCAA
TGTGAACCCTTCTTGCTTATTTGTGCACACGTATCTGCAGTCAGTTAGAAAAGAGGCCCTTAGAGTTTTTAACTGTATCG
ACTGGGTGCATAAACTCACTCTAGAGATCACAGACTTTGATGGCTCTGTTTCAACAATAGACTTAGGAGCATCATCTAGC
CGTTTCACAAACTGGGGTTCAGTTAGCCTCTCACTGGACGCAGAGGGCATTTCAGGCTCAAATAGCTTTTCTTTTATTGA
GAGCCCAGGCAAAGGGTATGCAATTGTTGATGAGCCATTCTCAGAGATCCCTCGGCAAGGGTTCTTGGGGGAGATCAGGT
GCAATTCAGAGTCCTCAGTCCTGAGTGCTCATGAATCATGCCTTAGGGCACCAAACCTTGTCTCGTACAAGCCCATGATA
GATCAATTGGAGTGCACTACAAATCTGATTGATCCCTTTGTTGTCTTTGAGAGGGGTTCTCTGCCACAGACAAGGAATGA
CAAAACCTTTGCAGCTTCAAAAGGAAATAGAGGTGTTCAGGCTTTCTCTAAGGGCTCTGTACAAGCTGATCTGACTCTGA
TGTTTGATAATTTTGAGGTAGACTTTGTGGGAGCAGCCGTGTCTTGTGATGCCGCCTTCTTGAATTTGACAGGTTGCTAT
TCTTGCAATGCAGGGGCCAGAGTCTGCCTGTCCATCACATCCACAGGAACTGGAACTCTCTCTGCCCACAATAAGGACGG
GTCTCTGCATATAGTTCTCCCATCAGAGAACGGGACAAAAGATCAGTGTCAGATACTACATTTTACTGTACCTGAAGTAG
AAGAGGAGTTCATGTACTCTTGTGATGGAGATGAGCGGCCTCTGTTAGTGAAAGGGACCCTGATAGCTATTGACCCATTT
GATGATAGACGGGAAGCAGGGGGGGAATCAACAGTTGTGAATCCAAAATCTGGATCTTGGAATTTCTTTGACTGGTTTTC
TGGACTCATGAGTTGGTTTGGAGGGCCGCTTAAAACTATACTCCTCATTTGCCTGTATGTTGCATTATCAATTGGGCTCT
TCTTCCTCCTTATATATCTTGGAAGAACAGGCCTCTCTAAAATGTGGCTTGCCGCTACTAAGAAGGCCTCATAG

>DQ380202|ZH_501_777|1977|Egypt  (0 bp)
ATGTATGTTTTATTAACAATTCTAATCTCGGTTCTGGTGTGTGAAGCGGTTATTAGAGTGTCTCTAAGCTCCACAAGAGA
AGAGACCTGCTTTGGTGACTCCACTAACCCAGAGATGATTGAAGGAGCTTGGGATTCACTCAGAGAGGAGGAGATGCCGG
AGGAGCTCTCCTGTTCTATATCAGGCATAAGAGAGGTTAAGACCTCAAGCCAGGAGTTATACAGGGCATTAAAAGCCATC
ATTGCTGCTGATGGCTTGAACAACATCACCTGCCATGGTAAGGATCCTGAGGACAAGATTTCCCTCATAAAGGGTCCTCC
TCACAAAAAGCGGGTGGGGATAGTTCGGTGTGAGAGACGAAGAGATGCTAAGCAAATAGGGAGAGAAACCATGGCAGGGA
TTGCAATGACAGTCCTTCCAGCCTTAGCAGTTTTTGCTTTGGCACCTGTTGTTTTTGCTGAAGACCCCCATCTCAGAAAC
AGACCAGGGAAGGGGCACAACTACATTGACGGGATGACTCAGGAGGATGCCACATGCAAACCTGTGACATATGCTGGGGC
ATGTAGCAGTTTTGATGTCTTGCTTGAAAAGGGAAAATTTCCCCTTTTCCAGTCGTATGCTCATCATAGAACTCTACTAG
AGGCAGTTCACGACACCATCATTGCAAAGGCTGATCCACCTAGCTGTGACCTTCAGAGTGCTCATGGGAACCCCTGCATG
AAAGAGAAACTCGTGATGAAGACACACTGTCCAAATGACTACCAGTCAGCTCATTACCTCAACAATGACGGGAAAATGGC
TTCAGTCAAGTGCCCTCCTAAGTATGAGCTCACTGAGGACTGCAACTTTTGTAGGCAGATGACAGGTGCTAGCCTGAAGA
AGGGGTCTTATCCTCTCCAAGACTTGTTTTGTCAGTCAAGTGAGGATGATGGATCAAAATTAAAAACAAAAATGAAAGGG
GTCTGCGAAGTGGGGGTTCAAGCACTCAAAAAGTGTGATGGCCAACTCAGCACTGCACATGAGGTTGTGCCCTTTGCAGT
GTTTAAGAACTCAAAGAAGGTTTATCTTGATAAGCTTGACCTTAAGACTGAGGAGAATCTGCTACCAGACTCATTTGTCT
GTTTCGAGCATAAGGGACAGTACAAAGGAACAATGGACCCTGGTCAGACTAAGAGGGAGCTCAAAAGCTTTGATATCTCT
CAGTGCCCCAAGATTGGAGGACATGGTAGTAAGAAGTGCACTGGGGACGCAGCATTTTGCTCTGCTTATGAGTGCACTGC
TCAGTACGCCAATGCCTATTGTTCACATGCTAATGGGTCAGGGATTGTGCAGATACAAGTATCAGGGGTCTGGAAGAAGC
CTTTATGTGTAGGGTATGAGAGAGTGGTTGTGAAGAGAGAACTCTCTGCCAAGCCCATCCAGAGAGTTGAGCCTTGCACA
ACTTGTATAACCAAATGTGAGCCTCATGGATTGGTTGTCCGATCAACAGGGTTCAAGATATCATCAGCAGTTGCTTGTGC
TAGCGGAGTTTGCGTCACAGGATCGCAGAGTCCTTCCACCGAGATTACACTCAAGTATCCAGGGATATCCCAGTCTTCTG
GGGGGGACATAGGGGTTCACATGGCACACGATGATCAGTCAGTTAGCTCCAAAATAGTAGCTCACTGCCCTCCCCAGGAC
CCGTGCTTAGTGCATGGCTGCATAGTGTGTGCTCATGGCCTGATAAATTACCAGTGTCACACTGCTCTCAGTGCCTTTGT
TGTTGTGTTTGTATTCAGTTCTATTGCAATAATTTGTTTAGCTGTTCTTTATAGGGTGCTTAAGTGCCTGAAGATTGCCC
CAAGGAAAGTTCTGAATCCACTAATGTGGATCACAGCCTTCATCAGATGGATATATAAGAAGATGGTTGCCAGAGTGGCA
GACAACATTAATCAAGTGAACAGGGAAATAGGATGGATGGAAGGAGGTCAGTTGGTTCTAGGGAACCCTGCCCCTATTCC
TCGTCATGCCCCAATCCCACGTTATAGCACATACCTGATGTTATTATTGATTGTCTCATATGCATCAGCATGTTCAGAAC
TGATTCAGGCAAGCTCCAGAATCACCACTTGCTCTACAGAGGGTGTTAACACCAAGTGTAGACTGTCTGGCACAGCATTG
ATCAGAGCAGGGTCAGTTGGGGCAGAGGCTTGTTTGATGTTGAAGGGGGTAAAGGAAGATCAAACCAAGTTCTTAAAGAT
AAAAACTGTCTCAAGTGAGCTATCATGCAGGGAGGGCCAGAGTTATTGGACTGGGTCCTTTAGCCCTAAATGTTTGAGCT
CAAGGAGATGCCACCTTGTCGGGGAATGCCATGTGAATAGGTGTCTGTCTTGGAGGGACAATGAAACTTCAGCAGAGTTT
TCATTTGTTGGGGAAAGCACGACCATGCGAGAGAATAAGTGTTTTGAGCAATGTGGAGGATGGGGGTGTGGGTGTTTCAA
TGTGAACCCATCTTGCTTATTTGTGCACACGTATCTGCAGTCAGTTAGAAAAGAGGCCCTTAGAGTTTTTAACTGTATCG
ACTGGGTGCATAAACTCACTCTAGAGATCACAGACTTTGATGGCTCTGTTTCAACAATAGACTTGGGAGCATCATCTAGC
CGTTTCACAAACTGGGGTTCAGTTAGCCTCTCACTGGACGCAGAGGGCATCTCAGGCTCAAATAGCTTTTCTTTCATTGA
GAGCCCAGGCAAAGGGTATGCAATTGTTGATGAGCCATTCTCAGAAATTCCTCGGCAAGGGTTCTTGGGGGAGATCAGGT
GCAATTCAGAGTCCTCAGTCCTGAGTGCTCATGAATCATGCCTTAGGGCACCAAACCTTATCTCATACAAGCCCATGATA
GATCAATTGGAGTGCACAACAAATCTGATTGATCCCTTTGTTGTCTTTGAGAGGGGTTCTCTGCCACAGACAAGGAATGA
TAAAACCTTTGCAGCTTCAAAAGGAAATAGAGGTGTTCAAGCTTTCTCTAAGGGCTCTGTACAAGCTGATCTAACTCTGA
TGTTTGACAATTTTGAGGTGGACTTTGTGGGAGCAGCCGTATCTTGTGATGCCGCCTTCTTAAATTTGACAGGTTGCTAT
TCTTGCAATGCAGGGGCCAGGGTCTGCCTGTCTATCACATCCACAGGAACTGGATCTCTCTCTGCCCACAATAAGGATGG
GTCTCTGCATATAGTCCTTCCATCAGAGAATGGAACAAAAGACCAGTGTCAGATACTACACTTCACTGTGCCTGAAGTAG
AGGAGGAGTTTATGTACTCTTGTGATGGAGATGAGCGGCCTCTGTTGGTGAAGGGGACCCTGATAGCCATTGATCCATTT
GATGATAGGCGGGAAGCAGGGGGGGAATCAACAGTTGTGAATCCAAAATCTGGATCTTGGAATTTCTTTGACTGGTTTTC
TGGACTCATGAGTTGGTTTGGAGGGCCTCTTAAAACTATACTCCTCATTTGCCTGTATGTTGCATTATCAATTGGGCTCT
TTTTCCTCCTTATATATCTTGGAAGAACAGGCCTCTCTAAAATGTGGCTTGCTGCCACTAAGAAGGCCTCATAG

>DQ380214|1260  (0 bp)
ATGTATGTTTTATTAACAATTCTAATCTCGGTTCTGGTGTGTGAAGCGGTTATTAGAGTGTCTCTAAGCTCCACAAGAGA
AGAGACCTGCTTTGGTGACTCCACCAACCCAGAGATGATTGAAGGAGCTTGGGATTCACTCAGAGAGGAGGAGATGCCAG
AGGAGCTCTCCTGTTCTATATCAGGCATAAGAGAGGTTAAGACCTCAAGCCAGGAGTTATACAGGGCATTAAAAGCCATC
ATTGCTGCTGATGGCTTGAACAACATCACCTGCCATGGTAAGGATCCTGAGGACAAGATTTCTCTCATAAAGGGTCCTCC
TCACAAAAAGCGGGTGGGAATAGTTCGGTGTGAGAGACGAAGAGATGCTAAGCAAATAGGGAGAGAAACCATGGCAGGGA
TTGCAATGACAGTCCTTCCAGCCTTAGCAGTTTTTGCTCTAGCACCTGTTGTTTTTGCTGAAGACCCCCATCTCAGAAAC
AGACCGGGGAAGGGGCACAACTACATTGACGGGATGACTCAGGAGGATGCCACATGCAAACCTGTGACATATGCTGGGGC
ATGTAGCAGTTTTGATGTCTTGCTTGAAAAAGGGAAATTTCCCCTCTTCCAGTCGTATGCTCATCATAGAACTCTACTAG
AGGCAGTTCACGACACCATCATTGCAAAGGCTGATCCACCTAGCTGTGACCTTCAGAGTGCTCATGGGAATCCCTGCATG
AAAGAGAAACTCGTGATGAAGACACACTGTCCAAATGACTACCAGTCAGCTCATTACCTCAACAATGACGGGAAAATGGC
TTCAGTCAAGTGCCCTCCTAAGTATGAGCTCACAGAGGACTGCAACTTTTGTAGGCAGATGACAGGTGCTAGCCTGAAGA
AGGGGTCTTATCCTCTCCAAGACTTATTTTGTCAGTCAAGTGAGGACGATGGATCAAAATTAAAAACAAAAATGAAAGGG
GTCTGCGAAGTGGGGGTTCAAGCACTCAAAAAGTGTGATGGCCAACTCAGCACTGCACATGAGGTTGTGCCCTTTGCAGT
GTTTAAGAACTCAAAGAAGGTTTATCTTGATAAGCTTGACCTCAAGACTGAGGAGAATCTGCTACCAGACTCATTTGTCT
GCTTCGAGCACAAGGGACAGTATAAGGGAACAATGGACTCTGGTCAGACTAAGAGGGAGCTCAAAAGCTTTGATATCTCT
CAGTGCCCCAAGATTGGAGGACATGGTAGTAAGAAGTGCACTGGGGACGCAGCATTTTGCTCTGCTTATGAGTGCACTGC
TCAGTACGCCAATGCTTATTGTTCACATGCTAATGGGTCAGGGATTGTGCAAATACAAGTATCAGGGGTCTGGAAGAAGC
CTTTATGTGTAGGGTATGAGAGAGTGGTTGTAAAGAGAGAACTCTCTGCCAAGCCCATCCAGAGAGTTGAGCCTTGCACA
ACTTGTATAACCAAATGTGAGCCTCATGGATTGGTTGTCCGATCAACAGGGTTCAAAATATCATCTGCAGTTGCTTGTGC
TAGCGGAGTTTGCGTCACAGGATCGCAGAGTCCTTCCACCGAGATTACACTCAAGTATCCAGGGATATCCCAGTCCTCTG
GGGGGGACATAGGGGTTCACATGGCACATGATGACCAGTCAGTTAGCTCCAAAATAGTAGCTCACTGCCCTCCCCAGGAC
CCGTGCTTAGTGCATGGCTGCATAGTGTGTGCTCATGGCCTGATAAATTACCAGTGTCACACTGCTCTCAGTGCCTTTGT
TGTTGTGTTTGTGTTCAGTTCTATTGCAATAATTTGTTTAGCTATTCTTCATAGGGTGCTCAAGTGCTTAAAGATTGCCC
CAAGGAAGGTTCTGAATCCACTAATGTGGATTACAGCCTTCATCAGATGGGTGTATAAGAAGATGGTTGCCAGAGTGGCA
GACAATATTAATCAAGTGAACAGGGAAATAGGATGGATGGAAGGAGGTCAGTTGGTTCTAGGGAACCCTGCCCCTATTCC
TCGCCATGCCCCAATTCCACGTTATAGCACATACCTAATGCTACTATTGATTGTCTCATATGCATCAGCATGTTCAGAAC
TGATTCAGGCAAGCTCCAGAATCACCACTTGCTCCACAGAGGGTGTCAACACCAAGTGTAGACTGTCTGGCACAGCATTG
ATCAGGGCAGGGTCAGTTGGGGCAGAGGCTTGTCTGATGTTGAAGGGGGTCAAGGACGATCAAACCAAGTTCTTAAAGAT
AAAAACTGTCTCAAGTGAGCTATCGTGCAGGGAGGGCCAGAGCTATTGGACTGGGTCCTTTAGCCCTAAATGTCTGAGCT
CAAGGAGATGCCATCTTGTCGGGGAATGTCATGTGAATAGGTGTCTGTCTTGGAGGGACAATGAAACTTCAGCAGAGTTT
TCATTTGTTGGGGAAAGCACGACCATGCGGGAGAATAAGTGTTTTGAGCAGTGTGGAGGATGGGGATGTGGGTGTTTCAA
TGTGAACCCATCTTGCTTATTTGTGCACACGTATCTGCAGTCAGTTAGAAAAGAGGCCCTTAGAGTTTTTAACTGTATCG
ACTGGGTGCATAAACTCACACTAGAGATCACAGACTTTGATGGCTCTGTTTCAACAATAGACCTGGGGGCATCATCTAGC
CGTTTCACAAACTGGGGTTCAGTTAGCCTCTCACTGGACGCAGAGGGCATTTCAGGCTCAAATAGCTTTTCTTTCATTGA
AAGCCCAGGCAAAGGATATGCAATTGTTGATGAGCCATTCTCAGAAATTCCTCGACAAGGGTTCCTGGGGGAGATCAGGT
GCAATTCAGAGTCCTCAGTCCTGAGTGCTCATGAATCATGCCTTAGGGCACCAAACCTTATCTCATACAAGCCCATGATA
GACCAATTGGAGTGCACAACGAATCTGATTGATCCCTTTGTTGTCTTTGAGAGGGGTTCTCTGCCACAGACAAGGAATGA
CAAAACCTTTGCAGCTTCAAAAGGAAATAGAGGTGTCCAAGCTTTCTCTAAGGGCTCTGTACAAGCTGATCTAACTCTGA
TGTTTGACAATTTTGAGGTGGACTTTGTGGGAGCAGCCGTATCTTGTGATGCCGCCTTCCTAAATTTGACAGGTTGCTAT
TCTTGCAATGCAGGGGCCAGGGTCTGCCTGTCTATCACATCCACAGGAACTGGAACCCTCTCTGCCCACAATAAGGATGG
GTCTCTGCATATAGTTCTTCCATCAGAGAATGGAACAAAAGATCAATGCCAGATACTACACTTCACTGTACCTGAGGTAG
AGGAGGAGTTTATGTACTCTTGTGACGGAGATGAGCGGCCTCTGTTGGTGAAGGGGACCCTGATAGCTATTGATCCATTT
GATGATAGGCGGGAAGCAGGGGGGGAATCAACAGTTGTGAATCCAAAATCTGGATCTTGGAATTTCTTTGACTGGTTTTC
TGGACTCATGAGTTGGTTTGGAGGGCCTCTTAAAACTATACTCCTCATTTGCCTGTATGTTGCATTATCAATTGGGCTCT
TTTTCCTCCTCATATATCTTGGAAGAACAGGCCTCTCTAAAATGTGGCTTGCCGCTACTAAGAAGGCCTCATAG

>MK134839|RV2613_3  (0 bp)
ATGTATGTTTTACTAACAATTCTAATCTCGGTTCTGGTGTGTGAAGCGGTTATTAGAGTGTCTCTAAGCTCCACAAGAGA
GGAAACCTGTTTTGGTGACTCCACCAACCCAGAGATGATTGAAGGAGCTTGGGATTCACTCAGAGAGGAGGAGATGCCAG
AAGAGCTCTCCTGTTCCATATCTGGCATAAGGGAGGTCAAGACCTCAAGCCAGGAATTATACAGGGCATTAAAAGCCATT
ATTGCTGCTGATGGCTTGAAAAACATCACCTGCCATGGTAAGGATCCTGAGGACAAAATTTCTCTCATAAAGGGTCCTCC
TCACAAGAAGCGGGTGGGGATAGTTCGGTGTGAGAGACGAAGGGACGCTAAGCAAATAGGGAGAGAAACCATGGCAGGGA
TTGCAATGACAGTTCTTCCCGCCTTAGCAGTTTTTGCTTTGGCACCTGTTGTTTTTGCTGAGGACCCTCATCTCAGAAAC
AGACCAGGGAAGGGACATAACTACATTGACGGGATGACCCAGGAGGATGCCACATGCAAACCTGTGACATATGCTGGGGC
ATGTAGCAGTTTTGATGTTTTGCTCGAAAAGGGAAAATTCCCCCTCTTCCAGTCATATGCTCATCATAGAACTCTACTAG
AGGCAGTTCACGACACCATCATTGCAAAGGCTGATCCACCTAGCTGTGATCTCCAGAGTGCTCATGGGAATCCCTGCATG
AAAGAGAAACTCGTGATGAAGACACACTGTCCAAATGACTACCAGTCAGCTCATTACCTCAACAATGACGGGAAAATGGC
TTCAGTCAAGTGCCCTCCTAAGTATGAGCTTACTGAGGACTGCAACTTTTGTAGGCAGATGACAGGTGCTAGCTTGAAGA
AGGGGTCTTATCCTCTCCAGGACTTATTTTGTCAGTCTAGTGAGGATGATGGATCAAAACTAAAGACAAAAATGAAAGGG
GTCTGCGAAGTGGGGGTTCAGGCACTCAAAAAGTGTGATGGCCAACTCAGCACTGCACATGAGGTTGTGCCCTTTGCAGT
GTTCAAGAATTCAAAGAAGGTTTATCTTGACAAGCTTGACCTTAAGACTGAAGAAAATCTGCTACCAGACTCATTTGTCT
GCTTTGAGCATAAGGGACAGTATAAAGGAACAATGGACTCTGGTCAGACTAAGAGGGAGCTAAAAAGCTTTGATATCTCT
CAGTGCCCCAAGATTGGGGGACATGGTAGCAAGAAGTGCACTGGGGACGCAGCATTTTGCTCTGCTTATGAGTGTACTGC
TCAATATGCCAATGCCTATTGTTTACATGCTAATGGGTCTGGGATTGTACAGATACAAGTATCCGGGGTCTGGAAGAAGC
CTTTATGTGTGGGGTATGAGAGAGTGGTTGTGAAGAGAGAACTCTCTGCCAAGCCCATCCAGAGAGTTGAGCCTTGCACA
ACTTGCATAACCAAATGTGAGCCTCATGGATTGGTTGTCCGATCAACAGGGTTCAAGATATCATCTGCAGTTGCTTGTGC
CAGCGGAGTTTGCGTCACAGGATCGCAGAGCCCTTCTACTGAGATCACCCTCAAGTATCCAGGGATATCCCAGTCCTCTG
GGGGGGACATAGGGGTTCACATGGCACATGATGATCAGTCAGTTAGCTCCAAAATAGTGGCTCACTGCCCCCCCCAGGAC
CCGTGCCTAGTGCATGGCTGCATAGTGTGTGCTCATGGCTTAATAAATTACCAGTGTCACACTGCTCTTAGTGCTTTTGT
TGTTGTGTTCGTATTCAGCTCTGTTGCAATAATTTGTCTGGCCATTCTTTATAAGGTGCTCAGGTGCCTAAAGATTGCCC
CAAAGAAAGTTCTGAATCCACTAATGTGGATCACTGCCTTCATCAGATGGGTGTATAAGAAGATGGTTGCCAGAGTGGCA
GACAATATCAATCAAGTGAACAGAGAAATAGGATGGATGGAAGGAGGCCAGTTGGCTCTAGGGAACCCTGCTCCTATTCC
TCGTCATGCTCCGATTCCACGTTATAGCACATACCTAATGCTACTATTGATTATCTCATATGCATCAGCATGTTCAGAAC
TGATTCAGGCAAGCTCCAGAATCACCACTTGCTCCACAGAAGGTGTCAACACCAAGTGTAGGCTGTCTGGCACAGCATTA
ATCAGGGCAGGGTCAGTTGGGGCAGAGGCTTGTTTAATGTTAAAGGGGGTCAAGGAAGACCAAACCAAGTTCTTGAAGAT
AAAAACTGTCTCAAGTGAGCTATCGTGCAGAGAGGGCCAGAGCTATTGGACTGGGTCCTTTAGCCCCAAATGTCTGAGCT
CAAGGAGATGCCATCTTGTCGGAGAATGTCATGTGAATAGGTGTCTGTCTTGGAGGGACAATGAGACTTCAGCAGAATTT
TCATTTGTTGGGGAAAGCACGACCATGCGAGAGAATAAGTGTTTTGAGCAGTGTGGAGGATGGGGATGTGGATGTTTCAA
TGTGAACCCATCTTGCTTATTTGTGCACACGTATCTGCAATCAGTTAGAAAAGAGGCTCTTAGAGTTTTTAACTGTATTG
ATTGGGTGCATAAACTCACTCTAGAGATCACAGACTTTGATGGCTCTGTTTCAACAATAGACTTGGGAGCATCATCTAGC
CGTTTCACAAACTGGGGCTCAGTTAGCCTCTCACTGGACGCAGAGGGCATTTCAGGCTCAAATAGCTTTTCTTTCATTGA
GAGCCCAGGCAAAGGGTATGCAATTGTTGATGAGCCATTCTCAGAAATTCCTCGGCAAGGGTTCTTGGGAGAGATCAGGT
GCAATTCAGAATCTTCTGTCCTGAGTGCTCATGAATCATGCCTTAGGGCACCAAACCTTATCTCATACAAACCCATGATA
GATCAGCTGGAGTGCACAACAAATCTAATTGATCCCTTTGTTGTCTTTGAGAGGGGATCTCTGCCACAGACAAGGAATGA
CAAAACCTTTGCAGCTTCAAAAGGAAATAGGGGTGTTCAAGCTTTCTCTAAAGGCTCTGTACAGGCTGATCTAACTCTGA
TGTTTGACAATTTTGAGGTGGACTTTGTGGGAGCAGCCGTGTCTTGTGATGCCGCCTTCTTAAATTTGACAGGTTGCTAT
TCCTGCAATGCTGGAGCCAGAGTCTGCCTGTCTATCACATCCACAGGAACTGGAACTCTTTCTGCCCACAATAAGGATGG
GTCTCTGCATATAGTTCTTCCATCAGAGAATGGAACAAAAGATCAGTGTCAGATACTACATTTCACTGTACCTGAGGTGG
AGGAGGAGTTCATGTACTCTTGTGATGGAGATGAGCGACCTTTGTTGGTGAAGGGGACCCTAATAGCTATTGATCCATTT
GATGATAGGCGAGAAGCAGGGGGAGAATCAACAGTTGTGAATCCAAAATCTGGATCTTGGAACTTCTTTGACTGGTTTTC
TGGACTTATGAGTTGGTTTGGAGGACCTCTTAAGACTATACTCCTAATTTGCCTGTATGTAGCATTATCAATTGGGCTCT
TTTTCCTTCTTATATATCTTGGAAGAACAGGTCTCTCTAAAATGTGGCTTGCTGCCACTAAGAAAGCCTCATAG

>lcl|KX785331.1_cds_ARW71759.1_1 [protein=glycoprotein] [protein_id=ARW71759.1] [location=21..3614] [gbkey=CDS]  (0 bp)
ATGTATGTTTTACTAACAATTCTAATCTCGGTTCTGGTGTGTGAAGCGATTATTAGAGTGTCTCTAAGCTCCACAAGAGA
GGAAACCTGTTTTGGTGACTCCACCAACCCAGAGATGATTGAAGGAGCTTGGGATTCACTCAGAGAGGAGGAGATGCCAG
AAGAGCTCTCCTGTTCCATATCTGGCATAAGGGAGGTCAAGACCTCAAGCCAGGAATTATACAGGGCATTAAAAGCCATC
ATTGCTGCTGATGGCTTGAACAACATCACCTGCCATGGTAAGGATCCTGAGGACAAAATTTCTCTCATAAAGGGTCCTCC
TCACAAGAAGCGGGTGGGGATAGTTCGGTGTGAGAGACGAAGGGACGCTAAGCAAATAGGGAGAGAAACCATGGCAGGGA
TTGCAATGACAGTTCTTCCCGCCTTAGCAGTTTTTGCTTTGGCACCTGTTGTTTTTGCTGAGGACCCTCATCTCAGAAAC
AGACCAGGGAAGGGACATAACTACATTGACGGGATGACTCAGGAGGATGCCACATGCAAACCTGTGACATATGCTGGGGC
ATGTAGCAGTTTTGATGTTTTGCTCGAAAAGGGAAAATTCCCCCTCTTCCAGTCATATGCTCATCATAGAACTCTACTAG
AGGCAGTTCACGACACCATCATTGCAAAGGCTGATCCACCTAGCTGTGATCTCCAGAGTGCTCATGGGAATCCCTGCATG
AAAGAGAAACTCGTGATGAAGACACACTGTCCAAATGACTACCAGTCAGCTCATTACCTCAACAATGACGGGAAAATGGC
TTCAGTCAAGTGCCCTCCTAAGCATGAGCTTACTGAGGACTGCAACTTTTGTAGGCAGATGACAGGTGCTAGCTTGAAGA
AGGGGTCTTATCCTCTCCAGGACTTATTTTGTCAGTCAAGTGAGGATGATGGATCAAAACTAAAGACAAAAATGAAAGGG
GTCTGCGAAGTGGGGGTTCAGGCACTCAAAAAGTGTGATGGCCAACTCAGCACTGCACATGAGGTTGTGCCCTTTGCAGT
GTTTAAGAATTCAAAGAAGGTTTATCTTGACAAGCTTGACCTTAAGACTGAAGAAAATCTGCTACCAGACTCATTTGTCT
GCTTTGAGCATAAGGGACAGTATAAAGGAACAATGGACTCTGGTCAGACTAAGAGGGAGCTCAAAAGCTTTGATATCTCT
CAGTGCCCCAAGATTGGGGGACATGGTAGCAAGAAGTGCACTGGGGACGCAGCATTTTGCTCTGCTTATGAGTGTACTGC
TCAATATGCCAATGCCTATTGTTCACATGCTAATGGGTCTGGGATTGTACAGATACAAGTATCCGGGGTCTGGAAGAAGC
CTTTATGTGTGGGGTATGAGAGAGTGGTTGTGAAGAGAGAACTCTCTGCCAAGCCCATCCAGAGAGTTGAGCCTTGCACA
ACTTGCATAACCAAATGTGAGCCTCATGGATTGGTTGTCCGATCAACAGGGTTCAAGATATCATCTGCAGTTGCTTGTGC
CAGCGGAGTTTGCGTCACAGGATCGCAGAGCCCTTCTACTGAGATCACTCTCAAGTATCCAGGGATATCCCAGTCCTCTG
GGGGGGATATAGGGGTTCACATGGCACATGATGATCAGTCAGTTAGCTCCAAAATAGTGGCTCACTGCCCCCCCCAGGAC
CCGTGCCTAGTGCATGGCTGCATAGTGTGTGCTCATGGCTTGATAAATTACCAGTGTCACACTGCTCTTAGTGCTTTTGT
TGTTGTGTTCGTATTCAGCTCTGTTGCAATAATTTGTCTGGCCATTCTTTATAAGGTGCTCAGGTGCCTAAAGATTGCCC
CAAAGAAAGTTCTGAATCCACTAATGTGGATCACTGCCTTCATCAGATGGGTGTATAAGAAGATGGTTGCCAGAGTGGCA
GACAATATCAATCAAGTGAACAGAGAAATAGGATGGATGGAAGGAGGCCAGTTGGCTCTAGGGAACCCTGCACCCATTCC
TCGTCATGCTCCGATTCCACGTTATAGCACATACCTAATGCTACTATTGATTATCTCATATGCATCAGCATGTTCAGAAC
TGATTCAGGCAAGCTCCAGAATCACCACTTGCTCCACAGAAGGTGTCAACACCAAGTGTAGGCTGTCTGGCACAGCATTA
ATCAGGGCAGGGTCAGTTGGGGCAGAGGCTTGTTTAATGTTAAAGGGGGTCAAGGAAGACCAGACCAAGTTCTTGAAGAT
AAAAACTGTCTCAAGTGAGCTATCGTGCAGGGAGGGCCAGAGCTATTGGACTGGGTCCTTTAGCCCCAAATGTCTGAGCT
CAAGGAGATGCCATCTTGTCGGAGAATGTCATGTGAATAGGTGTCTGTCTTGGAGGGACAATGAAACTTCAGCAGAATTT
TCATTTGTTGGGGAAAGCACGACCATGCGAGAGAATAAGTGTTTTGAGCAGTGTGGAGGATGGGGATGTGGATGTTTCAA
TGTGAACCCATCTTGCTTATTTGTGCACACGTATCTGCAATCAGTTAGAAAAGAGGCTCTTAGAGTTTTTAACTGTATTG
ATTGGGTGCATAAACTCACTCTAGAGATCACAGACTTTGATGGCTCTGTTTCAACAATAGACTTGGGAGCATCATCTAGC
CGTTTCACAAACTGGGGCTCAGTTAGCCTCTCACTGGACGCAGAGGGCATTTCAGGCTCAAATAGCTTTTCTTTCATTGA
GAGCCCAGGCAAAGGGTATGCAATTGTTGATGAGCCATTCTCAGAAATTCCTCGGCAAGGGTTCTTGGGGGAGATCAGGT
GCAATTCAGAATCTTCTGTCCTGAGTGCTCATGAGTCATGCCTTAGGGCACCAAACCTTATCTCATACAAACCCATGATA
GATCAGTTGGAGTGCACAACAAATCTGATTGATCCCTTTGTTGTCTTTGAGAGGGGATCTCTGCCACAGACAAGGAATGA
CAAAACCTTTGCAGCTTCAAAAGGAAATAGGGGTGTTCAAGCTTTCTCTAAAGGCTCTGTACAGGCTGATCTAACTCTGA
TGTTTGACAATTTTGAGGTGGACTTTGTGGGAGCAGCCGTGTCTTGTGATGCCGCCTTCTTAAATTTGACAGGTTGCTAT
TCCTGCAATGCTGGAGCCAGAGTCTGCCTGTCTATCACATCCACAGGAACTGGAACTCTTTCTGCCCACAATAAGGATGG
GTCTCTGCATATAGTTCTTCCATCAGAGAATGGAACAAAAGATCAGTGTCAGATACTACACTTCACTGTACCTGAGGTGG
AGGAGGAGTTCATGTACTCTTGTGATGGAGATGAGCGACCTTTGTTGGTGAAGGGGACCCTAATAGCTATTGATCCATTT
GATGATAGGCGAGAAGCAGGGGGAGAATCAACAGTTGTGAATCCAAAATCTGGATCTTGGAACTTCTTTGACTGGTTTTC
TGGACTTATGAGTTGGTTTGGAGGACCTCTTAAGACTATACTCCTAATTTGCCTGTATGTAGCATTATCAATTGGGCTCT
TTTTCCTTCTTATATATCTTGGAAGAACAGGTCTCTCTAAAATGTGGCTTGCTGCCACTAAGAAAGCCTCATAG

>EU574042|2007000618|2007_01_29|Kenya  (0 bp)
ATGTATGTTTTATTGACAATTCTAATCTCGGTTCTGGTGTGTGAAGCGGTTATTAGAGTGTCTCTAAGCTCCACAAGAGA
GGAAACCTGTTTTGGTGACTCCACCAACCCAGAGATGATTGAAGGAGCTTGGGATTCACTCAGAGAGGAGGAGATGCCAG
AGGAGCTCTCCTGCTCTGTATCAGGCATAAGGGAGGTTAAGACCTCAAGCCAGGAGTTATACAGAGCATTAAAAGCCATC
ATTGCTGCTGATGGCTTGAACAACATCACCTGCCATGGTAAGAATCCTGAGGACAAGATTTCTCTCATAAAGGGTCCTCC
TCACAAAAAGCGGGTGGGGATAGTCCGGTGTGAGAGACGAAGAGATGCTAAGCAAATAGGGAGAGAAACCATGGCAGGGA
TTGCGATGACAGTCCTTCCAGCCTTAGCAGTTTTTGCTTTGGCACCTGTTGTTTTTGCTGAAGACCCCCATCTCAGAAAC
AGACCAGGGAAGGGGCACAACTACATTGACGGAATGACTCAGGAGGATGCCACATGCAAACCTGTGACATATGCTGGGGC
ATGTAGCAGTTTTGATGTCTTGCTTGAAAAGGGAAAATTTCCCCTTTTCCAGTCATATGCTCATCATAGAACTCTACTAG
AGGCAGTTCACGACACCATCATTGCAAAGGCTGATCCACCTAGCTGTGACCTTCAGAGTGCTCATGGGAATCCCTGTATG
AAAGAGAAACTTGTGATGAAGACACATTGTCCAAATGACTACCAGTCAGCTCATTACCTCAACAATGACGGGAAAATGGC
TTCAGTCAAGTGCCCACCTAAGTATGAGCTCACTGAGGACTGCAACTTTTGTAGACAGATGACAGGTGCTAGCCTGAAGA
AGGGATCTTATCCTCTCCAAGACTTATTTTGTCAGTCAAGTGAGGATGATGGATCAAAATTGAAAACAAAAATGAAAGGG
GTCTGCGAAGTGGGGGTTCAAGCACTCAAAAAGTGTGATGGCCAACTCAGCACTGCACATGAGGTTGTGCCCTTTGCAGT
GTTTAAAAACTCAAAGAAGGTTTATCTTGATAAACTTGACCTCAAGACTGAGGAGAATCTGCTACCAGACTCATTTGTCT
GCTTCGAGCATAAGGGACAGTATAAAGGAACAATGGACTCTGGTCAGACCAAGAGGGAGCTCAAAAGCTTTGATATCTCT
CAGTGCCCCAAGATTGGAGGGCATGGTAGTAAGAAGTGCACTGGGGACGCAGCATTTTGCTCTGCTTATGAATGCACTGC
TCAGTATGCCAATGCCTATTGTTCACATGCTAACGGGTCAGGGATTGTGCAGATTCAAGTATCAGGGGTCTGGAAGAAGC
CTTTATGTGTAGGGTATGAGAGAGTGGTTGTGAAGAGAGAACTCTCTGCCAAACCCATCCAGAGAGTTGAGCCTTGCACA
ACTTGTATAACCAAATGTGAGCCTCATGGATTGGTTGTCCGATCAACAGGGTTCAAGATATCATCTGCAGTTGCTTGTGC
TAGCGGGGTTTGCGTCACAGGGTCGCAGAGTCCTTCTACTGAGATTACACTCAAGTATCCAGGGATATCCCAGTCCTCTG
GGGGGGACATAGGGGTTCACATGGCACACGATGATCAGTCAGTTAGCTCCAAAATAGTAGCTCACTGCCCTCCCCAGGAC
CCGTGCTTAGTGCATGGCTGCATAGTGTGTGCTCATGGCCTGATAAATTACCAGTGTCACACTGCTCTCAGTGCCTTTGT
TGTCATATTTGTATTCAGTTCTACTGCAATAATTTGCTTAGCTGTTCTTTATAGGGTGCTCAAGTGCTTAAAGATTGCCC
CAAGGAAAGTCCTGAATCCACTAATGTGGATTACAGCCTTCATCAGATGGGTGTATAAGAAGATGGTTGCTAGAGTGGCA
GACAATATTAATCAAGTGAACAGAGAAATAGGATGGATGGAAGGAGGTCAGTTGGCTCTAGGGAACCCTGCCCCTATTCC
TCGTCATGCCCCAATCCCACGTTATAGCACATACCTAATGCTACTATTGATTGTCTCATATGCATCAGCATGTTCAGAAC
TGATTCAGGCAAGCTCCAGAATCACCACTTGCTCCACAGAGGGTGTCAACACCAAGTGTAGACTGTCTGGCACAGCATTG
ATCAGGGCAGGGTCAGTTGGGGCAGAGGCTTGTTTGATGTTGAAGGGGGTCAAGGAAGATCAAACCAAGTTCTTAAAGAT
AAAAACTGTCTCAAGTGAGCTATCGTGCAGGGAGGGCCAGAGCTATTGGACTGGATCCTTTAGCCCCAAGTGCCTGAGCT
CAAGGAGATGCCATCTTGTCGGGGAATGTCATGTGAATAGGTGTCTGTCTTGGAGGGATAATGAAACTTCAGCAGAGTTT
TCATTTGTTGGAGAAAGCACAACCATGCGAGAGAATAAGTGTTTTGAGCAGTGTGGAGGATGGGGGTGTGGATGTTTCAA
TGTGAACCCTTCTTGCTTATTTGTGCACACGTATCTGCAGTCAGTTAGAAAAGAGGCCCTTAGAGTTTTTAACTGTATCG
ACTGGGTGCATAAACTCACTCTAGAGATCACAGACTTTGATGGCTCTGTTTCAACAATAGACTTAGGAGCATCATCTAGC
CGTTTCACAAACTGGGGTTCAGTTAGCCTCTCACTGGACGCAGAGGGCATTTCAGGCTCAAATAGCTTTTCTTTTATTGA
GAGCCCAGGCAAAGGGTATGCAATTGTTGATGAGCCATTCTCAGAGATCCCTCGGCAAGGGTTCTTGGGGGAGATCAGGT
GCAATTCAGAGTCCTCAGTCCTGAGTGCTCATGAATCATGCCTTAGGGCACCAAACCTTGTCTCGTACAAGCCCATGATA
GATCAATTGGAGTGCACTACAAATCTGATTGATCCCTTTGTTGTCTTTGAGAGGGGTTCTCTGCCACAGACAAGGAATGA
CAAAACCTTTGCAGCTTCAAAAGGAAATAGAGGTGTTCAGGCTTTCTCTAAGGGCTCTGTACAAGCTGATCTGACTCTGA
TGTTTGATAATTTTGAGGTGGACTTTGTGGGAGCAGCCGTGTCTTGTGATGCCGCCTTCTTGAATTTGACAGGTTGCTAT
TCTTGCAATGCAGGGGCCAGAGTCTGCCTGTCTATCACATCCACAGGAACTGGAACTCTCTCTGCCCACAATAAGGACGG
GTCTCTGCATATAGTTCTCCCATCAGAGAACGGGACAAAAGATCAGTGTCAGATACTACATTTTACTGTACCTGAAGTAG
AAGAGGAGTTCATGTACTCTTGTGATGGAGATGAGCGGCCTCTGTTAGTGAAAGGGACCCTGATAGCTATTGACCCATTT
GATGATAGACGGGAAGCAGGGGGGGAATCAACAGTTGTGAATCCAAAATCTGGATCTTGGAATCTCTTTGACTGGTTTTC
TGGACTCATGAGTTGGTTTGGAGGGCCGCTTAAAACTATACTCCTCATTTGCCTGTATGTTGCATTATCAATTGGGCTCT
TCTTCCTCCTTATATATCTTGGAAGAACAGGCCTCTCTAAAATGTGGCTTGCCGCTACTAAGAAGGCCTCATAG

>JQ068143|Kakamas|2009_10|South_Africa  (0 bp)
ATGTATGTTTTACTAACAATTCTAATCTCGGTTCTGGTGTGTGAAGCGGTTATTAGAGTGTCTCTAAGCTCCACAAGAGA
AGAAACCTGTTTTGGTGACTCCACCAACCCAGAGATGATTGAAGGAGCCTGGGATTCACTCAGAGAGGAGGAGATGCCAG
AAGAGCTCTCCTGTTCCATATCTGGCATAAGGGAGGTTAAGACCTCTAGCCAGGAATTATACAGGGCATTAAAAGCCATC
ATTGCTGCTGATGGCTTGAACAACATCACCTGCCATGGTAAGGATCCTGAGGACAAGATTTCCCTCATAAAGGGTCCTCC
TCACAAGAAGCGGGTGGGGATAGTTCGGTGTGAGAGACGAAGGGACGCTAAGCAAATAGGGAGAGAAACCATGGCAGGGA
TTGCAATGACAGTCCTTCCCGCCTTAGCAGTTTTTGCTTTGGCACCTGTTGTTTTTGCTGAGGACCCTCATCTCAGAAAC
AGACCAGGGAAGGGACACAACTACATTGACGGGATGACTCAGGAGGATGCCACATGCAAACCTGTGACATATGCTGGGGC
ATGTAGCAGTTTTGATGTTTTGCTCGAAAAGGGAAAATTCCCCCTCTTCCAGTCATATGCTCATCATAGAACTCTACTAG
AGGCAGTTCACGACACCATCATTGCAAAGGCTGACCCACCTAGCTGTGATCTTCAGAGTGCTCATGGGAACCCCTGCATG
AAAGAGAAACTCGTGATGAAGACACACTGTCCAAATGACTACCAGTCAGCTCATTATCTCAACAATGACGGGAAAATGGC
TTCAGTCAAGTGCCCTCCTAAGTATGAGCTCACTGAGGACTGCAACTTTTGTAGGCAGATGACAGGTGCTAGCTTGAAGA
AGGGGTCTTATCCTCTCCAGGACTTATTTTGTCAGTCAAGTGAGGATGATGGGTCAAAATTAAAGACAAAAATGAAAGGG
GTCTGCGAAGTGGGGGTTCAAGCACTCAAAAAGTGTGATGGCCAACTCAGCACTGCACATGAGGTTGTGCCCTTTGCAGT
GTTTAAGAACTCAAAGAAGGTTTATCTTGACAAGCTTGACCTCAAGACTGAAGAAAATCTGCTACCAGACTCATTTGTCT
GCTTTGAGCATAAAGGACAGTATAAAGGAACAATAGACTCTGGTCAGACTAAGAGAGAGCTCAAAAGCTTTGATATCTCT
CAGTGCCCCAAGATTGGAGGACATGGTAGCAAGAAGTGCACTGGGGACGCAGCATTTTGCTCTGCTTATGAGTGTACTGC
TCAGTATGCCAATGCCTATTGTTCACATGCTAATGGGTCTGGGATTGTACAGATACAAGTGTCCGGGGTCTGGAAGAAGC
CTCTGTGTGTAGGATATGAGAGAGTGGTTGTGAAGAGAGAACTCTCTGCCAAGCCCATCCAGAGAGTTGAGCCTTGCACA
ACTTGCATAACCAAATGTGAGCCTCATGGATTGGTTGTCCGATCAACAGGGTTTAAGATATCATCTGCAGTTGCTTGTGC
TAGCGGGGTTTGCGTCACAGGATCGCAGAGCCCTTCTACTGAGATCACTCTTAAGTATCCAGGGATATCCCAATCCTCTG
GGGGGGACATAGGAGTTCACATGGCACATGATGATCAGTCAGTTAGCTCCAAAATAGTGGCTCACTGCCCCCCCCAGGAC
CCGTGCCTAGTGCATGGCTGCATAGTGTGTGCTCATGGCTTGATAAATTACCAGTGTCACACTGCTCTCAGTGCTTTTGT
TGTTGTATTCGTATTCAGCTCTGTTGCAATAATTTGTCTGGCCATCCTTTATAAGGTGCTCAGGTGCCTAAAGATTGCCC
CAAAGAAAGTTCTGAATCCACTAATGTGGATCACTGCCTTCATCAGATGGGTGTATAAGAAGATGGTTGCCAGAGTGGCA
GACAATATCAATCAAGTGAACAGAGAAATAGGATGGATGGAAGGAGGCCAGTTGGCTCTAGGGAACCCTGCTCCTATTCC
TCGTCATGCTCCAATTCCACGTTATAGCACGTATCTAATGCTACTATTGATTATCTCATATGCATCAGCATGTTCAGAAC
TGATTCAGGCAAGCTCCAGAATCACTACTTGCTCCACAGAAGGTGTCAACACCAAGTGTAGGCTGTCTGGCACAGCATTA
ATCAGGGCAGGGTCAGTTGGGGCAGAGGCTTGTTTAATGTTAAAGGGGGTCAAGGAAGACCAGACCAAGTTCTTGAAGAT
AAAAACTGTCTCAAGTGAGCTATCGTGCAGGGAGGGCCAGAGCTATTGGACTGGGTCCTTTAGCCCCAAATGTCTGAGCT
CAAGGAGATGCCATCTTGTCGGGGAATGTCATGTGAATAGGTGTCTGTCTTGGAGGGACAATGAAACCTCAGCAGAATTT
TCATTTGTTGGGGAAAGCACGACCATGCGAGAGAATAAGTGTTTTGAGCAGTGTGGAGGATGGGGATGTGGATGTTTCAA
TGTGAACCCATCTTGCTTATTTGTGCACACGTATCTGCAGTCAGTTAGAAAAGAGGCCCTTAGAGTTTTTAACTGTATTG
ATTGGGTGCATAAACTCACTCTAGAGATCACAGACTTTGATGGCTCTGTTTCAACAATAGACTTGGGGGCATCATCTAGC
CGTTTCACAAACTGGGGTTCAGTTAGCCTCTCACTGGACGCAGAGGGCATTTCAGGCTCAAATAGCTTTTCTTTCATTGA
GAGCCCAGGCAAAGGGTATGCAATTGTTGATGAGCCATTCTCAGAAATTCCTCGGCAAGGGTTCTTGGGAGAGATCAGGT
GCAATTCAGAATCTTCTGTCCTGAGTGCTCATGAATCATGCCTTAGGGCTCCAAACCTTATCTCATACAAACCCATGATA
GATCAGTTGGAGTGCACAACAAATCTGATTGATCCCTTTGTTGTCTTTGAGAGGGGATCTCTGCCACAGACAAGGAATGA
CAAAACCTTTGCAGCTTCAAAAGGAAATAGGGGTGTTCAAGCTTTCTCTAAGGGCTCTGTACAAGCTGATCTAACTCTGA
TGTTTGACAATTTTGAGGTGGACTTTGTGGGGGCAGCCGTGTCTTGTGATGCCGCCTTCTTAAATTTGACAGGTTGCTAT
TCCTGCAATGCTGGAGCCAGAGTCTGCCTGTCTATCACATCCACAGGAACTGGAACTCTTTCTGCCCACAATAAGGATGG
GTCTCTGCACATAGTTCTTCCATCAGAGAATGGAACAAAAGATCAGTGTCAGATACTACACTTCACTGTACCTGAGGTGG
AGGAGGAGTTTATGTACTCTTGTGATGGAGATGAGCGGCCTTTGTTGGTGAAGGGGACCCTAATAGCTATTGATCCATTT
GATGATAGGCGAGAAGCAGGGGGAGAATCAACAGTTGTGAATCCAAAATCTGGATCTTGGAACTTCTTTGACTGGTTTTC
TGGACTTATGAGTTGGTTTGGAGGGCCTCTTAAGACTATACTCCTAATTTGCCTGTATGTAGCATTATCAATTGGGCTCT
TTTTCCTTCTTATATATCTCGGAAGAACAGGTCTCTCTAAAATGTGGCTTGCTGCCACTAAGAAAGCCTCATAG

>DQ380194|2373  (0 bp)
ATGTATGTTTTACTAACAATTCTAATCTCGGTTCTGGTGTGTGAAGCAGTTATTAGAGTGTCTCTAAGCTCCACAAGAGA
AGAAACCTGTTTTGGTGACTCCACCAACCCAGAGATGATTGAAGGAGCTTGGGATTCACTCAGAGAGGAGGAGATGCCAG
AAGAGCTCTCCTGTTCCATATCAGGCATAAGAGAGGTTAAGACCTCAAGCCAGGAATTATACAGGGCACTAAAAGCCATC
ATTGCTGCTGATGGCTTGAACAACATCACCTGCTATGGTAAGGATCCTGAGGACAAGATTTCTCTCATAAAGGGTCCTCC
TCACAAAAAGCGGGTGGGGATAGTTCGGTGTGAGAGACGAAGAGATGCTAAGCAAATAGGGAGAGAAACCATGGCAGGGA
TTGCAATGACAGTCCTTCCAGCCTTAGCAGTTTTTGCTTTGGCACCTGTTGTTTTTGCTGAAGACCCTCATCTCAGAAAC
AGACCAGGGAAGGGGCACAACTACATTGACGGGATGACTCAGGAGGATGCCACATGTAAACCTGTGACATATGCTGGGGC
ATGTAGCAGTTTTGATGTCTTGCTCGAAAAGGGAAAATTCCCCCTCTTCCAGTCATATGCTCATCATAGAACTCTACTAG
AGGCAGTTCACGACACCATCATTGCAAAGGCTGACCCACCTAGCTGTGACCTCCAGAGTGCTCATGGGAATCCCTGCATG
AAAGAGAAACTCGTGATGAAGACACACTGCCCAAATGACTACCAGTCAGCTCATTACCTCAACAATGACGGGAAAATGGC
TTCAGTCAAGTGCCCTCCTAAGTATGAGCTCACTGAGGACTGCAACTTTTGTAGGCAGATGACAGGTGCTAGCTTGAAGA
AGGGGTCTTATCCTCTCCAGGACTTGTTCTGTCAATCAAGTGAGGATGATGGATCAAAATTAAAAACAAAAATGAAAGGG
GTCTGCGAAGTGGGGGTTCAAGCACTCAAAAAGTGTGATGGCCAACTCAGCACTGCACATGAGGTTGTGCCATTTGCAGT
GTTTAAAAACTCAAAGAAGGTTTATCTTGACAAGCTTGACCTCAAGACTGAGGAAAATCTGCTACCAGACTCATTTGTCT
GCTTCGAGCATAAGGGACAGTATAAAGGGACAATGGACTCTGGTCAGACTAAGAGGGAGCTCAAAAGTTTTGATATCTCT
CAGTGCCCCAAGATTGGAGGACATGGTAGCAAGAAGTGCACTGGGGACGCAGCATTTTGCTCTGCTTATGAGTGCACTGC
TCAATACGCCAATGCCTATTGTTCACATGCTAATGGGTCAGGAATTGTACAGATACAAGTATCCGGGGTCTGGAAGAAGC
CTTTATGTGTAGGATATGAGAGAGTGGTTGTGAAGAGAGAACTCTCTGCTAAGCCCATCCAGAGAGTTGAGCCTTGCACA
ACTTGTATAACCAAATGCGAGCCTCATGGGTTGGTTGTCCGATCAACAGGGTTCAAGATATCTTCTGCAGTTGCTTGTGC
TAGCGGAGTTTGCGTCACAGGATCACAGAGCCCTTCTACCGAGATTACACTCAAGTATCCAGGAATATCCCAGTCCTCTG
GGGGGGACATAGGGGTTCACATGGCACATGATGATCAGTCAGTTAGCTCCAAAATGGTAGCTCACTGCCCCCCCCAGGAC
CCGTGCCTAGTGCATGGCTGCATAGTGTGTGCTCATGGCTTGATAAATTACCAGTGTCACACTGCTCTCAGTGCCTTTGT
TGTTGTGTTCGTATTCAGCTCTGTTGCAATAATTTGTTTGGCCATTCTTTATAAGGTGCTCAAGTGCCTAAAGATTGCCC
CAAGGAAAGTTCTGAATCCACTAATGTGGATTACTGCCTTCATCAGGTGGGTGTATAAGAAGATGGTTGCCAGAGTGGCA
GACAATATCAATCAAGTGAACAGGGAAATAGGATGGATGGAAGGAGGCCAGTTGGCTCTAGGGAACCCTGCCCCTATTCC
TCGTCATGCCCCAATTCCACGTTATAGCACATACCTAATGCTACTATTGATTGTCTCATATGCATCAGCATGTTCAGAAC
TGATTCAGGCAAGCTCCAGAATCACCACCTGCTCCACAGAAGGTGTCAACACCAAGTGTAGGCTGTCTGGCACAGCATTA
ATCAGGGCAGGGTCAGTTGGGGCAGAGGCTTGTTTGATGTTAAAGGGGGTCAAAGAAGACCAAACCAAGTTCTTGAAGAT
AAAAACTGTCTCAAGTGAGCTATCGTGCAGGGAAGGCCAGAGCTATTGGACTGGGTCCTTTAGCCCCAAATGCCTGAGCT
CAAGGAGGTGCCATCTTGTCGGGGAATGTCATGTGAATAGGTGTCTGTCTTGGAGGGACAATGAAACTTCTGCAGAATTT
TCATTTGTTGGGGAAAGCACGACCATGCGAGAGAATAAGTGTTTTGAGCAGTGTGGAGGATGGGGATGTGGGTGTTTCAA
TGTGAATCCATCTTGCTTATTTGTGCACACGTATCTGCAGTCGGTTAGAAAAGAGGCCCTTAGAGTTTTCAACTGTATTG
ATTGGGTGCATAAACTCACTCTAGAGATCACAGACTTTGATGGCTCTGTTTCAACATTAGACTTGGGAGCATCATCTAGC
CGTTTCACAAACTGGGGTTCGGTTAGCCTCTCACTGGATGCAGAGGGCATTTCAGGCTCAAATAGCTTTTCTTTCATTGA
GAGCCCAGGCAAAGGGTATGCAATTGTTGATGAGCCATTCTCAGAAATTCCTCGGCAAGGGTTCTTGGGAGAGATCAGGT
GCAATTCAGAATCTTCAGTCCTGAGTGCTCATGAATCATGCCTTAGGGCACCAAACCTTATCTCATACAAGCCTATGATA
GATCAGTTGGAGTGCACAACAAATCTGATTGATCCCTTTGTTGTCTTTGAGAGGGGTTCTCTGCCACAGACAAGGAATGA
AAAAACCTTTGCAGCTTCAAAAGGAAATAGGGGTGTTCAAGCTTTCTCCAAGGGCTCTGTACAAGCTGATCTTACTCTGA
TGTTTGACAATTTTGAGGTGGACTTTGTGGGAGCAGCCGTGTCTTGTGATGCCGCCTTCTTAAATTTAACAGGTTGCTAT
TCCTGCAATGCAGGAGCCAGAGTCTGCTTGTCTATCACATCCACAGGAACTGGAACTCTCTCTGCCCACAATAAGGATGG
GTCTCTGCACATAGTTCTTCCATCAGAGAATGGAACAAAAGATCAGTGTCAGATACTACACTTCACTGTACCTGAGGTGG
AGGAGGAGTTTATGTACTCTTGTGATGGAGATGAGCGGCCTCTATTGGTGAAGGGGACCCTGATAGCTATTGATCCATTT
GATGATAGGCGAGAAGCAGGAGGGGAATCAACAGTTGTGAATCCAAAATCTGGTTCTTGGAATTTCTTTGACTGGTTTTC
TGGACTTATGAGTTGGTTTGGAGGGCCTCTTAAGACCATACTCCTAATTTGCCTGTATGTGGCATTATCAATTGGGCTCT
TTTTCCTCCTTATATATCTTGGAAGAACAGGTCTCTCTAAAATGTGGCTTGCTGCCACTAAGAAAGCCTCATAG

>KX944839|M33  (0 bp)
ATGTATGTTTTATTAACAATTCTAACCTCGGTTCTGGTGTGTGAAGCGGTTATTAGAGTGTCTCTAAGCTCTACAAGAGA
AGAGACCTGCTTTGGTGACTCCACCAACCCAGAGATGATTGAAGGAGCTTGGGATTCACTCAGAGAGGAGGAGATGCCAG
AGGAGCTCTCCTGTTCTGTATCAGGCATAAGGGAGGTTAAGACCTCAAGCCAGGAGTTATACAGGGCATTAAAAGCCATC
ATTGCTGCCGATGGCTTGAACAACATCACCTGCCATGGTAAGGATCCTGAGGACAAGATTTCTCTCATAAAGGGTCCTCC
TCACAAAAAGCGGGTGGGGATAGTTCGGTGTGAGAGACGAAGAGATGCTAAGCAAATAGGGAGAGAAACCATGGCAGGGA
TTGCAATGACAGTCCTTCCAGCCTTAGCAGTTTTTGCTTTGGCACCTGTTGTTTTTGCTGAAGACCCCCATCTCAGAAAC
AGACCAGGGAAGGGACACAACTACATTGACGGGATGACTCAGGAGGATGCCACATGCAAACCTGTGACATATGCTGGGGC
ATGTAGCAGTTTTGATGTCCTGCTTGAAAAGGGGAAATTTCCTCTCTTCCAGTCATATGCTCATCATAGAACTCTACTAG
AGGCAGTTCACGACACCATCATTGCAAAGGCTGATCCACCTAGCTGTGACCTTCAGAGTGCTCATGGGAATCCCTGCATG
AAAGAGAAACTCGTGATGAAGACACACTGCCCAAATGACTACCAGTCAGCTCATTACCTCAACAATGACGGGAAAATGGC
TTCAGTCAAGTGCCCTCCTAAGTATGAGCTCACTGAGGACTGCAACTTTTGTAGGCAGATGACAGGTGCTAGCCTGAAGA
AAGGGTCTTATCCTCTCCAGGACTTATTTTGTCAGTCAAGTGAGGATGATGGATCAAAATTAAAAACAAAAATGAAAGGG
GTCTGCGAAGTGGGGGTTCAAGCACTCAAAAAGTGTGATGGCCAACTCAGCACTGCACATGAGGTTGTGCCCTTTGCAGT
GTTTAAGAACTCAAAGAAGGTTTATCTTGATAAGCTTGACCTCAAGACTGAGGAGAATCTGCTACCAGACTCATTTGTCT
GCTTCGAGCATAAGGGGCAGTATAAAGGTACAATGGACTCTGGTCAGACTAAGAGGGAGCTCAAAAGCTTTGATATCTCT
CAGTGCCCCAAGATTGGAGGACATGGTAGTAAGAAGTGCACTGGGGACGCAGCATTTTGCTCTGCTTATGAGTGCACTGC
TCAGTACGCCAATGCCTATTGTTCACATGCTAATGGGTCAGGGATTGTGCAGATACAAGTATCAGGGGTCTGGAAGAAGC
CTTTATGTGTGGGGTATGAGAGAGTGGTTGTGAAGAGAGAACTCTCTGCCAAGCCCATCCAGAGAGTTGAGCCTTGCACA
ACTTGTATAACCAAATGTGAGCCTCATGGATTGGTTGTCCGATCAACAGGGTTCAAGATATCATCTGCAGTTGCTTGTGC
TAGCGGAGTTTGCGTCACAGGATCGCAGAGTCCTTCTACCGAGATTACACTCAAGTATCCAGGGATATCCCAGTCCTCTG
GAGGGGACATAGGGGTTCACATGGCACACGATGATCAGTCAGTTAGCTCCAAAATAGTAGCTCACTGCCCTCCCCAGGAC
CCGTGCTTAGTGCATGGCTGCATAGTGTGTGCCCATGGCCTGATAAATTACCAGTGTCACACTGCTCTCAGTGCCTTTGT
TGTTGTGTTTGTTTTCAGTTCTATTGCAATAATTTGTTTAGCTATTCTTTATAGGGTGCTCAAGTGCCTAAAGATTGCCC
CAAGGAAAGTTCTGAATCCACTAATGTGGATTACAGCCTTCATCAGATGGGTGTACAAGAAGATGGTTGCCAGAGTGGCA
GACAATATTAATCAAGTGAACAGGGAAATAGGATGGATGGAAGGAGGTCAGTTGGTTCTAGGGAACCCTGCCCCTATTCC
TCGTCATGCCCCAATCCCACGTTATAGCACATACCTAATGCTACTATTGATTGTCTCATATGCATCAGCATGTTCAGAGC
TGATTCAGGCAAGCTCCAGAATCACCACTTGCTCCACAGAGGGCGTTAACACCAAGTGTAGACTGTCTGGCACAGCATTG
ATCAGAGCAGGGTCAGTTGGAGCAGAGGCTTGTTTGATGTTGAAGGGGGTCAAGGAGGATCAAACCAAGTTCTTGAAGAT
AAAAACTGTCTCAAGTGAGCTATCGTGCAGGGAGGGCCAGAGCTATTGGACTGGGTCCTTTAGCCCTAAATGTCTGAGCT
CAAGGAGATGCCATCTTGTCGGGGAATGCCATGTGAATAGGTGTCTGTCTTGGAGGGACAATGAAACCTCAGCAGAGTTT
TCATTTGTTGGGGAAAGCACTACTATGCGAGAAAATAAGTGTTTTGAGCAGTGTGGTGGATGGGGGTGTGGGTGTTTCAA
TGTGAACCCATCATGCTTATTTGTGCACACGTATCTGCAGTCAGTTAGAAAAGAGGCCCTTAGAGTTTTCAACTGCATCG
ACTGGGTGCATAAACTCACTCTAGAGATCACAGACTTTGATGGCTCTGTTTCAACAATAGACTTGGGAGCATCATCTAGC
CGTTTCACAAACTGGGGTTCAGTTAGCCTCTCACTGGACGCAGAGGGCATTTCAGGCTCAAATAGCTTTTCTTTCATTGA
GAGCCCAGGCAAAGGGTATGCAATTGTTGATGAGCCATTCTCAGAAATTCCTCGGCAAGGGTTCCTGGGGGAGATCAGAT
GCAATTCAGAGTCTTCTGTCCTGAGTGCTCATGAATCATGCCTTAGGGCACCAAACCTTATCTCATACAAGCCCATGATA
GATCAATTGGAGTGCACAACAAATCTGATTGATCCCTTTGTTGTCTTTGAGAGGGGTTCTCTGCCACAGACAAGGAATGA
AAAAACCTTTGCAGCTTCAAAAGGAAATAGAGGTGTTCAAGCTTTCTCTAAGGGCTCTGTTCAAGCTGATCTAACTCTGA
TGTTTGACAATTTTGAGGTGGACTTTGTGGGAGCAGCCGTATCTTGTGATGCCGCCTTCTTAAATTTGACAGGTTGCTAT
TCTTGCAATGCAGGAGCCAGGGTCTGCCTGTCTATCACATCCACGGGAACTGGAACTCTCTCTGCCCACAATAAGGATGG
GTCTCTGCATATAGTCCTTCCATCAGAGAATGGAACAAAAGATCAGTGTCAGATACTACACTTCACTGTACCTGAAGTAG
AGGAGGAGTTTATGTACTCTTGTGATGGAGATGAGCGGCCTCTGTTGGTGAAGGGGACTCTGATAGCTATTGATCCATTT
GATGATAGGCGGGAAGCAGGGGGAGAATCAATAGTTGTGAATCCAAAATCTGGATCTTGGAATTTCTTTGACTGGTTTTC
TGGACTCATGAGTTGGTTTGGAGGGCCTCTTAAAACTATACTCCTCATTTGCCTGTATGTTGCATTATCAATTGGGCTCT
TTTTCCTCCTTATATATCTTGGAAGAACAGGCCTCTCTAAAATGTGGCTTGCTGCTACTAAGAAGGCCTCATAG

>MG972973|201707024|2017_11_21|Uganda  (0 bp)
ATGTATGTTTTATTGACAATTCTAATCTCGGTTCTGGTGTGTGAAGCGGTTATTAGAGTGTCTCTAAGCTCCACAAGAGA
GGAGACCTGTTTTGGTGACTCCACCAACCCAGAGATGATTGAAGGAGCCTGGGATTCACTCAGAGAGGAGGAGATGCCAG
AGGAGCTCTCCTGCTCTGTATCAGGCATAAGGGAGGTTAAGACCTCAAGCCAGGAGTTATACAGAGCATTAAAAGCCATC
ATTGCTGCTGATGGCTTGAACAACATCACCTGCCATGGTAAGAATCCTGAGGACAAGATTTCTCTCATAAAGGGTCCTCC
TCACAAAAAGCGAGTGGGGATAGTCCGGTGTGAGAGACGAAGAGATGCTAAGCAAATAGGGAGAGAAACCATGGCAGGGA
TTGCGATGACAGTCCTTCCAGCCTTAGCAGTTTTTGCTTTGGCACCTGTTGTCTTTGCTGAAGACCCCCATCTCAGAAAC
AGACCAGGGAAAGGACACAACTACATTGACGGGATGACTCAGGAGGATGCCACATGCAAACCTGTGACATATGCTGGGGC
ATGTAGCAGTTTTGATGTCTTGCTTGAAAAGGGGAAATTTCCCCTTTTCCAGTCATATGCTCATCATAGAACTCTACTAG
AGGCAGTTCACGACACCATCATTGCAAAGGCTGATCCACCTAGCTGTGACCTCCAGAGTGCTCATGGGAATCCCTGTATG
AAAGAGAAACTTGTGATGAAGACACATTGTCCAAACGACTACCAGTCAGCTCATTACCTCAACAATGACGGGAAAATGGC
TTCAGTCAAGTGCCCACCTAAGTATGAGCTCACTGAGGACTGCAACTTTTGTAGACAGATGACAGGTGCTAGCCTGAAGA
AGGGGTCTTATCCCCTCCAAGACTTATTTTGTCAGTCAAGTGAGGATGATGGATCAAAATTGAAAACAAAAATGAAAGGG
GTCTGCGAAGTGGGGGTTCAAGCACTCAAAAAGTGTGATGGCCAACTCAGCACTGCACATGAGGTTGTGCCCTTTGCAGT
GTTTAAGAACTCAAAGAAGGTTTATCTTGATAAGCTTGACCTCAAGACTGAGGAGAATCTGCTACCAGACTCATTTGTCT
GCTTCGAGCATAAGGGACAGTATAAAGGAACAATGGACTCTGGTCAGACCAAGAGGGAGCTCAAAAGCTTTGATATCTCT
CAGTGCCCCAAGATTGGAGGGCATGGTAGTAAGAAGTGCACTGGAGATGCAGCATTTTGTTCTGCTTATGAATGTACTGC
TCAGTATGCCAATGCCTATTGTTCACATGCTAATGGGTCAGGGATTGTGCAGATTCAAGTATCAGGGGTCTGGAAGAAAC
CTTTATGTGTGGGGTATGAGAGAGTGGTTGTGAAGAGAGAACTCTCAGCCAAACCCATCCAGAGAGTTGAGCCTTGCACA
ACTTGCATAACCAAATGTGAGCCTCATGGATTGGTTGTCCGATCAACAGGGTTCAAGATATCATCTGCAGTTGCTTGTGC
TAGCGGGGTTTGCGTCACAGGGTCGCAAAGTCCTTCTACTGAGATTACACTCAAGTATCCAGGGATATCCCAGTCCTCTG
GGGGGGACATAGGGGTTCACATGGCACACGATGATCAGTCAGTTAGCTCCAAAATAGTAGCTCACTGCCCTCCCCAGGAC
CCGTGCTTAGTGCATGGCTGCATAGTGTGTGCTCATGGCCTGATAAATTACCAGTGTCACACTGCTCTCAGTGCCTTTGT
TGTTGTATTTGTGTTCAGTTCTATTGCAATAATTTGCTTAGCTATTCTTTATAGGGTGCTCAAGTGCCTAAAGATTGCCC
CAAGGAAAGTTCTGAACCCACTAATGTGGATCACAGCCTTCATCAGATGGGTGTATAAGAAGATGGTTGCTAGAGTGGCG
GACAATATTAATCAAGTGAACAGAGAAATAGGTTGGATGGAAGGAGGTCAGTTGGTTCTAGGGAACCCCGCCCCTATTCC
TCGTCATGCTCCAATCCCACGTTATAGCACATACCTAATGCTACTACTGATTGTCTCATATGCATCAGCATGTTCAGAAC
TGATTCAGGCAAGCTCCAGAATCACCACTTGCTCCACAGAGGGTGTCAACACCAAGTGTAGACTATCTGGCACAGCATTG
ATCAGAGCAGGGTCAGTTGGGGCAGAGGCTTGTTTGATGTTGAAGGGGGTCAAGGAAGATCAAACCAAGTTCTTAAAGAT
AAAAACTGTCTCAAGTGAGCTATCGTGCAGGGAGGGCCAGAGCTATTGGACTGGGTCCTTTAGCCCCAAGTGCCTGAGCT
CAAGAAGATGCCATCTTGTCGGGGAATGTCATGTGAATAGGTGTCTGTCCTGGAGGGACAATGAAACTTCAGCAGAGTTT
TCATTTGTTGGGGAAAGCACAACCATGCGAGAGAATAAGTGTTTTGAGCAGTGTGGAGGATGGGGGTGTGGATGTTTCAA
TGTGAACCCCTCTTGCTTATTTGTGCACACGTATCTGCAGTCAGTTAGAAAAGAGGCCCTTAGAGTTTTTAATTGTATCG
ACTGGGTGCATAAACTCACTCTAGAGATCACAGACTTTGATGGCTCTGTTTCAACAATAGACTTAGGAGCATCATCTAGC
CGTTTCACAAACTGGGGTTCAGTTAGCCTCTCACTGGACGCAGAGGGCATTTCAGGCTCAAATAGTTTTTCTTTTATTGA
GAGCCCAGGCAAAGGGTATGCAATTGTTGATGAGCCATTCTCAGAAATTCCTCGGCAAGGGTTCTTGGGGGAGATCAGGT
GCAATTCAGAGTCCTCAGTCCTGAGTGCTCATGAATCATGCCTTAGGGCACCAAACCTTATCTCGTACAAGCCCATGATA
GATCAATTGGAGTGCACTACAAATCTGATTGATCCCTTTGTTGTCTTTGAGAGGGGTTCTCTGCCACAGACAAGGAATGA
CAAAACCTTTGCAGCTTCAAAAGGAAATAGAGGTGTTCAGGCTTTCTCTAAGGGCTCTGTGCAAGCTGATCTGACTCTGA
TGTTTGATAATTTTGAGGTGGACTTTGTGGGAGCAGCCGCGTCTTGTGATGCCGCCTTCTTGAATTTGACAGGTTGCTAT
TCTTGCAATGCAGGGGCCAGAGTCTGCCTGTCTATCACATCCACAGGAACTGGGACTCTCTCTGCCCACAATAAGGACGG
GTCTCTGCATATAGTTCTCCCATCAGAGAATGGGACAAAAGATCAGTGTCAGATACTACATTTCACTGTACCTGAAGTAG
AAGAGGAGTTTATGTACTCTTGTGATGGAGATGAGCGGCCTCTGTTAGTGAAAGGGACCCTGATAGCTATTGACCCATTT
GATGATAGGCGGGAGGCAGGGGGGGAATCAACAGTTGTGAATCCAAAATCTGGATCTTGGAATTTCTTTGACTGGTTTTC
TGGACTCATGAGTTGGTTTGGAGGGCCGCTTAAAACTATACTCCTCATTTGCCTGTATGTTGCATTATCAATTGGGCTCT
TCTTCCTTCTTATATATCTTGGAAGAATAGGCCTTTCTAAAATGTGGCTTGCTGCTACTAAGAAGGCCTCATAG

>lcl|EU574051.1_cds_ACE78390.1_1 [protein=glycoprotein] [protein_id=ACE78390.1] [location=21..3614] [gbkey=CDS]  (0 bp)
ATGTATGTTTTATTGACAATTCTAATCTCGGTTCTGGTGTGTGAAGCGGTTATTAGAGTGTCTCTAAGCTCCACAAGAGA
GGAAACCTGTTTTGGTGACTCCACCAACCCAGAGATGATTGAAGGAGCTTGGGATTCACTCAGAGAGGAGGAGATGCCAG
AGGAGCTCTCCTGCTCTGTATCAGGCATAAGGGAGGTTAAGACCTCAAGCCAGGAGTTATACAGAGCATTAAAAGCCATC
ATTGCTGCTGATGGCTTGAACAACATCACCTGCCATGGTAAGAATCCTGAGGACAAGATTTCTCTCATAAAGGGTCCTCC
TCACAAAAAGCGGGTGGGGATAGTCCGGTGTGAGAGACGAAGAGATGCTAAGCAAATAGGGAGAGAAACCATGGCAGGGA
TTGCGATGACAGTCCTTCCAGCCTTAGCAGTTTTTGCTTTGGCACCTGTTGTTTTTGCTGAAGACCCCCATCTCAGAAAC
AGACCAGGGAAGGGGCACAACTACATTGACGGGATGACTCAGGAGGATGCCACATGCAAACCTGTGACATATGCTGGGGC
ATGTAGCAGTTTTGATGTCTTGCTTGAAAAGGGAAAATTTCCCCTTTTCCAGTCATATGCTCATCATAGAACTCTACTAG
AGGCAGTTCACGACACCATCATTGCAAAGGCTGATCCACCTAGCTGTGACCTTCAGAGTGCTCATGGGAATCCCTGTATG
AAAGAGAAACTTGTGATGAAGACACATTGTCCAAATGACTACCAGTCAGCTCATTACCTCAACAATGACGGGAAAATGGC
TTCAGTCAAGTGCCCACCTAAGTATGAGCTCACTGAGGACTGCAACTTTTGTAGACAGATGACAGGTGCTAGCCTGAAGA
AGGGGTCTTATCCTCTCCAAGACTTATTTTGTCAGTCAAGTGAGGATGATGGATCAAAATTGAAAACAAAAATGAAAGGG
GTCTGCGAAGTGGGGGTTCAAGCACTCAAAAAGTGTGATGGCCAACTCAGCACTGCACATGAGGTTGTGCCCTTTGCAGT
GTTTAAAAACTCAAAGAAGGTTTATCTTGATAAACTTGACCTCAAGACTGAGGAGAATCTGCTACCAGACTCATTTGTCT
GCTTCGAGCATAAGGGACAGTATAAAGGAACAATGGACTCTGGTCAGACCAAGAGGGAGCTCAAAAGCTTTGATATCTCT
CAGTGCCCCAAGATTGGAGGGCATGGTAGTAAGAAGTGCACTGGGGACGCAGCATTTTGCTCTGCTTATGAATGCACTGC
TCAGTATGCCAATGCCTATTGTTCACATGCTAACGGGTCAGGGATTGTGCAGATTCAAGTATCAGGGGTCTGGAAGAAGC
CTTTATGTGTAGGGTATGAGAGAGTGGTTGTGAAGAGAGAACTCTCTGCCAAACCCATCCAGAGAGTTGAGCCTTGCACA
ACTTGTATAACCAAATGTGAGCCTCATGGATTGGTTGTCCGATCAACAGGGTTCAAGATATCATCTGCAGTTGCTTGTGC
TAGCGGGGTTTGCGTCACAGGGTCGCAGAGTCCTTCTACTGAGATTACACTCAAGTATCCAGGGATATCCCAGTCCTCTG
GGGGGGACATAGGGGTTCACATGGCACACGATGATCAGTCAGTTAGCTCCAAAATAGTAGCTCACTGCCCTCCCCAGGAC
CCGTGCTTAGTGCATGGCTGCATAGTGTGTGCTCATGGCCTGATAAATTACCAGTGTCACACTGCTCTCAGTGCCTTTGT
TGTCATATTTGTATTCAGTTCTACTGCAATAATTTGCTTAGCTGTTCTTTATAGGGTGCTCAAGTGCTTAAAGATTGCCC
CAAGGAAAGTCCTGAATCCACTAATGTGGATTACAGCCTTCATCAGATGGGTGTATAAGAAGATGGTTGCTAGAGTGGCA
GACAATATTAATCAAGTGAACAGAGAAATAGGATGGATGGAAGGAGGTCAGTTGGCTCTAGGGAACCCTGCCCCTATTCC
TCGTCATGCCCCAATCCCACGTTATAGCACATACCTAATGCTACTATTGATTGTCTCATATGCATCAGCATGTTCAGAAC
TGATTCAGGCAAGCTCCAGAATCACCACTTGCTCCACAGAGGGTGTCAACACCAAGTGTAGACTGTCTGGCACAGCATTG
ATCAGGGCAGGGTCAGTTGGGGCAGAGGCTTGTTTGATGTTGAAGGGGGTCAAGGAAGATCAAACCAAGTTCTTAAAGAT
AAAAACTGTCTCAAGTGAGCTATCGTGCAGGGAGGGCCAGAGCTATTGGACTGGGTCCTTTAGCCCCAAGTGCCTGAGCT
CAAGGAGATGCCATCTTGTCGGGGAATGTCATGTGAATAGGTGTCTGTCTTGGAGGGACAATGAAACTTCAGCAGAGTTT
TCATTTGTTGGAGAAAGCACAACCATGCGAGAGAATAAGTGTTTTGAGCAGTGTGGAGGATGGGGGTGTGGATGTTTCAA
TGTGAACCCTTCTTGCTTATTTGTGCACACGTATCTGCAGTCAGTTAGAAAAGAGGCCCTTAGAGTTTTTAACTGTATCG
ACTGGGTGCATAAACTCACTCTAGAGATCACAGACTTTGATGGCTCTGTTTCAACAATAGACTTAGGAGCATCATCTAGC
CGTTTCACAAACTGGGGTTCAGTTAGCCTCTCACTGGACGCAGAGGGCATTTCAGGCTCAAATAGCTTTTCTTTTATTGA
GAGCCCAGGCAAAGGGTATGCAATTGTTGATGAGCCATTCTCAGAGATCCCTCGGCAAGGGTTCTTGGGGGAGATCAGGT
GCAATTCAGAGTCCTCAGTCCTGAGTGCTCATGAATCATGCCTTAGGGCACCAAACCTTGTCTCGTACAAGCCCATGATA
GATCAATTGGAGTGCACTACAAATCTGATTGATCCCTTTGTTGTCTTTGAGAGGGGTTCTCTGCCACAGACAAGGAATGA
CAAAACCTTTGCAGCTTCAAAAGGAAATAGAGGTGTTCAGGCTTTCTCTAAGGGCTCTGTACAAGCTGATCTGACTCTGA
TGTTTGATAATTTTGAGGTGGACTTTGTGGGAGCAGCCGTGTCTTGTGATGCCGCCTTCTTGAATTTGACAGGTTGCTAT
TCTTGCAACGCAGGGGCCAGAGTCTGCCTGTCCATCACATCCACAGGAACTGGAACTCTCTCTGCCCACAATAAGGACGG
GTCTCTGCATATAGTTCTCCCATCAGAGAACGGGACAAAAGATCAGTGTCAGATACTACATTTTACTGTACCTGAAGTAG
AAGAGGAGTTCATGTACTCTTGTGATGGAGATGAGCGGCCTCTGTTAGTGAAAGGGACCCTGATAGCTATTGACCCATTT
GATGATAGACGGGAAGCAGGGGGGGAATCAACAGTTGTGAATCCAAAATCTGGATCTTGGAATTTCTTTGACTGGTTTTC
TGGACTCATGAGTTGGTTTGGAGGGCCGCTTAAAACTATACTCCTCATTTGCCTGTATGTTGCATTATCAATTGGGCTCT
TCTTCCTCCTTATATATCTTGGAAGAACAGGCCTCTCTAAAATGTGGCTTGCCGCTACTAAGAAGGCCTCATAG

>JF311384|200803169|2008_02|Madagascar  (0 bp)
ATGTATGTTTTATTGACAATTCTAATCTCGGTTCTGGTGTGTGAAGCGGTTATTAGAGTGTCTCTAAGCTCCACAAGAGA
GGAAACCTGTTTTGGTGACTCCACCAACCCAGAGATGATTGAAGGAGCTTGGGATTCACTCAGAGAGGAGGAGATGCCAG
AGGAGCTCTCCTGCTCTGTATCAGGCATAAGGGAGGTTAAGACCTCAAGCCAGGAGTTATACAGAGCATTAAAAGCCATC
ATTGCTGCTGATGGCTTGAACAACATCACCTGCCATGGTAAGAATCCTGAGGACAAGATTTCTCTCATAAAGGGTCCTCC
TCACAAAAAGCGGGTGGGGATAGTCCGGTGTGAGAGACGAAGAGATGCTAAGCAAATAGGGAGAGAAACCATGGCAGGGA
TTGCGATGACAGTCCTTCCAGCCTTAGCAGTTTTTGCTTTGGCACCTGTTGTTTTTGCTGAAGACCCCCATCTCAGAAAC
AGACCAGGGAAGGGGCACAACTACATTGACGGGATGACTCAGGAGGATGCCACATGCAAACCTGTGACATATGCTGGGGC
ATGTAGCAGTTTTGATGTCTTGCTTGAAAAGGGAAAATTTCCCCTTTTCCAGTCATATGCTCATCATAGAACTCTACTAG
AGGCAGTTCACGACACCATCATTGCAAAGGCTGACCCACCTAGCTGTGACCTTCAGAGTGCTCATGGGAATCCCTGTATG
AAAGAGAAACTTGTGATGAAGACACATTGTCCAAATGACTACCAGTCAGCTCATTACCTCAACAATGACGGGAAAATGGC
TTCAGTCAAGTGCCCACCTAAGTATGAGCTCACTGAGGACTGCAACTTTTGTAGACAGATGACAGGTGCTAGCCTGAAGA
AGGGGTCTTATCCTCTCCAAGACTTATTTTGTCAGTCAAGTGAGGATGATGGATCAAAATTGAAAACAAAAATGAAAGGG
GTCTGCGAAGTGGGGGTTCAAGCACTCAAAAAGTGTGATGGCCAACTCAGCACTGCACATGAGGTTGTGCCCTTTGCAGT
GTTTAAAAACTCAAAGAAGGTTTATCTTGATAAACTTGACCTCAAGACTGAGGAGAATCTGCTACCAGACTCATTTGTCT
GCTTCGAGCATAAGGGACAGTATAAAGGAACAATGGACTCTGGTCAGACCAAGAGGGAGCTCAAAAGCTTTGACATCTCT
CAGTGCCCCAAGATTGGAGGGCATGGTAGTAAGAAGTGCACTGGGGACGCAGCATTCTGCTCTGCTTATGAATGCACTGC
TCAGTATGCCAATGCCTATTGTTCACATGCTAACGGGTCAGGGATTGTGCAGATTCAAGTATCAGGGGTCTGGAAGAAGC
CTTTATGTGTAGGGTATGAGAGAGTGGTTGTGAAGAGAGAACTCTCTGCCAAACCCATCCAGAGAGTTGAGCCTTGCACA
ACTTGTATAACCAAATGTGAGCCTCATGGATTGGTTGTCCGATCAACAGGGTTCAAGATATCATCTGCAGTTGCTTGTGC
TAGCGGGGTTTGCGTCACAGGGTCGCAGAGTCCTTCTACTGAGATTACACTCAAGTATCCAGGGATATCCCAGTCCTCTG
GGGGGGACATAGGGGTTCACATGGCACACGATGATCAGTCAGTTAGCTCCAAAATAGTAGCTCACTGCCCTCCCCAGGAC
CCGTGCTTAGTGCATGGCTGCATAGTGTGTGCTCATGGCCTGATAAATTACCAGTGTCACACTGCTCTCAGTGCCTTTGT
TGTCATATTTGTATTCAGTTCTACTGCAATAATTTGCTTAGCTGTTCTTTATAGGGTGCTCAAGTGCTTAAAGATTGCCC
CAAGGAAAGTCCTGAATCCACTAATGTGGATTACAGCCTTCATCAGATGGGTGTATAAGAAGATGGTTGCTAGAGTGGCA
GACAATATTAATCAAGTGAACAGAGAAATAGGATGGATGGAAGGAGGTCAGTTGGCTCTAGGGAACCCTGCCCCTATTCC
TCGTCATGCCCCAATCCCACGTTATAGCACATACCTAATGCTACTATTGATTGTCTCATATGCATCAGCATGTTCAGAAC
TGATTCAGGCAAGCTCCAGAATCACCACTTGCTCCACAGAGGGTGTCAACACCAAGTGTAGACTGTCTGGCACAGCATTG
ATCAGGGCAGGGTCAGTTGGGGCAGAGGCTTGTTTGATGTTGAAGGGGGTCAAGGTAGATCAAACCAAGTTCTTAAAGAT
AAAAACTGTCTCAAGTGAGCTATCGTGCAGGGAGGGCCAGAGCTATTGGACTGGGTCCTTTAGCCCCAAGTGCCTGAGCT
CAAGGAGATGCCATCTTGTCGGGGAATGTCATGTGAATAGGTGTCTGTCTTGGAGGGACAATGAAACTTCAGCAGAGTTT
TCATTTGTTGGAGAAAGCACAACCATGCGAGAGAATAAGTGTTTTGAGCAGTGTGGAGGATGGGGGTGTGGATGTTTCAA
TGTGAACCCTTCTTGCTTATTTGTGCACACGTATCTGCAGTCAGTTAGAAAAGAGGCCCTTAGAGTTTTTAACTGTATCG
ACTGGGTGCATAAACTCACTCTAGAGATCACAGACTTTGATGGCTCTGTTTCAACAATAGACTTAGGAGCATCATCTAGC
CGTTTCACAAACTGGGGTTCAGTTAGCCTCTCACTGGACGCAGAGGGCATTTCAGGCTCAAATAGCTTTTCTTTTATTGA
GAGCCCAGGCAAAGGGTATGCAATTGTTGATGAGCCATTCTCAGAGATTCCTCGGCAAGGGTTCTTGGGGGAGGTCAGGT
GCAATTCAGAGTCCTCAGTCCTGAGTGCTCATGAATCATGCCTTAGGGCACCAAACCTTGTCTCGTACAAGCCCATGATA
GATCAATTGGAGTGCACTACAAATCTGATTGATCCCTTTGTTGTCTTTGAGAGGGGTTCTCTGCCACAGACAAGGAATGA
CAAAACCTTTGCAGCTTCAAAAGGAAATAGAGGTGTTCAGGCTTTCTCTAAGGGCTCTGTACAAGCTGATCTGACTCTGA
TGTTTGATAATTTTGAGGTGGACTTTGTGGGAGCAGCCGTGTCTTGTGATGCCGCCTTCTTGAATTTGACAGGTTGCTAT
TCTTGCAATGCAGGGGCCAGAGTCTGCCTGTCTATCACATCCACAGGAACTGGAACTCTCTCTGCCCACAATAAGGACGG
GTCTCTGCATATAGTTCTCCCATCAGAGAACGGGACAAAAGATCAGTGTCAGATACTACATTTTACTGTACCTGAAGTAG
AAGAGGAGTTCATGTACTCTTGTGATGGAGATGAGCGGCCTCTGTTAGTGAAAGGGACCCTGATAGCTATTGACCCATTT
GATGATAGACGGGAAGCAGGGGGGGAATCAACAGTTGTGAATCCAAAATCTGGATCTTGGAATTTCTTTGACTGGTTTTC
TGGACTCATGAGTTGGTTTGGAGGGCCGCTTAAAACTATACTCCTCATTTGCCTGTATGTTGCATTATCAATTGGGCTCT
TCTTCCTCCTTATATATCTTGGAAGAACAGGCCTCTCTAAAATGTGGCTTGCCGCTACTAAGAAGGCCTCATAG

>EU574043|2007001602|2007_01_30|Kenya  (0 bp)
ATGTATGTTTTATTGACAATTCTAATCTCGGTTCTGGTGTGTGAAGCGGTTATTAGAGTGTCTATAAGCTCCACAAGAGA
GGAAACCTGTTTTGGTGACTCCACCAACCCAGAGATGATTGAAGGAGCTTGGGATTCACTCAGAGAGGAGGAGATGCCAG
AGGAGCTCTCCTGCTCTGTATCAGGCATAAGGGAGGTTAAGACCTCAAGCCAGGAGTTATACAGAGCATTAAAAGCCATC
ATTGCTGCTGATGGCTTGAACAACATCACCTGCCATGGTAAGAATCCTGAGGACAAGATTTCTCTCATAAAGGGTCCTCC
TCACAAAAAGCGGGTGGGGATAGTCCGGTGTGAGAGACGAAGAGATGCTAAGCAAATAGGGAGAGAAACCATGGCAGGGA
TTGCGATGACAGTCCTTCCAGCCTTAGCAGTTTTTGCTTTGGCACCTGTTGTTTTTGCTGAAGACCCCCATCTCAGAAAC
AGACCAGGGAAGGGGCACAACTACATTGACGGGATGACTCAGGAGGATGCCACATGCAAACCTGTGACATATGCTGGGGC
ATGTAGCAGTTTTGATGTCTTGCTTGAAAAGGGAAAATTTCCCCTTTTCCAGTCATATGCTCATCATAGAACTCTACTAG
AGGCAGTTCACGACACCATCATTGCAAAGGCTGATCCACCTAGCTGTGACCTTCAGAGTGCTCATGGGAATCCCTGTATG
AAAGAGAAACTTGTGATGAAGACACATTGTCCAAATGACTACCAGTCAGCTCATTACCTCAACAATGACGGGAAAATGGC
TTCAGTCAAGTGCCCACCTAAGTATGAGCTCACTGAGGACTGCAACTTTTGTAGACAGATGACAGGTGCTAGCCTGAAGA
AGGGGTCTTATCCTCTCCAAGACTTATTTTGTCAGTCAAGTGAGGATGATGGATCAAAATTGAAAACAAAAATGAAAGGG
GTCTGCGAAGTGGGGGTTCAAGCACTCAAAAAGTGTGATGGCCAACTCAGCACTGCACATGAGGTTGTGCCCTTTGCAGT
GTTTAAAAACTCAAAGAAGGTTTATCTTGATAAACTTGACCTCAAGACTGAGGAGAATCTGCTACCAGACTCATTTGTCT
GCTTCGAGCATAAGGGACAGTATAAAGGAACAATGGACTCTGGTCAGACCAAGAGGGAGCTCAAAAGCTTTGATATCTCT
CAGTGCCCCAAGATTGGAGGGCATGGTAGTAAGAAGTGCACTGGGGACGCAGCATTTTGCTCTGCTTATGAATGCACTGC
TCAGTATGCCAATGCCTATTGTTCACATGCTAACGGGTCAGGGATTGTGCAGATTCAAGTATCAGGGGTCTGGAAGAAGC
CTTTATGTGTAGGGTATGAGAGAGTGGTTGTGAAGAGAGAACTCTCTGCCAAACCCATCCAGAGAGTTGAGCCTTGCACA
ACTTGTATAACCAAATGTGAGCCTCATGGATTGGTTGTCCGATCAACAGGGTTCAAGATATCATCTGCAGTTGCTTGTGC
TAGCGGGGTTTGCGTCACAGGGTCGCAGAGTCCTTCTACTGAGATTACACTCAAGTATCCAGGGATATCCCAGTCCTCTG
GGGGGGACATAGGGGTTCACATGGCACACGATGATCAGTCAGTTAGCTCCAAAATAGTAGCTCACTGCCCTCCCCAGGAC
CCGTGCTTAGTGCATGGCTGCATAGTGTGTGCTCATGGCCTGATAAATTACCAGTGTCACACTGCTCTCAGTGCCTTTGT
TGTCATATTTGTATTCAGTTCTACTGCAATAATTTGCTTAGCTGTTCTTTATAGGGTGCTCAAGTGCTTAAAGATTGCCC
CAAGGAAAGTCCTGAATCCACTAATGTGGATTACAGCCTTCATCAGATGGGTGTATAAGAAGATGGTTGCTAGAGTGGCA
GACAATATTAATCAAGTGAACAGAGAAATAGGATGGATGGAAGGAGGTCAGTTGGCTCTAGGGAACCCTGCCCCTATTCC
TCGTCATGCCCCAATCCCACGTTATAGCACATACCTAATGCTACTATTGATTGTCTCATATGCATCAGCATGTTCAGAAC
TGATTCAGGCAAGCTCCAGAATCACCACTTGCTCCACAGAGGGTGTCAACACCAAGTGTAGACTGTCTGGCACAGCATTG
ATCAGGGCAGGGTCAGTTGGGGCAGAGGCTTGTTTGATGTTGAAGGGGGTCAAGGAAGATCAAACCAAGTTCTTAAAGAT
AAAAACTGTCTCAAGTGAGCTATCGTGCAGGGAGGGCCAGAGCTATTGGACTGGGTCCTTTAGCCCCAAGTGCCTGAGCT
CAAGGAGATGCCATCTTGTCGGGGAATGTCATGTGAATAGGTGTCTGTCTTGGAGGGACAATGAAACTTCAGCAGAGTTT
TCATTTGTTGGAGAAAGCACAACCATGCGAGAGAATAAGTGTTTTGAGCAGTGTGGAGGATGGGGGTGTGGATGTTTCAA
TGTGAACCCTTCTTGCTTATTTGTGCACACGTATCTGCAGTCAGTTAGAAAAGAGGCCCTTAGAGTTTTTAACTGTATCG
ACTGGGTGCATAAACTCACTCTAGAGATCACAGACTTTGATGGCTCTGTTTCAACAATAGACTTAGGAGCATCATCTAGC
CGTTTCACAAACTGGGGTTCAGTTAGCCTCTCACTGGACGCAGAGGGCATTTCAGGCTCAAATAGCTTTTCTTTTATTGA
GAGCCCAGGCAAAGGGTATGCAATTGTTGATGAGCCATTCTCAGAGATCCCTCGGCAAGGGTTCTTGGGGGAGATCAGGT
GCAATTCAGAGTCCTCAGTCCTGAGTGCTCATGAATCATGCCTTAGGGCACCAAACCTTGTCTCGTACAAGCCCATGATA
GATCAATTGGAGTGCACTACAAATCTGATTGATCCCTTTGTTGTCTTTGAGAGGGGTTCTCTGCCACAGACAAGGAATGA
CAAAACCTTTGCAGCTTCAAAAGGAAATAGAGGTGTTCAGGCTTTCTCTAAGGGCTCTGTACAAGCTGATCTGACTCTGA
TGTTTGATAATTTTGAGGTGGACTTTGTGGGAGCAGCCGTGTCTTGTGATGCCGCCTTCTTGAATTTGACAGGTTGCTAT
TCTTGCAACGCAGGGGCCAGAGTCTGCCTGTCCATCACATCCACAGGAACTGGAACTCTCTCTGCCCACAATAAGGACGG
GTCTCTGCATATAGTTCTCCCATCAGAGAACGGGACAAAAGATCAGTGTCAGATACTACATTTTACTGTACCTGAAGTAG
AAGAGGAGTTCATGTACTCTTGTGATGGAGATGAGCGGCCTCTGTTAGTGAAAGGGACCCTGATAGCTATTGACCCATTT
GATGATAGACGGGAAGCAGGGGGGGAATCAACAGTTGTGAATCCAAAATCTGGATCTTGGAATTTCTTTGACTGGTTTTC
TGGACTCATGAGTTGGTTTGGAGGGCCGCTTAAAACTATACTCCTCATTTGCCTGTATGTTGCATTATCAATTGGGCTCT
TCTTCCTCCTTATATATCTTGGAAGAACAGGCCTCTCTAAAATGTGGCTTGCCGCTACTAAGAAGGCCTCATAG

>HM586966|KEN  (0 bp)
ATGTATGTTTTATTGACAATTCTAATCTCGGTTCTGGTGTGTGAAGCGGTTATTAGAGTGTCTCTAAGCTCCACAAGAGA
GGAAACCTGTTTTGGTGACTCCACCAACCCAGAGATGATTGAAGGAGCTTGGGATTCACTCAGAGAGGAGGAGATGCCAG
AGGAGCTCTCCTGCTCTGTATCAGGCATAAGGGAGGTTAAGACCTCAAGCCAGGAGTTATACAGAGCATTAAAAGCCATC
ATTGCTGCTGATGGCTTGAACAACATCACCTGCCATGGTAAGAATCCTGAGGACAAGATTTCTCTCATAAAGGGTCCTCC
TCACAAAAAGCGGGTGGGGGTAGTCCGGTGTGAGAGACGAAGAGATGCTAAGCAAATAGGGAGAGAAACCATGGCAGGGA
TTGCGATGACAGTCCTTCCAGCCTTAGCAGTTTTTGCTTTGGCACCTGTTGTTTTTGCTGAAGACCCCCATCTCAGAAAC
AGACCAGGGAAGGGGCACAACTACATTGACGGGATGACTCAGGAGGATGCCACATGCAAACCTGTGACATATGCTGGGGC
ATGTAGCAGTTTTGATGTCTTGCTTGAAAAGGGAAAATTTCCCCTTTTCCAGTCATATGCTCATCATAGAACTCTACTAG
AGGCAGTTCACGACACCATCATTGCAAAGGCTGATCCACCTAGCTGTGACCTTCAGAGTGCTGATGGTAATAAATGTATG
AAAGAGAAACTTGTGATGAAGACACATTGTCCAAATGACTACCAGTCAGCTCATTACCTCAACAATGACGGGAAAATGGC
TTCAGTCAAGTGCCCACCTAAGTATGAGCTCACTGAGGACTGCAACTTTTGTAGACAGATGACAGGTGCTAGCCTGAAGA
AGGGGTCTTATCCTCTCCAAGACTTATTTTGTCAGTCAAGTGAGGATGATGGATCAAAATTGAAAACAAAAATGAAAGGG
GTCTGCGAAGTGGGGGTTCAAGCACTCAAAAAGTGTGATGGCCAACTCAGCACTGCACATGAGGTTGTGCCCTTTGCAGT
GTTTAAAAACTCAAAGAAGGTTTATCTTGATAAACTTGACCTCAAGACTGAGGAGAATCTGCTACCAGACTCATTTGTCT
GCTTCGAGCATAAGGGACAGTATAAAGGAACAATGGACTCTGGTCAGACCAAGAGGGAGCTCAAAAGCTTTGATATCTCT
CAGTGCCCCAAGATTGGAGGGCATGGTAGTAAGAAGTGCACTGGGGACGCAGCATTTTGCTCTGCTTATGAATGCACTGC
TCAGTATGCCAATGCCTATTGTTCACATGCTAACGGGTCAGGGATTGTGCAGATTCAAGTATCAGGGGTCTGGAAGAAGC
CTTTATGTGTAGGGTATGAGAGAGTGGTTGTGAAGAGAGAACTCTCTGCCAAACCCATCCAGAGAGTTGAGCCTTGCACA
ACTTGTATAACCAAATGTGAGCCTCATGGATTGGTTGTCCGATCAACAGGGTTCAAGATATCATCTGCAGTTGCTTGTGC
TAGCGGGGTTTGCGTCACAGGGTCGCAGAGTCCTTCTACTGAGATTACACTCAAGTATCCAGGGATATCCCAGTCCTCTG
GGGGGGACATAGGGGTTCACATGGCACACGATGATCAGTCAGTTAGCTCCAAAATAGTAGCTCACTGCCCTCCCCAGGAC
CCGTGCTTAGTGCATGGCTGCATAGTGTGTGCTCATGGCCTGATAAATTACCAGTGTCACACTGCTCTCAGTGCCTTTGT
TGTCATATTTGTATTCAGTTCTACTGCAATAATTTGCTTAGCTGTTCTTTATAGGGTGCTCAAGTGCTTAAAGATTGCCC
CAAGGAAAGTCCTGAATCCACTAATGTGGATTACAGCCTTCATCAGATGGGTGTATAAGAAGATGGTTGCTAGAGTGGCA
GACAATATTAATCAAGTGAACAGAGAAATAGGATGGATGGAAGGAGGTCAGTTGGCTCTAGGGAACCCTGCCCCTATTCC
TCGTCATGCCCCAATCCCACGTTATAGCACATACCTAATGCTACTATTGATTGTCTCATATGCATCAGCATGTTCAGAAC
TGATTCAGGCAAGCTCCAGAATCACCACTTGCTCCACAGAGGGTGTCAACACCAAGTGTAGACTGTCTGGCACAGCATTG
ATCAGGGCAGGGTCAGTTGGGGCAGAGGCTTGTTTGATGTTGAAGGGGGTCAAGGAAGATCAAACCAAGTTCTTAAAGAT
AAAAACTGTCTCAAGTGAGCTATCGTGCAGGGAGGGCCAGAGCTATTGGACTGGGTCCTTTAGCCCCAAGTGCCTGAGCT
CAAGGAGATGCCATCTTGTCGGGGAATGTCATGTGAATAGGTGTCTGTCTTGGAGGGACAATGAAACTTCAGCAGAGTTT
TCATTTGTTGGAGAAAGCACAACCATGCGAGAGAATAAGTGTTTTGAGCAGTGTGGAGGATGGGGGTGTGGATGTTTCAA
TGTGAACCCTTCTTGCTTATTTGTGCACACGTATCTGCAGTCAGTTAGAAAAGAGGCCCTTAGAGTTTTTAACTGTATCG
ACTGGGTGCATAAACTCACTCTAGAGATCACAGACTTTGATGGCTCTGTTTCAACAATAGACTTAGGAGCATCATCTAGC
CGTTTCACAAACTGGGGTTCAGTTAGCCTCTCACTGGACGCAGAGGGCATTTCAGGCTCAAATAGCTTTTCTTTTATTGA
GAGCCCAGGCAAAGGGTATGCAATTGTTGATGAGCCATTCTCAGAGATCCCTCGGCAAGGGTTCTTGGGGGAGATCAGGT
GCAATTCAGAGTCCTCAGTCCTGAGTGCTCATGAATCATGCCTTAGGGCACCAAACCTTGTCTCGTACAAGCCCATGATA
GATCAATTGGAGTGCACTACAAATCTGATTGATCCCTTTGTTGTCTTTGAGAGGGGTTCTCTGCCACAGACAAGGAATGA
CAAAACCTTTGCAGCTTCAAAAGGAAATAGAGGTGTTCAGGCTTTCTCTAAGGGCTCTGTACAAGCTGATCTGACTCTGA
TGTTTGATAATTTTGAGGTGGACTTTGTGGGAGCAGCCGTGTCTTGTGATGCCGCCTTCTTGAATTTGACAGGTTGCTAT
TCTTGCAATGCAGGGGCCAGAGTCTGCCTGTCTATCACATCCACAGGAACTGGAACTCTCTCTGCCCACAATAAGGACGG
GTCTCTGCATATAGTTCTCCCATCAGAGAACGGGACAAAAGATCAGTGTCAGATACTACATTTTACTGTACCTGAAGTAG
AAGAGGAGTTCATGTACTCTTGTGATGGAGATGAGCGGCCTCTGTTAGTGAAAGGGACCCTGATAGCTATTGACCCATTT
GATGATAGACGGGAAGCAGGGGGGGAATCAACAGTTGTGAATCCAAAATCTGGATCTTGGAATTTCTTTGACTGGTTTTC
TGGACTCATGAGTTGGTTTGGAGGGCCGCTTAAAACTATACTCCTCATTTGCCTGTATGTTGCATTATCAATTGGGCTCT
TCTTCCTCCTTATATATCTTGGAAGAACAGGCCTCTCTAAAATGTGGCTTGCCGCCACTAAGAAGGCCTCATAG

>HM586972|KEN  (0 bp)
ATGTATGTTTTATTGACAATTCTAATCTCGGTTCTGGTGTGTGAAGCGGTTATTAGAGTGTCTCTAAGCTCCACAAGAGA
GGAAACCTGTTTTGGTGACTCCACCAACCCAGAGATGATTGAAGGAGCTTGGGATTCATTTAGAGAGGAGGAGATGCCAG
AGGAGCTCTCCTGCTCTGTATCAGGCATAAGGGAGGTTAAGACCTCAAGCCAGGAGTTATACAGAGCATTAAAAGCCATC
ATTGCTGCTGATGGCTTGAACAACATCACCTGCCATGGTAAGAATCCTGAGGACAAGATTTCTCTCATAAAGGGTCCTCC
TCACAAAAAGCGGGTGGGGATAGTCCGGTGTGAGAGACGAAGAGATGCTAAGCAAATAGGGAGAGAAACCATGGCAGGGA
TTGCGATGACAGTCCTTCCAGCCTTAGCAGTTTTTGCTTTGGCACCTGTTGTTTTTGCTGAAGACCCCCATCTCAGAAAC
AGACCAGGGAAGGGGCACAACTACATTGACGGAATGACTCAGGAGGATGCCACATGCAAACCTGTGACATATGCTGGGGC
ATGTAGCAGTTTTGATGTCTTGCTTGAAAAGGGAAAATTTCCCCTTTTCCAGTCATATGCTCATCATAGAACTCTACTAG
AGGCAGTTCACGACACCATCATTGCAAAGGCTGATCCACCTAGCTGTGACCTTCAGAGTGCTCATGGGAATCCCTGTATG
AAAGAGAAACTTGTGATGAAGACACATTGTCCAAATGACTACCAGTCAGCTCATTACCTCAACAATGACGGGAAAATGGC
TTCAGTCAAGTGCCCACCTAAGTATGAGCTCACTGAGGACTGCAACTTTTGTAGACAGATGACAGGTGCTAGCCTGAAGA
AGGGGTCTTATCCTCTCCAAGACTTATTTTGTCAGTCAAGTGAGGATGATGGATCAAAATTGAAAACAAAAATGAAAGGG
GTCTGCGAAGTGGGGGTTCAAGCACTCAAAAAGTGTGATGGCCAACTCAGCACTGCACATGAGGTTGTGCCCTTTGCAGT
GTTTAAAAACTCAAAGAAGGTTTATCTTGATAAACTTGACCTCAAGACTGAGGAGAATCTGCTACCAGACTCATTTGTCT
GCTTCGAGCATAAGGGACAGTATAAAGGAACAATGGACTCTGGTCAGACCAAGAGGGAGCTCAAAAGCTTTGATATCTCT
CAGTGCCCCAAGATTGGAGGGCATGGTAGTAAGAAGTGCACTGGGGACGCAGCATTTTGCTCTGCTTATGAATGCACTGC
TCAGTATGCCAATGCCTATTGTTCACATGCTAACGGGTCAGGGATTGTGCAGATTCAAGTATCAGGGGTCTGGAAGAAGC
CTTTATGTGTAGGGTATGAGAGAGTGGTTGTGAAGAGAGAACTCTCTGCCAAACCCATCCAGAGAGTTGAGCCTTGCACA
ACTTGTATAACCAAATGTGAGCCTCATGGATTGGTTGTCCGATCAACAGGGTTCAAGATATCATCTGCAGTTGCTTGTGC
TAGCGGGGTTTGCGTCACAGGGTCGCAGAGTCCTTCTACTGAGATTACACTCAAGTATCCAGGGATATCCCAGTCCTCTG
GGGGGGACATAGGGGTTCACATGGCACACGATGATCAGTCAGTTAGCTCCAAAATAGTAGCTCACTGCCCTCCCCAGGAC
CCGTGCTTAGTGCATGGCTGCATAGTGTGTGCTCATGGCCTGATAAATTACCAGTGTCACACTGCTCTCAGTGCCTTTGT
TGTCATATTTGTATTCAGTTCTACTGCAATAATTTGCTTAGCTGTTCTTTATAGGGTGCTCAAGTGCTTAAAGATTGCCC
CAAGGAAAGTCCTGAATCCACTAATGTGGATTACAGCCTTCATCAGATGGGTGTATAAGAAGATGGTTGCTAGAGTGGCA
GACAATATTAATCAAGTGAACAGAGAAATAGGATGGATGGAAGGAGGTCAGTTGGCTCTAGGGAACCCTGCCCCTATTCC
TCGTCATGCCCCAATCCCACGTTATAGCACATACCTAATGCTACTATTGATTGTCTCATATGCATCAGCATGTTCAGAAC
TGATTCAGGCAAGCTCCAGAATCACCACTTGCTCCACAGAGGGTGTCAACACCAAGTGTAGACTGTCTGGCACAGCATTG
ATCAGGGCAGGGTCAGTTGGGGCAGAGGCTTGTTTGATGTTGAAGGGGGTCAAGGAAGATCAAACCAAGTTCTTAAAGAT
AAAAACTGTCTCAAGTGAGCTATCGTGCAGGGAGGGCCAGAGCTATTGGACTGGGTCCTTTAGCCCCAAGTGCCTGAGCT
CAAGGAGATGCCATCTTGTCGGGGAATGTCATGTGAATAGGTGTCTGTCTTGGAGGGATAATGAAACTTCAGCAGAGTTT
TCATTTGTTGGAGAAAGCACAACCATGCGAGAGAATAAGTGTTTTGAGCAGTGTGGAGGATGGGGGTGTGGATGTTTCAA
TGTGAACCCTTCTTGCTTATTTGTGCACACGTATCTGCAGTCAGTTAGAAAAGAGGCCCTTAGAGTTTTTAACTGTATCG
ACTGGGTGCATAAACTCACTCTAGAGATCACAGACTTTGATGGCTCTGTTTCAACAATAGACTTAGGAGCATCATCTAGC
CGTTTCACAAACTGGGGTTCAGTTAGCCTCTCACTGGACGCAGAGGGCATTTCAGGCTCAAATAGCTTTTCTTTTATTGA
GAGCCCAGGCAAAGGGTATGCAATTGTTGATGAGCCATTCTCAGAGATCCCTCGGCAAGGGTTCTTGGGGGAGATCAGGT
GCAATTCAGAGTCCTCAGTCCTGAGTGCTCATGAATCATGCCTTAGGGCACCAAACCTTGTCTCGTACAAGCCCATGATA
GATCAATTGGAGTGCACTACAAATCTGATTGATCCCTTTGTTGTCTTTGAGAGGGGTTCTCTGCCACAGACAAGGAATGA
CAAAACCTTTGCAGCTTCAAAAGGAAATAGAGGTGTTCAGGCTTTCTCTAAGGGCTCTGTACAAGCTGATCTGACTCTGA
TGTTTGATAATTTTGAGGTGGACTTTGTGGGAGCAGCCGTGTCTTGTGATGCCGCCTTCTTGAATTTGACAGGTTGCTAT
TCTTGCAATGCAGGGGCCAGAGTCTGCCTGTCTATCACATCCACAGGAACTGGAACTCTCTCTGCCCACAATAAGGACGG
GTCTCTGCATATAGTTCTCCCATCAGAGAACGGGACAAAAGATCAGTGTCAGATACTACATTTTACTGTACCTGAAGTAG
AAGAGGAGTTCATGTACTCTTGTGATGGAGATGAGCGGCCTCTGTTAGTGAAAGGGACCCTGATAGCTATTGACCCATTT
GATGATAGACGGGAAGCAGGGGGGGAATCAACAGTTGTGAATCCAAAATCTGGATCTTGGAATTTCTTTGACTGGTTTTC
TGGACTCATGAGTTGGTTTGGAGGGCCGCTTAAAACTATACTCCTCATTTGCCTGTATGTTGCATTATCAATTGGGCTCT
TCTTCCTCCTTATATATCTTGGAAGAACAGGCCTCTCTAAAATGTGGCTTGCCGCTACTAAGAAGGCCTCATAG

>KX096939|Kenya_128b_15|2006|Kenya  (0 bp)
ATGTATGTTTTATTGACAATTCTAATCTCGGTTCTGGTGTGTGAAGCGGTTATTAGAGTGTCTCTAAGCTCCACAAGAGA
GGAAACCTGTTTTGGTGACTCCACCAACCCAGAGATGATTGAAGGAGCTTGGGATTCACTCAGAGAGGAGGAGATGCCAG
AGGAGCTCTCCTGCTCTGTATCAGGCATAAGGGAGGTTAAGACCTCAAGCCAGGAGTTATACAGAGCATTAAAAGCCATC
ATTGCTGCTGATGGCTTGAACAACATCACCTGCCATGGTAAGAATCCTGAGGACAAGATTTCTCTCATAAAGGGTCCTCC
TCACAAAAAGCGGGTGGGGATAGTCCGGTGTGAGAGACGAAGAGATGCTAAGCAAATAGGGAGAGAAACCATGGCAGGGA
TTGCGATGACAGTCCTTCCAGCCTTAGCAGTTTTTGCTTTGGCACCTGTTGTTTTTGCTGAAGACCCCCATCTCAGAAAC
AGACCAGGGAAGGGGCACAACTACATTGACGGGATGACTCAGGAGGATGCCACATGCAAACCTGTGACATATGCTGGGGC
ATGTAGCAGTTTTGATGTCTTGCTTGAAAAGGGAAAATTTCCCCTTTTCCAGTCATATGCTCATCATAGAACTCTACTAG
AGGCAGTTCACGACACCATCATTGCAAAGGCTGATCCACCTAGCTGTGACCTTCAGAGTGCTCATGGGAATCCCTGTATG
AAAGAGAAACTTGTGATGAAGACACATTGTCCAAATGACTACCAGTCAGCTCATTACCTCAACAATGACGGGAAAATGGC
TTCAGTCAAGTGCCCACCTAAGTATGAGCTCACTGAGGACTGCAACTTTTGTAGACAGATGACAGGTGCTAGCCTGAAGA
AGGGGTCTTATCCTCTCCAAGACTTATTTTGTCAGTCAAGTGAGGATGATGGATCAAAATTGAAAACAAAAATGAAAGGG
GTCTGCGAAGTGGGGGTTCAAGCACTCAAAAAGTGTGATGGCCAACTCAGCACTGCACATGAGGTTGTGCCCTTTGCAGT
GTTTAAAAACTCAAAGAAGGTTTATCTTGATAAACTTGACCTCAAGACTGAGGAGAATCTGCTACCAGACTCATTTGTCT
GCTTCGAGCATAAGGGACAGTATAAAGGAACAATGGACTCTGGTCAGACCAAGAGGGAGCTCAAAAGCTTTGATATCTCT
CAGTGCCCCAAGATTGGAGGGCATGGTAGTAAGAAGTGCACTGGGGACGCAGCATTTTGCTCTGCTTATGAATGCACTGC
TCAGTATGCCAATGCCTATTGTTCACATGCTAACGGGTCAGGGATTGTGCAGATTCAAGTATCAGGGGTCTGGAAGAAGC
CTTTATGTGTAGGGTATGAGAGAGTGGTTGTGAAGAGAGAACTCTCTGCCAAACCCATCCAGAGAGTTGAGCCTTGCACA
ACTTGTATAACCAAATGTGAGCCTCATGGATTGGTTGTCCGATCAACAGGGTTCAAGATATCATCTGCAGTTGCTTGTGC
TAGCGGGGTTTGCGTCACAGGGTCGCAGAGTCCTTCTACTGAGATTACACTCAAGTATCCAGGGATATCCCAGTCCTCTG
GGGGGGACATAGGGGTTCACATGGCACACGATGATCAGTCAGTTAGCTCCAAAATAGTAGCTCACTGCCCTCCCCAGGAC
CCGTGCTTAGTGCATGGCTGCATAGTGTGTGCTCATGGCCTGATAAATTACCAGTGTCACACTGCTCTCAGTGCCTTTGT
TGTCATATTTGTATTCAGTTCTACTGCAATAATTTGCTTAGCTGTTCTTTATAGGGTGCTCAAGTGCTTAAAGATTGCCC
CAAGGAAAGTCCTGAATCCACTAATGTGGATTACAGCCTTCATCAGATGGGTGTATAAGAAGATGGTTGCTAGAGTGGCA
GACAATATTAATCAAGTGAACAGAGAAATAGGATGGATGGAAGGAGGTCAGTTGGCTCTAGGGAACCCTGCCCCTATTCC
TCGTCATGCCCCAATCCCACGTTATAGCACATACCTAATGCTACTATTGATTGTCTCATATGCATCAGCATGTTCAGAAC
TGATTCAGGCAAGCTCCAGAATCACCACTTGCTCCACAGAGGGTGTCAACACCAAGTGTAGACTGTCTGGCACAGCATTG
ATCAGGGCAGGGTCAGTTGGGGCAGAGGCTTGTTTGATGTTGAAGGGGGTCAAGGAAGATCAAACCAAGTTCTTAAAGAT
AAAAACTGTCTCAAGTGAGCTATCGTGCAGGGAGGGCCAGAGCTATTGGACTGGGTCCTTTAGCCCCAAGTGCCTGAGCT
CAAGGAGATGCCATCTTGTCGGGGAATGTCATGTGAATAGGTGTCTGTCTTGGAGGGACAATGAAACTTCAGCAGAGTTT
TCATTTGTTGGAGAAAGCACAACCATGCGAGAGAATAAGTGTTTTGAGCAGTGTGGAGGATGGGGGTGTGGATGTTTCAA
TGTGAACCCTTCTTGCTTATTTGTGCACACGTATCTGCAGTCAGTTAGAAAAGAGGCCCTTAGAGTTTTTAACTGTATCG
ACTGGGTGCATAAACTCACTCTAGAGATCACAGACTTTGATGGCTCTGTTTCAACAATAGACTTAGGAGCATCATCTAGC
CGTTTCACAAACTGGGGTTCAGTTAGCCTCTCACTGGACGCAGAGGGCATTTCAGGCTCAAATAGCTTTTCTTTTATTGA
GAGCCCAGGCAAAGGGTATGCAATTGTTGATGAGCCATTCTCAGAGATCCCTCGGCAAGGGTTCTTGGGGGAGATCAGGT
GCAATTCAGAGTCCTCAGTCCTGAGTGCTCATGAATCATGCCTTAGGGCACCAAACCTTGTCTCGTACAAGCCCATGATA
GATCAATTGGAGTGCACTACAAATCTGATTGATCCCTTTGTTGTCTTTGAGAGGGGTTCTCTGCCACAGACAAGGAATGA
CAAAACCTTTGCAGCTTCAAAAGGAAATAGAGGTGTTCAGGCTTTCTCTAAGGGCTCTGTACAAGCTGATCTGACTCTGA
TGTTTGATAATTTTGAGGTGGACTTTGTGGGAGCAGCCGTGTCTTGTGATGCCGCCTTCTTGAATTTGACAGGTTGCTAT
TCTTGCAACGCAGGGGCCAGAGTCTGCCTGTCCATCACATCCACAGGAACTGGAACTCTCTCTGCCCACAATAAGGACGG
GTCTCTGCATATAGTTCTCCCATCAGAGAACGGGACAAAAGATCAGTGTCAGATACTACATTTTACTGTACCTGAAGTAG
AAGAGGAGTTCATGTACTCTTGTGATGGAGATGAGCGGCCTCTGTTAGTGAAAGGGACCCTGATAGCTATTGACCCATTT
GATGATAGACGGGAAGCAGGGGGGGAATCAACAGTTGTGAATCCAAAATCTGGATCTTGGAATTTCTTTGACTGGTTTTC
TGGACTCATGAGTTGGTTTGGAGGGCCGCTTAAAACTATACTCCTCATTTGCCTGTATGTTGCATTATCAATTGGGCTCT
TCTTCCTCCTTATATATCTTGGAAGAACAGGCCTCTCTAAAATGTGGCTTGCCGCTACTAAGAAGGCCTCATAG

>DQ380185|OS_8|1987|Mauritania  (0 bp)
ATGTATGTTTTACTAACAATTCTAATCTCGGTTCTGGTGTGTGAAGCGGTTATTAGAGTGTCTCTAAGCTCCACAAGAGA
AGAGACCTGTTTTGGTGACTCCACCAACCCAGAGATGATTGAGGGAGCTTGGGATTCACTCAGAGAGGAGGAGATGCCAG
AGGAGCTCTCCTGCTCTATATCAGGCATAAGGGAGGTTAAGACCTCAAGCCAGGAATTATACAGAGCATTAAAAGCCATC
ATTGCTGCTGATGGCTTGAACAACATCACCTGCCATGGTAAGGATCCTGAGGACAAGATTTCTCTTATAAAGGGTCCTCC
TCACAAAAAGCGGGTGGGGATAGTTCGGTGTGAGAGACGAAGAGACGCTAAGCAAATAGGGAGAGAAACCATGGCAGGGA
TTGCAATGACAGTCCTTCCAGCCTTAGCAGTTTTTGCTTTGGCACCTGTTGTATTTGCTGAAGACCCCCATCTCAGAAAT
AGACCAGGGAAGGGGCACAACTACATTGACGGGATGACTCAGGAGGATGCCACTTGTAAACCTGTGACATACGCTGGGGC
ATGTAGCAGTTTTGATGTCTTGCTCGAAAAGGGAAAATTCCCCCTCTTCCAGTCGTATGCTCATCATAGAACTCTACTAG
AGGCAGTTCATGACACCATCATTGCAAAGGCTGATCCACCTAGTTGTGATCTTCAGAGTGCTCATGGGAATCCTTGCATG
AAAGAGAAACTCGTGATGAAGACACACTGTCCAAATGACTACCAGTCAGCCCACTACCTCAACAATGATGGGAAAATGGC
CTCAGTCAAGTGCCCTCCTAAGTATGAGCTCACTGAGGACTGCAACTTTTGTAGGCAGATGACAGGTGCTAGCCTGAAGA
AGGGGTCTTATCCTCTCCAGGACTTATTTTGTCAGTCAAGTGAGGATGATGGATCAAAATTAAAAACAAAAATGAAAGGG
GTCTGCGAAGTGGGGGTTCAGGCACTCAAGAAGTGTGATGGCCAGCTCAGCACTGCACATGAGGTTGTGCCCTTTGCAGT
GTTTAAGAACTCAAAGAAGGTTTATCTTGACAAGCTTGACCTCAAAACTGAAGAAAATCTGCTACCAGACTCATTTGTCT
GCTTCGAGCATAAGGGACAGTATAAAGGAACAATGGACTCTGGTCAAACTAAGAGGGAGCTCAAAAGCTTTGATATCTCT
CAGTGCCCCAAGATTGGAGGACATGGTAGCAAGAAGTGCACTGGGGACGCAGCATTTTGCTCTGCTTATGAGTGCACTGC
TCAATACGCCAATGCCTATTGTTCACATGCTAATGGGTCAGGAGTTGTGCAGATACAAGTATCCGGGGTCTGGAAGAAAC
CTTTATGTGTAGGGTATGAGAGAGTGGTTGTGAAGAGAGAACTCTCTGCCAAACCCATCCAGAGAGTTGAGCCTTGCACA
ACCTGTATAACCAAATGTGAGCCTCATGGATTGGTTGTCCGATCAACAGGGTTCAAGATATCATCTGCAGTTGCATGTGC
TAGCGGAGTTTGTGTCACAGGATCGCAGAGTCCTTCTACCGAGATCACACTCAAGTATCCAGGGATATCCCAGTCCTCTG
GGGGGGACATAGGGGTTCACATGGCACACGATGATCAGTCAGTTAGCTCCAAAATAGTAGCTCACTGCCCCCCCCAGGAC
CCGTGCCTAGTGCATGGCTGCATAGTGTGTGCTCATGGCCTAATAAATTACCAGTGTCACACTGCTCTCAGTGCCTTTGT
TGTTGTGTTCGTATTCAGCTCTGTTGCAATAATTTGTTTGGCCATTCTTTATAAGGTGCTCAAGTGCCTAAAGATTGCCC
CAAGGAAAGTTCTAAATCCACTAATGTGGATTACTGCCTTCATCAGATGGGTGTATAAGAAGATGGTTGCCAGGGTGGCA
GACAATATTAATCAAGTGAACAGAGAAATAGGATGGATGGAGGGAGGTCAGTTGGCTCTAGGGAACCCTGCCCCTATTCC
TCGTCATGCCCCAATTCCACGTTATAGCACATACCTGATGCTACTATTGATTGTCTCATATGCATCAGCATGTTCAGAAC
TGATTCAGGCAAGCTCTAGAATAACCACTTGCTCCACAGAAGGTGTCAACACCAAGTGTAGGCTGTCTGGCACAGCATTA
ATCAGGGCAGGGTCAGTTGGGGCAGAGGCTTGCTTGATGTTAAAGGGAGTCAAGGAGGACCAAACAAAGTTCTTGAGGAT
AAAAACTGTCTCAAGTGAGCTATCGTGCAGGGAAGGCCAGAGCTATTGGACTGGATCCTTTAGTCCCAAATGTCTGAGCT
CAAGGAGATGCCATCTTGTCGGGGAATGTCATGTGAATAGGTGTCTGTCTTGGAGGGACAATGAAACTTCAGCAGAGTTT
TCATTTGTTGGGGAAAGCACGACTATGCGAGAGAATAAATGTTTTGAGCAGTGTGGGGGATGGGGATGTGGGTGCTTCAA
TGTGAACCCATCTTGCTTGTTTGTGCACACGTATCTGCAGTCAGTTAGAAAAGAGGCCCTTAGAGTTTTTAACTGTATCG
ATTGGGTGCATAAACTCACTCTAGAGATCACAGACTTTGATGGTTCTGTTTCAACAATAGACTTGGGAGCATCATCTAGC
CGTTTCACAAACTGGGGCTCAGTTAGCCTCTCACTGGATGCAGAGGGCATTTCAGGCTCAAATAGCTTTTCTTTCATTGA
GAGCCCAGGCAAAGGGTATGCAATTGTTGATGAGCCATTCTCAGAAATCCCTCGGCAAGGGTTCTTGGGGGAGATCAGGT
GCAATTCAGAATCTTCAGTCCTGAGTGCTCATGAATCATGCCTTCGGGCACCAAACCTCATCTCATACAAGCCCATGATA
GACCAGTTGGAGTGCACAACAAATCTGATTGATCCCTTTGTTGTCTTTGAGAGGGGTTCTCTGCCTCAGACAAGGAATGA
TAAAACTTTTGCAGCTTCAAAAGGAAATAGGGGTGTTCAAGCTTTCTCTAAGGGCTCTGTACAAGCTGATTTAACTCTGA
TGTTTGACAATTTTGAGGTGGACTTTGTGGGAGCAGCCGTGTCTTGTGATGCCGCTTTCTTAAATCTGTCAGGTTGTTAT
TCTTGTAATGCAGGGGCCAGAGTCTGCCTGTCTATCACATCCACAGGAACTGGAACTCTCTCTGCCCACAATAAGGATGG
GTCTCTGCATATAGTTCTTCCATCAGAGAATGGAACAAAAGATCAGTGTCAGATACTACACTTCACTGTACCTGAGGTAG
AGGAGGAGTTTATGTACTCTTGTGATGGAGATGAGCGGCCTCTGTTGGTGAAGGGGACCCTGATCGCCATTGATCCATTT
GATGACAGGCGGGAAGCAGGGGGAGAATCAACAGTTGTGAATCCAAAATCTGGATCTTGGAATTTCTTTGACTGGTTTTC
TGGACTCATGAGTTGGTTTGGAGGGCCTCTTAAGACTATACTCCTCATTTGCCTGTATGTTGCATTATCAATTGGGCTCT
TTTTCCTTCTCATATATCTTGGAAGAACAGGTCTCTCTAAAATGTGGCTTGCTGCTACTAAGAAGGCCTCATAA

>EU574041|2007001809|2006_12_01|Kenya  (0 bp)
ATGTATGTTTTATTGACAATTCTAATCTCGGTTCTGGTGTGTGAAGCGGTTATTAGAGTGTCTCTAAGCTCCACAAGAGA
GGAAACCTGTTTTGGTGACTCCACCAACCCAGAGATGATTGAAGGAGCTTGGGATTCACTCAGAGAGGAGGAGATGCCAG
AGGAGCTCTCCTGCTCTGTATCAGGCATAAGGGAGGTTAAGACCTCAAGCCAGGAGTTATACAGAGCATTAAAAGCCATC
ATTGCTGCTGATGGCTTGAACAACATCACCTGCCATGGTAAGAATCCTGAGGACAAGATTTCTCTCATAAAGGGTCCTCC
TCACAAAAAGCGGGTGGGGATAGTCCGGTGTGAGAGACGAAGAGATGCTAAGCAAATAGGGAGAGAAACCATGGCAGGGA
TTGCGATGACAGTCCTTCCAGCCTTAGCAGTTTTTGCTTTGGCACCTGTTGTTTTTGCTGAAGACCCCCATCTCAGAAAC
AGACCAGGGAAGGGGCACAACTACATTGACGGGATGACTCAGGAGGATGCCACATGCAAACCTGTGACATATGCTGGGGC
ATGTAGCAGTTTTGATGTCTTGCTTGAAAAGGGAAAATTTCCCCTTTTCCAGTCATATGCTCATCATAGAACTCTACTAG
AGGCAGTTCACGACACCATCATTGCAAAGGCTGATCCACCTAGCTGTGACCTTCAGAGTGCTCATGGGAATCCCTGTATG
AAAGAGAAACTTGTGATGAAGACACATTGTCCAAATGACTACCAGTCAGCTCATTACCTCAACAATGACGGGAAAATGGC
TTCAGTCAAGTGCCCACCTAAGTATGAGCTCACTGAGGACTGCAACTTTTGTAGACAGATGACAGGTGCTAGCCTGAAGA
AGGGGTCTTATCCTCTCCAAGACTTATTTTGTCAGTCAAGTGAGGATGATGGATCAAAATTGAAAACAAAAATGAAAGGG
GTCTGCGAAGTGGGGGTTCAAGCACTCAAAAAGTGTGATGGCCAACTCAGCACTGCACATGAGGTTGTGCCCTTTGCAGT
GTTTAAAAACTCAAAGAAGGTTTATCTTGATAAACTTGACCTCAAGACTGAGGAGAATCTGCTACCAGACTCATTTGTCT
GCTTCGAGCATAAGGGACAGTATAAAGGAACAATGGACTCTGGTCAGACCAAGAGGGAGCTCAAAAGCTTTGATATCTCT
CAGTGCCCCAAGATTGGAGGGCATGGTAGTAAGAAGTGCACTGGGGACGCAGCATTTTGCTCTGCTTATGAATGCACTGC
TCAGTATGCCAATGCCTATTGTTCACATGCTAACGGGTCAGGGATTGTGCAGATTCAAGTATCAGGGGTCTGGAAGAAGC
CTTTATGTGTAGGGTATGAGAGAGTGGTTGTGAAGAGAGAACTCTCTGCCAAACCCATCCAGAGAGTTGAGCCTTGCACA
ACTTGTATAACCAAATGTGAGCCTCATGGATTGGTTGTCCGATCAACAGGGTTCAAGATATCATCTGCAGTTGCTTGTGC
CAGCGGGGTTTGCGTCACAGGGTCGCAGAGTCCTTCTACTGAGATTACACTCAAGTATCCAGGGATATCCCAGTCCTCTG
GGGGGGACATAGGGGTTCACATGGCACACGATGATCAGTCAGTTAGCTCCAAAATAGTAGCTCACTGCCCTCCCCAGGAC
CCGTGCTTAGTGCATGGCTGCATAGTGTGTGCTCATGGCCTGATAAATTACCAGTGTCACACTGCTCTCAGTGCCTTTGT
TGTCATATTTGTATTCAGTTCTACTGCAATAATTTGCTTAGCTGTTCTTTATAGGGTGCTCAAGTGCTTAAAGATTGCCC
CAAGGAAAGTCCTGAATCCACTAATGTGGATTACAGCCTTCATCAGATGGGTGTATAAGAAGATGGTTGCTAGAGTGGCA
GACAATATTAATCAAGTGAACAGAGAAATAGGATGGATGGAAGGAGGTCAGTTGGCTCTAGGGAACCCTGCCCCTATTCC
TCGTCATGCCCCAATCCCACGTTATAGCACATACCTAATGCTACTATTGATTGTCTCATATGCATCAGCATGTTCAGAAC
TGATTCAGGCAAGCTCCAGAATCACCACTTGCTCCACAGAGGGTGTCAACACCAAGTGTAGACTGTCTGGCACAGCATTG
ATCAGGGCAGGGTCAGTTGGGGCAGAGGCTTGTTTGATGTTGAAGGGGGTCAAGGAAGATCAAACCAAGTTCTTAAAGAT
AAAAACTGTCTCAAGTGAGCTATCGTGCAGGGAGGGCCAGAGCTATTGGACTGGGTCCTTTAGCCCCAAGTGCCTGAGCT
CAAGGAGATGCCATCTTGTCGGGGAATGTCATGTAAATAGGTGTCTGTCTTGGAGGGACAATGAAACTTCAGCAGAGTTT
TCATTTGTTGGAGAAAGCACAACCATGCGAGAGAATAAGTGTTTTGAGCAGTGTGGAGGATGGGGGTGTGGATGTTTCAA
TGTGAACCCTTCTTGCTTATTTGTGCACACGTATCTGCAGTCAGTTAGAAAAGAGGCCCTTAGAGTTTTTAACTGTATCG
ACTGGGTGCATAAACTCACTCTAGAGATCACAGACTTTGATGGCTCTGTTTCAACAATAGACTTAGGAGCATCATCTAGC
CGTTTCACAAACTGGGGTTCAGTTAGCCTCTCACTGGACGCAGAGGGCATTTCAGGCTCAAATAGCTTTTCTTTTATTGA
GAGCCCAGGCAAAGGGTATGCAATTGTTGATGAGCCATTCTCAGAGATCCCTCGGCAAGGGTTCTTGGGGGAGATCAGGT
GCAATTCAGAGTCCTCAGTCCTGAGTGCTCATGAATCATGCCTTAGGGCACCAAACCTTGTCTCGTACAAGCCCATGATA
GATCAATTGGAGTGCACTACAAATCTGATTGATCCCTTTGTTGTCTTTGAGAGGGGTTCTCTGCCACAGACAAGGAATGA
CAAAACCTTTGCAGCTTCAAAAGGAAATAGAGGTGTTCAGGCTTTCTCTAAGGGCTCTGTACAAGCTGATCTGACTCTGA
TGTTTGATAATTTTGAGGTGGACTTTGTGGGAGCAGCCGTGTCTTGTGATGCCGCCTTCTTGAATTTGACAGGTTGCTAT
TCTTGCAACGCAGGGGCCAGAGTCTGCCTGTCCATCACATCCACAGGAACTGGAACTCTCTCTGCCCACAATAAGGACGG
GTCTCTGCATATAGTTCTCCCATCAGAGAACGGGACAAAAGATCAGTGTCAGATACTACATTTTACTGTACCTGAAGTAG
AAGAGGAGTTCATGTACTCTTGTGATGGAGATGAGCGGCCTCTGTTAGTGAAAGGGACCCTGATAGCTATTGACCCATTT
GATGATAGACGGGAAGCAGGGGGGGAATCAACAGTTGTGAATCCAAAATCTGGATCTTGGAATTTCTTTGACTGGTTTTC
TGGACTCATGAGTTGGTTTGGAGGGCCACTTAAAACTATACTCCTCATTTGCCTGTATGTTGCATTATCAATTGGGCTCT
TCTTCCTCCTTATATATCTTGGAAGAACAGGCCTCTCTAAAATGTGGCTTGCCGCTACTAAGAAGGCCTCATAG

>KX944835|M25  (0 bp)
ATGTATGTTTTATTAACAATTCTAACCTCGGTTCTGGTGTGTGAAGCGGTTATTAGAGTGTCTCTAAGCTCTACAAGAGA
AGAGACCTGCTTTGGTGACTCCACCAACCCAGAGATGATTGAAGGAGCTTGGGATTCACTCAGAGAGGAGGAGATGCCAG
AGGAGCTCTCCTGTTCTGTATCAGGCATAAGGGAGGTTAAGACCTCAAGCCAGGAGTTATACAGGGCATTAAAAGCCATC
ATTGCTGCCGATGGCTTGAACAACATCACCTGCCATGGTAAGGATCCTGAGGACAAGATTTCTCTCATAAAGGGTCCTCC
TCACAAAAAGCGGGTGGGGATAGTTCGGTGTGAGAGACGAAGAGATGCTAAGCAAATAGGGAGAGAAACCATGGCAGGGA
TTGCAATGACAGTCCTTCCAGCCTTAGCAGTTTTTGCTTTGGCACCTGTTGTTTTTGCTGAAGACCCCCATCTCAGAAAC
AGACCAGGGAAGGGACACAACTACATTGACGGGATGACTCAGGAGGATGCCACATGCAAACCTGTGACATATGCTGGGGC
ATGTAGCAGTTTTGATGTCCTGCTTGAAAAGGGGAAATTTCCTCTCTTCCAGTCATATGCTCATCATAGAACTCTACTAG
AGGCAGTTCACGACACCATCATTGCAAAGGCTGATCCACCTAGCTGTGACCTTCAGAGTGCTCATGGGAATCCCTGCATG
AAAGAGAAACTCGTGATGAAGACACACTGCCCAAATGACTACCAGTCAGCTCATTACCTCAACAATGACGGGAAAGTGGC
TTCAGTCAAGTGCCCTCCTAAGTATGAGCTCACTGAGGACTGCAACTTTTGTAGGCAGATGACAGGTGCTAGCCTGAAGA
AAGGGTCTTATCCTCTCCAGGACTTATTTTGTCAGTCAAGTGAGGATGATGGATCAAAATTAAAAACAAAAATGAAAGGG
GTCTGCGAAGTGGGGGTTCAAGCACTCAAAAAGTGTGATGGCCAACTCAGCACTGCACATGAGGTTGTGCCCTTTGCAGT
GTTTAAGAACTCAAAGAAGGTTTATCTTGATAAGCTTGACCTCAAGACTGAGGAGAATCTGCTACCAGACTCATTTGTCT
GCTTCGAGCATAAGGGGCAGTATAAAGGTACAATGGACTCTGGTCAGACTAAGAGGGAGCTCAAAAGCTTTGATATCTCT
CAGTGCCCCAAGATTGGAGGACATGGTAGTAAGAAGTGCACTGGGGACGCAGCATTTTGCTCTGCTTATGAGTGCACTGC
TCAGTACGCCAATGCCTATTGTTCACATGCTAATGGGTCAGGGATTGTGCAGATACAAGTATCAGGGGTCTGGAAGAAGC
CTTTATGTGTGGGGTATGAGAGAGTGGTTGTGAAGAGAGAACTCTCTGCCAAGCCCATCCAGAGAGTTGAGCCTTGCACA
ACTTGTATAACCAAATGTGAGCCTCATGGATTGGTTGTCCGATCAACAGGGTTCAAGATATCATCTGCAGTTGCTTGTGC
TAGCGGAGTTTGCGTCACAGGATCGCAGAGTCCTTCTACCGAGATTACACTCAAGTATCCAGGGATATCCCAGTCCTCTG
GAGGGGACATAGGGGTTCACATGGCACACGATGATCAGTCAGTTAGCTCCAAAATAGTAGCTCACTGCCCTCCCCAGGAC
CCGTGCTTAGTGCATGGCTGCATAGTGTGTGCCCATGGCCTGATAAATTACCAGTGTCACACTGCTCTCAGTGCCTTTGT
TGTTGTGTTTGTTTTCAGTTCTATTGCAATAATTTGTTTAGCTATTCTTTATAGGGTGCTCAAGTGCCTAAAGATTGCCC
CAAGGAAAGTTCTGAATCCACTAATGTGGATTACAGCCTTCATCAGATGGGTGTACAAGAAGATGGTTGCCAGAGTGGCA
GACAATATTAATCAAGTGAACAGGGAAATAGGATGGATGGAAGGAGGTCAGTTGGTTCTAGGGAACCCTGCCCCTATTCC
TCGTCATGCCCCAATCCCACGTTATAGCACATACCTAATGCTACTATTGATTGTCTCATATGCATCAGCATGTTCAGAGC
TGATTCAGGCAAGCTCCAGAATCACCACTTGCTCCACAGAGGGCGTTAACACCAAGTGTAGACTGTCTGGCACAGCATTG
ATCAGAGCAGGGTCAGTTGGAGCAGAGGCTTGTTTGATGTTGAAGGGGGTCAAGGAGGATCAAACCAAGTTCTTGAAGAT
AAAAACTGTCTCAAGTGAGCTATCGTGCAGGGAGGGCCAGAGCTATTGGACTGGGTCCTTTAGCCCTAAATGTCTGAGCT
CAAGGAGATGCCATCTTGTCGGGGAATGCCATGTGAATAGGTGTCTGTCTTGGAGGGACAATGAAACCTCAGCAGAGTTT
TCATTTGTTGGGGAAAGCACTACTATGCGAGAAAATAAGTGTTTTGAGCAGTGTGGTGGATGGGGGTGTGGGTGTTTCAA
TGTGAACCCATCATGCTTATTTGTGCACACGTATCTGCAGTCAGTTAGAAAAGAGGCCCTTAGAGTTTTCAACTGCATCG
ACTGGGTGCATAAACTCACTCTAGAGATCACAGACTTTGATGGCTCTGTTTCAACAATAGACTTGGGAGCATCATCTAGC
CGTTTCACAAACTGGGGTTCAGTTAGCCTCTCACTGGACGCAGAGGGCATTTCAGGCTCAAATAGCTTTTCTTTCATTGA
GAGCCCAGGCAAAGGGTATGCAATTGTTGATGAGCCATTCTCAGAAATTCCTCGGCAAGGGTTCTTGGGGGAGATCAGAT
GCAATTCAGAGTCTTCTGTCCTGAGTGCTCATGAATCATGCCTTAGGGCACCAAACCTTATCTCATACAAGCCCATGATA
GATCAATTGGAGTGCACAACAAATCTGATTGATCCCTTTGTTGTCTTTGAGAGGGGTTCTCTGCCACAGACAAGGAATGA
AAAAACCTTTGCAGCTTCAAAAGGAAATAGAGGTGTTCAAGCTTTCTCTAAGGGCTCTGTTCAAGCTGATCTAACTCTGA
TGTTTGACAATTTTGAGGTGGACTTTGTGGGAGCAGCCGTATCTTGTGATGCCGCCTTCTTAAATTTGACAGGTTGCTAT
TCTTGCAATGCAGGAGCCAGGGTCTGCCTGTCTATCACATCCACGGGAACTGGAACTCTCTCTGCCCACAATAAGGATGG
GTCTCTGCATATAGTCCTTCCATCAGAGAATGGAACAAAAGATCAGTGTCAGATACTACACTTCACTGTACCTGAAGTAG
AGGAGGAGTTTATGTACTCTTGTGATGGAGATGAGCGGCCTCTGTTGGTGAAGGGGACTCTGATAGCTATTGATCCATTT
GATGATAGGCGGGAAGCAGGGGGAGAATCAATAGTTGTGAATCCAAAATCTGGATCTTGGAATTTCTTTGACTGGTTTTC
TGGACTCATGAGTTGGTTTGGAGGGCCTCTTAAAACTATACTCCTCATTTGCCTGTATGTTGCATTATCAATTGGGCTCT
TTTTCCTCCTTATATATCTTGGAAGAACAGGCCTCTCTAAAATGTGGCTTGCTGCTACTAAGAAGGCCTCATAG

>lcl|KY366326.1_cds_ASF20657.1_1 [protein=glycoprotein] [frame=2] [protein_id=ASF20657.1] [location=<1..3514] [gbkey=CDS]  (0 bp)
--------------------------------------------------------------------------------
-GAGACCTGCTTTGGTGACTCCACTAACCCAGAGATGATTGAAGGAGCTTGGGATTCACTCAGAGAGGAGGAGATGCCGG
AGGAGCTCTCCTGTTCTATATCAGGCATAAGAGAGGTTAAGACCTCAAGCCAGGAGTTATACAGGGCATTAAAAGCCATC
ATTGCTGCTGATGGCTTGAACAACATCACCTGCCATGGTAAGGATCCTGAGGACAAGATTTCTCTCATAAAGGGTCCTCC
TCACAAAAAGCGGGTGGGGATAGTTCGGTGTGAGAGACGAAGAGATGCTAAGCAAATAGGGAGAGAAACCATGGCAGGGA
TTGCAATGACAGTCCTTCCAGCCTTAGCAGTTTTTGCTTTGGCACCTGTTGTTTTTGCTGAAGACCCCCATCTCAGAAAC
AGACCAGGGAAGGGACACAACTACATTGACGGGATGACTCAGGAGGATGCCACATGCAAACCTGTGACATATGCTGGGGC
ATGTAGCAGTTTTGATGTCTTGCTTGAAAAGGGAAAATTTCCCCTTTTCCAGTCGTATGCTCATCATAGAACTCTACTAG
AGGCAGTTCACGACACCATCATTGCAAAGGCTGATCCACCTAGCTGTGACCTTCTGAGTGCTCATGGGAACCCCTGCATG
AAAGAGAAACTCGTGATGAAGACACACTGTCCAAATGACTACCAGTCAGCTCATTACCTCAACAATGACGGGAAAATGGC
TTCAGTCAAGTGCCCTCCTAAGTATGAGCTCACTGAGGACTGCAACTTTTGTAGGCAGATGACAGGTGCTAGCCTGAAGA
AGGGGTCTTATCCTCTCCAAGACTTGTTTTGTCAGTCAAGTGAGGATGATGGATCAAAATTAAAAACAAAAATGAAAGGG
GTCTGCGAAGTGGGGGTTCAAGCACTCAAAAAGTGTGATGGCCAACTCAGCACTGCACATGAGGTTGTGCCCTTTGCAGT
GTTTAAGAACTCAAAGAAGGTTTATCTTGATAAGCTTGACCTTAAGACTGAGGAGAATCTGCTACCAGACTCATTTGTCT
GCTTCGAGCATAAGGGACAGTACAAAGGAACAATGGACTCTGGTCAGACTAAGAGGGAGCTCAAAAGCTTTGATATCTCT
CAGTGCCCCAAGATTGGAGGACATGGTAGTAAGAAGTGCACTGGGGACGCAGCATTTTGCTCTGCTTATGAGTGCACTGC
TCAGTACGCCAATGCCTATTGTTCACATGCTAATGGGTCAGGGATTGTGCAGATACAAGTATCAGGGGTCTGGAAGAAGC
CTTTATGTGTAGGGTATGAGAGAGTGGTTGTGAAGAGAGAACTCTCTGCCAAGCCCATCCAGAGAGTTGAGCCTTGCACA
ACTTGTATAACCAAATGTGAGCCCCATGGATTGGTTGTCCGATCAACAGGGTTCAAGATATCATCAGCAGTTGCTTGTGC
TAGCGGAGTTTGCGTCACAGGATCGCAGAGTCCTTCCACCGAGATTACACTCAAGTATCCAGGGATATCCCAGTCTTCTG
GAGGGGACATAGGGGTTCACATGGCACACGATGATCAGTCAGTTAGCTCCAAAATAGTAGCTCACTGCCCTCCCCAGGAC
CCGTGCTTAGTGCATGACTGCATAGTGTGTGCTCATGGCCTGATAAATTACCAGTGTCACACTGCTCTCAGTGCCTTTGT
TGTTGTGTTTGTATTCAGTTCTATTGCAATAATTTGTTTAGCTATTCTTTATAGGGTGCTTAAGTGCCTAAAGATTGCCC
CAAGGAAAGTTCTGAATCCACTAATGTGGATCACAGCCTTCATCAGATGGATATATAAGAAGATGGTTGCCAGAGTGGCA
GACAATATTAATCAAGTGAACAGGGAAATAGGATGGATGGAAGGAGGTCAGTTGGTTCTAGGGAACCCTGCCCCTATTCC
TCGTCATGCCCCAATCCCACGTTATAGCACATACCTGATGTTATTATTGATTGTCTCATATGCATCAGCATGTTCAGAGC
TGATTCAGGCAAGCTCCAGAATCACCACTTGCTCCACAGAGGGTGTTAACACCAAGTGTAGACTGTCTGGCACAGCATTG
ATCAGAGCAGGGTCAGTTGGAGCAGAGGCTTGTTTGATGTTGAAGGGGGTCAAGGAAGATCAAACCAAGTTCTTAAAGAT
AAAAACTGTCTCAAGTGAGCTATCATGCAGGGAGGGCCAGAGTTATTGGACTGGGTCCTTTAGCCCTAAATGTTTGAGCT
CAAGGAGATGCCACCTTGTCGGGGAATGCCATGTGAATAGGTGTCTGTCTTGGAGGGACAATGAAACTTCAGCAGAGTTT
TCATTTGTTGGGGAAAGCACGACCATGCGAGAGAATAAGTGTTTTGAGCAATGTGGAGGATGGGGGTGTGGGTGTTTCAA
TGTGAACCCATCTTGCTTATTTGTGCACACGTATCTGCAGTCAGTTAGAAAAGAGGCCCTTAGAGTTTTTAACTGTATCG
ACTGGGTGCATAAACTCACTCTAGAGATCACAGACTTTGATGGCTCTGTTTCAACAATAGACTTGGGAGCATCATCTAGC
CGTTTCACAAACTGGGGTTCAGTTAGCCTCTCACTGGACGCAGAGGGCATTTCAGGCTCAAATAGCTTTTCTTTCATTGA
GAGCCCAGGCAAAGGGTATGCAATTGTTGATGAGCCATTCTCAGAAATTCCTCGGCAAGGGTTCTTGGGGGAGATCAGGT
GCAATTCAGAGTCCTCAGTCCTGAGTGCTCATGAATCATGCCTTAGGGCACCAAACCTTATCTCATACAAGCCCATGATA
GATCAATTGGAGTGCACAACAAATCTGATTGATCCCTTTGTTGTCTTTGAGAGGGGTTCTCTGCCACAGACAAGGAATGA
CAAAACCTTTGCAGCTTCAAAAGGAAATAGAGGTGTTCAAGCTTTCTCTAAGGGCTCTGTACAAGCTGATCTAACTCTGA
TGTTTGACAATTTTGAGGTGGACTTTGTGGGAGCAGCCGTATCTTGTGATGCCGCCTTCTTAAATTTGACAGGTTGCTAT
TCTTGCAATGCAGGAGCCAGGGTCTGCCTGTCTATCACATCCACAGGAACTGGATCTCTCTCTGCCCACAATAAGGATGG
GTCTCTGCATATAGTCCTTCCATCAGAGAATGGAACAAAAGACCAGTGTCAGATACTACACTTCACTGTGCCTGAAGTAG
AGGAGGAGTTTATGTACTCTTGTGATGGAGATGAGCGGCCTCTGTTGGTGAAGGGGACCCTGATAGCCATTGATCCATTT
GATGATAGGCGGGAAGCAGGGGGGGAATCAACAGTTGTGAATCCAAAATCTGGATCTTGGAATTTCTTTGACTGGTTTTC
TGGACTCATGAGTTGGTTTGGAGGGCCTCTTAAAACTATACTCCTCATTTGCCTGTATGTTGCATTATCAATTGGGCTCT
TTTTCCTCCTTATATATCTTGGAAGAACAGGCCTCTCTAAAATGTGGCTTGCTGCCACTAAGAAGGCCTCATAG

>JF311380|200803165|2008_03|Madagascar  (0 bp)
ATGTATGTTTTATTGACAATTCTAATCTCGGTTCTGGTGTGTGAAGCGGTTATTAGAGTGTCTCTAAGCTCCACAAGAGA
GGAAACCTGTTTTGGTGACTCCACCAACCCAGAGATGATTGAAGGAGCTTGGGATTCACTCAGAGAGGAGGAGATGCCAG
AGGAGCTCTCCTGCTCTGTATCAGGCATAAGGGAGGTTAAGACCTCAAGCCAGGAGTTATACAGAGCATTAAAAGCCATC
ATTGCTGCTGATGGCTTGAACAACATCACCTGCCATGGTAAGAATCCTGAGGACAAGATTTCTCTCATAAAGGGTCCTCC
TCACAAAAAGCGGGTGGGGATAGTCCGGTGTGAGAGACGAAGAGATGCTAAGCAAATAGGGAGAGAAACCATGGCAGGGA
TTGCGATGACAGTCCTTCCAGCCTTAGCAGTTTTTGCTTTGGCACCTGTTGTTTTTGCTGAAGACCCCCATCTCAGAAAC
AGACCAGGGAAGGGACACAACTACATTGACGGGATGACTCAGGAGGATGCCACATGCAAACCTGTGACATATGCTGGGGC
ATGTAGCAGTTTTGATGTCTTGCTTGAAAAGGGAAAATTTCCCCTTTTCCAGTCATATGCTCATCATAGAACTCTACTAG
AGGCAGTTCACGACACCATCATTGCAAAGGCTGATCCACCTAGCTGTGACCTTCAGAGTGCTCATGGGAATCCCTGTATG
AAAGAGAAACTTGTGATGAAGACACATTGTCCAAATGACTACCAGTCAGCTCATTACCTCAACAATGACGGGAAAATGGC
TTCAGTCAAGTGCCCACCTAAGTATGAGCTCACTGAGGACTGCAACTTTTGTAGACAGATGACAGGTGCTAGCCTGAAGA
AGGGGTCTTATCCTCTCCAAGACTTATTTTGTCAGTCAAGTGAGGATGATGGATCAAAATTGAAAACAAAAATGAAAGGG
GTCTGCGAAGTGGGGGTTCAAGCACTCAAAAAGTGTGATGGCCAACTCAGCACTGCACATGAGGTTGTGCCCTTTGCAGT
GTTTAAAAACTCAAAGAAGGTTTATCTTGATAAACTTGACCTCAAGACTGAGGAGAATCTGCTACCAGACTCATTTGTCT
GCTTCGAGCATAAGGGACAGTATAAAGGAACAATGGACTCTGGTCAGACCAAGAGGGAGCTCAAAAGCTTTGATATCTCT
CAGTGCCCCAAGATTGGAGGGCATGGTAGTAAGAAGTGCACTGGGGACGCAGCATTTTGCTCTGCTTATGAATGCACTGC
TCAGTATGCCAACGCCTATTGTTCACATGCTAACGGGTCAGGGATTGTGCAGATTCAAGTATCAGGGGTCTGGAAGAAGC
CTTTATGTGTAGGGTATGAGAGAGTGGTTGTGAAGAGAGAACTCTCTGCCAAACCCATCCAGAGAGTTGAGCCTTGCACA
ACTTGTATAACCAAATGTGAGCCTCATGGATTGGTTGTCCGATCAACAGGGTTCAAGATATCATCTGCAGTTGCTTGTGC
TAGCGGGGTTTGCGTCACAGGGTCGCAGAGTCCTTCTACTGAGATTACACTCAAGTATCCAGGGATATCCCAGTCCTCTG
GGGGGGACATAGGGGTTCACATGGCACACGATGATCAGTCAGTTAGTTCCAAAATAGTAGCTCACTGCCCTCCCCAGGAC
CCGTGCTTAGTGCATGGCTGCATAGTGTGTGCTCATGGCCTGATAAATTACCAGTGTCACACTGCTCTCAGTGCCTTTGT
TGTCATATTTGTATTCAGTTCTACTGCAATAATTTGCTTAGCTGTTCTTTATAGGGTGCTCAAGTGCTTAAAGATTGCCC
CAAGGAAAGTCCTGAATCCACTAATGTGGATTACAGCCTTCATCAGATGGGTGTATAAGAAGATGGTTGCTAGAGTGGCA
GACAATATTAATCAAGTGAACAGAGAAATAGGATGGATGGAAGGAGGTCAGTTGGCTCTAGGGAACCCTGCCCCTATTCC
TCGTCATGCCCCAATCCCACGTTATAGCACATACCTAATGCTACTATTGATTGTCTCATATGCATCAGCATGTTCAGAAC
TGATTCAGGCAAGCTCCAGAATCACCACTTGCTCCACAGAGGGTGTCAACACCAAGTGTAGACTGTCTGGCACAGCATTG
ATCAGGGCAGGGTCAGTTGGGGCAGAGGCTTGTTTGATGTTGAAGGGGGTCAAGGAAGATCAAACCAAGTTCTTAAAGAT
AAAAACTGTCTCAAGTGAGCTATCGTGCAGGGAGGGCCAGAGCTATTGGACTGGGTCCTTTAGCCCCAAGTGCCTGAGCT
CAAGGAGATGCCATCTTGTCGGGGAATGTCATGTGAATAGGTGTCTGTCTTGGAGGGACAATGAAACTTCAGCAGAGTTT
TCATTTGTTGGAGAAAGCACAACCATGCGAGAGAATAAGTGTTTTGAGCAGTGTGGAGGATGGGGGTGTGGATGTTTCAA
TGTGAACCCTTCTTGCTTATTTGTGCACACGTATCTGCAGTCAGTTAGAAAAGAGGCCCTTAGAGTTTTTAACTGTATCG
ACTGGGTGCATAAACTCACTCTAGAGATCACAGACTTTGATGGCTCTGTTTCAACAATAGACTTAGGAGCATCATCTAGC
CGTTTCACAAACTGGGGTTCAGTTAGCCTCTCACTGGACGCAGAGGGCATTTCAGGCTCAAATAGCTTTTCTTTTATTGA
GAGCCCAGGCAAAGGGTATGCAATTGTTGATGAGCCATTCTCAGAGATCCCTCGGCAAGGGTTCTTGGGGGAGATCAGGT
GCAATTCAGAGTCCTCAGTCCTGAGTGCTCATGAATCATGCCTTAGGGCACCAAACCTTGTCTCGTACAAGCCCATGATA
GATCAATTGGAGTGCACTACAAATCTGATTGATCCCTTTGTTGTCTTTGAGAGGGGTTCTCTGCCACAGACAAGGAATGA
CAAAACCTTTGCAGCTTCAAAAGGAAATAGAGGTGTTCAGGCTTTCTCTAAGGGCTCTGTACAAGCTGATCTGACTCTGA
TGTTTGATAATTTTGAGGTGGACTTTGTGGGAGCAGCCGTGTCTTGTGATGCCGCCTTCTTGAATTTGACAGGTTGCTAT
TCTTGCAACGCAGGGGCCAGAGTCTGCCTGTCCATCACATCCACAGGAACTGGAACTCTCTCTGCCCACAATAAGGACGG
GTCTCTACATATAGTTCTCCCATCGGAGAACGGGACAAAAGATCAGTGTCAGATACTACATTTTACTGTACCTGAAGTAG
AAGAGGAGTTCATGTACTCTTGTGATGGAGATGAGCGGCCTCTGTTAGTGAAAGGGACCCTGATAGCTATTGACCCATTT
GATGATAGACGGGAAGCAGGGGGGGAATCAACAGTTGTGAATCCAAAATCTGGATCTTGGAATTTCTTTGACTGGTTTTC
TGGACTCATGAGTTGGTTTGGAGGGCCGCTTAAAACTATACTCCTCATTTGCCTGTATGTTGCATTATCAATTGGGCTCT
TCTTCCTCCTTATATATCTTGGAAGAACAGGCCTCTCTAAAATGTGGCTTGCCGCTACTAAGAAGGCCTCATAG

>KX944827|M12  (0 bp)
ATGTATGTTTTATTAACAATTCTAACCTCGGTTCTGGTGTGTGAAGCGGTTATTAGAGTGTCTCTAAGCTCTACAAGAGA
AGAGACCTGCTTTGGTGACTCCACCAACCCAGAGATGATTGAAGGAGCTTGGGATTCACTCAGAGAGGAGGAGATGCCAG
AGGAGCTCTCCTGTTCTGTATCAGGCATAAGGGAGGTTAAGACCTCAAGCCAGGAGTTATACAGGGCATTAAAAGCCATC
ATTGCTGCCGATGGCTTGAACAACATCACCTGCCATGGTAAGGATCCTGAGGACAAGATTTCTCTCATAAAGGGTCCTCC
TCACAAAAAGCGGGTGGGGATAGTTCGGTGTGAGAGACGAAGAGATGCTAAGCAAATAGGGAGAGAAACCATGGCAGGGA
TTGCAATGACAGTCCTTCCAGCCTTAGCAGTTTTTGCTTTGGCACCTGTTGTTTTTGCTGAAGACCCCCATCTCAGAAAC
AGACCAGGGAAGGGACACAACTACATTGACGGGATGACTCAGGAGGATGCCACATGCAAACCTGTGACATATGCTGGGGC
ATGTAGCAGTTTTGATGTCCTGCTTGAAAAGGGGAAATTTCCTCTCTTCCAGTCATATGCTCATCATAGAACTCTACTAG
AGGCAGTTCACGACACCATCATTGCAAAGGCTGATCCACCTAGCTGTGACCTTCAGAGTGCTCATGGGAATCCCTGCATG
AAAGAGAAACTCGTGATGAAGACACACTGCCCAAATGACTACCAGTCAGCTCATTACCTCAACAATGACGGGAAAGTGGC
TTCAGTCAAGTGCCCTCCTAAGTATGAGCTCACTGAGGACTGCAACTTTTGTAGGCAGATGACAGGTGCTAGCCTGAAGA
AAGGGTCTTATCCTCTCCAGGACTTATTTTGTCAGTCAAGTGAGGATGATGGATCAAAATTAAAAACAAAAATGAAAGGG
GTCTGCGAAGTGGGGGTTCAAGCACTCAAAAAGTGTGATGGCCAACTCAGCACTGCACATGAGGTTGTGCCCTTTGCAGT
GTTTAAGAACTCAAAGAAGGTTTATCTTGATAAGCTTGACCTCAAGACTGAGGAGAATCTGCTACCAGACTCATTTGTCT
GCTTCGAGCATAAGGGGCAGTATAAAGGTACAATGGACTCTGGTCAGACTAAGAGGGAGCTCAAAAGCTTTGATATCTCT
CAGTGCCCCAAGATTGGAGGACATGGTAGTAAGAAGTGCACTGGGGACGCAGCATTTTGCTCTGCTTATGAGTGCACTGC
TCAGTACGCCAATGCCTATTGTTCACATGCTAATGGGTCAGGGATTGTGCAGATACAAGTATCAGGGGTCTGGAAGAAGC
CTTTATGTGTGGGGTATGAGAGAGTGGTTGTGAAGAGAGAACTCTCTGCCAAGCCCATCCAGAGAGTTGAGCCTTGCACA
ACTTGTATAACCAAATGTGAGCCTCATGGATTGGTTGTCCGATCAACAGGGTTCAAGATATCATCTGCAGTTGCTTGTGC
TAGCGGAGTTTGCGTCACAGGATCGCAGAGTCCTTCTACCGAGATTACACTCAAGTATCCAGGGATATCCCAGTCCTCTG
GAGGGGACATAGGGGTTCACATGGCACACGATGATCAGTCAGTTAGCTCCAAAATAGTAGCTCACTGCCCTCCCCAGGAC
CCGTGCTTAGTGCATGGCTGCATAGTGTGTGCCCATGGCCTGATAAATTACCAGTGTCACACTGCTCTCAGTGCCTTTGT
TGTTGTGTTTGTTTTCAGTTCTATTGCAATAATTTGTTTAGCTATTCTTTATAGGGTGCTCAAGTGCCTAAAGATTGCCC
CAAGGAAAGTTCTGAATCCACTAATGTGGATTACAGCCTTCATCAGATGGGTGTACAAGAAGATGGTTGCCAGAGTGGCA
GACAATATTAATCAAGTGAACAGGGAAATAGGATGGATGGAAGGAGGTCAGTTGGTTCTAGGGAACCCTGCCCCTATTCC
TCGTCATGCCCCAATCCCACGTTATAGCACATACCTAATGCTACTATTGATTGTCTCATATGCATCAGCATGTTCAGAGC
TGATTCAGGCAAGCTCCAGAATCACCACTTGCTCCACAGAGGGCGTTAACACCAAGTGTAGACTGTCTGGCACAGCATTG
ATCAGAGCAGGGTCAGTTGGAGCAGAGGCTTGTTTGATGTTGAAGGGGGTCAAGGAGGATCAAACCAAGTTCTTGAAGAT
AAAAACTGTCTCAAGTGAGCTATCGTGCAGGGAGGGCCAGAGCTATTGGACTGGGTCCTTTAGCCCTAAATGTCTGAGCT
CAAGGAGATGCCATCTTGTCGGGGAATGCCATGTGAATAGGTGTCTGTCTTGGAGGGACAATGAAACCTCAGCAGAGTTT
TCATTTGTTGGGGAAAGCACTACTATGCGAGAAAATAAGTGTTTTGAGCAGTGTGGTGGATGGGGGTGTGGGTGTTTCAA
TGTGAACCCATCATGCTTATTTGTGCACACGTATCTGCAGTCAGTTAGAAAAGAGGCCCTTAGAGTTTTCAACTGCATCG
ACTGGGTGCATAAACTCACTCTAGAGATCACAGACTTTGATGGCTCTGTTTCAACAATAGACTTGGGAGCATCATCTAGC
CGTTTCACAAACTGGGGTTCAGTTAGCCTCTCACTGGACGCAGAGGGCATTTCAGGCTCAAATAGCTTTTCTTTCATTGA
GAGCCCAGGCAAAGGGTATGCAATTGTTGATGAGCCATTCTCAGAAATTCCTCGGCAAGGGTTCTTGGGGGAGATCAGAT
GCAATTCAGAGTCTTCTGTCCTGAGTGCTCATGAATCATGCCTTAGGGCACCAAACCTTATCTCATACAAGCCCATGATA
GATCAATTGGAGTGCACAACAAATCTGATTGATCCCTTTGTTGTCTTTGAGAGGGGTTCTCTGCCACAGACAAGGAATGA
AAAAACCTTTGCAGCTTCAAAAGGAAATAGAGGTGTTCAAGCTTTCTCTAAGGGCTCTGTTCAAGCTGATCTAACTCTGA
TGTTTGACAATTTTGAGGTGGACTTTGTGGGAGCAGCCGTATCTTGTGATGCCGCCTTCTTAAATTTGACAGGTTGCTAT
TCTTGCAATGCAGGAGCCAGGGTCTGCCTGTCTATCACATCCACGGGAACTGGAACTCTCTCTGCCCACAATAAGGATGG
GTCTCTGCATATAGTCCTTCCATCAGAGAATGGAACAAAAGATCAGTGTCAGATACTACACTTCACTGTACCTGAAGTAG
AGGAGGAGTTTATGTACTCTTGTGATGGAGATGAGCGGCCTCTGTTGGTGAAGGGGACTCTGATAGCTATTGATCCATTT
GATGATAGGCGGGAAGCAGGGGGAGAATCAATAGTTGTGAATCCAAAATCTGGATCTTGGAATTTCTTTGACTGGTTTTC
TGGACTCATGAGTTGGTTTGGAGGGCCTCTTAAAACTATACTCCTCATTTGCCTGTATGTTGCATTATCAATTGGGCTCT
TTTTCCTCCTTATATATCTTGGAAGAACAGGCCTCTCTAAAATGTGGCTTGCTGCTACTAAGAAGGCCTCATAG

>lcl|EU574053.1_cds_ACE78392.1_1 [protein=glycoprotein] [protein_id=ACE78392.1] [location=21..3614] [gbkey=CDS]  (0 bp)
ATGTATGTTTTATTGACAATTCTAATCTCGGTTCTGGTGTGTGAAGCGGTTATTAGAGTGTCTCTAAGCTCCACAAGAGA
GGAAACCTGTTTTGGTGACTCCACCAACCCAGAGATGATTGAAGGAGCTTGGGATTCACTCAGAGAGGAGGAGATGCCAG
AGGAGCTCTCCTGCTCTGTATCAGGCATAAGGGAGGTTAAGACCTCAAGCCAGGAGTTATACAGAGCATTAAAAGCCATC
ATTGCTGCTGATGGCTTGAACAACATCACCTGCCATGGTAAGAATCCTGAGGACAAGATTTCTCTCATAAAGGGTCCTCC
TCACAAAAAGCGGGTGGGGATAGTCCGGTGTGAGAGACGAAGAGATGCTAAGCAAATAGGGAGAGAAACCATGGCAGGGA
TTGCGATGACAGTCCTTCCAGCCTTAGCAGTTTTTGCTTTGGCACCTGTTGTTTTTGCTGAAGACCCCCATCTCAGAAAC
AGACCAGGGAAGGGGCACAACTACATTGACGGGATGACTCAGGAGGATGCCACATGCAAACCTGTGACATATGCTGGGGC
ATGTAGCAGTTTTGATGTCTTGCTTGAAAAGGGAAAATTTCCCCTTTTCCAGTCATATGCTCATCATAGAACTCTACTAG
AGGCAGTTCACGACACCATCATTGCAAAGGCTGATCCACCTAGCTGTGACCTTCAGAGTGCTCATGGGAATCCCTGTATG
AAAGAGAAACTTGTGATGAAGACACATTGTCCAAATGACTACCAGTCAGCTCATTACCTCAACAATGACGGGAAAATGGC
TTCAGTCAAGTGCCCACCTAAGTATGAGCTCACTGAGGACTGCAACTTTTGTAGACAGATGACAGGTGCTAGCCTGAAGA
AGGGGTCTTATCCTCTCCAAGACTTATTTTGTCAGTCAAGTGAGGATGATGGATCAAAATTGAAAACAAAAATGAAAGGG
GTCTGCGAAGTGGGGGTTCAAGCACTCAAAAAGTGTGATGGCCAACTCAGCACTGCACATGAGGTTGTGCCCTTTGCAGT
GTTTAAAAACTCAAAGAAGGTTTATCTTGATAAACTTGACCTCAAGACTGAGGAGAATCTGCTACCAGACTCATTTGTCT
GCTTCGAGCATAAGGGACAGTATAAAGGAACAATGGACTCTGGTCAGACCAAGAGGGAGCTCAAAAGCTTTGATATCTCT
CAGTGCCCCAAGATTGGAGGGCATGGTAGTAAGAAGTGCACTGGGGACGCAGCATTTTGCTCTGCTTATGAATGCACTGC
TCAGTATGCCAATGCCTATTGTTCACATGCTAACGGGTCAGGGATTGTGCAGATTCAAGTATCAGGGGTCTGGAAGAAGC
CTTTATGTGTAGGGTATGAGAGAGTGGTTGTGAAGAGAGAACTCTCTGCCAAACCCATCCAGAGAGTTGAGCCTTGCACA
ACTTGTATAACCAAATGTGAGCCTCATGGATTGGTTGTCCGATCAACAGGGTTCAAGATATCATCTGCAGTTGCTTGTGC
TAGCGGGGTTTGCGTCACAGGGTCGCAGAGTCCTTCTACTGAGATTACACTCAAGTATCCAGGGATATCCCAGTCCTCTG
GGGGGGACATAGGGGTTCACATGGCACACGATGATCAGTCAGTTAGCTCCAAAATAGTAGCTCACTGCCCTCCCCAGGAC
CCGTGCTTAGTGCATGGCTGCATAGTGTGTGCTCATGGCCTGATAAATTACCAGTGTCACACTGCTCTCAGTGCCTTTGT
TGTCATATTTGTATTCAGTTCTACTGCAATAATTTGCTTAGCTGTTCTTTATAGGGTGCTCAAGTGCTTAAAGATTGCCC
CAAGGAAAGTCCTGAATCCACTAATGTGGATTACAGCCTTCATCAGATGGGTGTATAAGAAGATGGTTGCTAGAGTGGCA
GACAATATTAATCAAGTGAACAGAGAAATAGGATGGATGGAAGGAGGTCAGTTGGCTCTAGGGAACCCTGCCCCTATTCC
TCGTCATGCCCCAATCCCACGTTATAGCACATACCTAATGCTACTATTGATTGTCTCATATGCATCAGCATGTTCAGAAC
TGATTCAGGCAAGCTCCAGAATCACCACTTGCTCCACAGAGGGTGTCAACACCAAGTGTAGACTGTCTGGCACAGCATTG
ATCAGGGCAGGGTCAGTTGGGGCAGAGGCTTGTTTGATGTTGAAGGGGGTCAAGGAAGATCAAACCAAGTTCTTAAAGAT
AAAAACTGTCTCAAGTGAGCTATCGTGCAGGGAGGGCCAGAGCTATTGGACTGGGTCCTTTAGCCCCAAGTGCCTGAGCT
CAAGGAGATGCCATCTTGTCGGGGAATGTCATGTGAATAGGTGTCTGTCTTGGAGGGACAATGAAACTTCAGCAGAGTTT
TCATTTGTTGGAGAAAGCACAACCATGCGAGAGAATAAGTGTTTTGAGCAGTGTGGAGGATGGGGGTGTGGATGTTTCAA
TGTGAACCCTTCTTGCTTATTTGTGCACACGTATCTGCAGTCAGTTAGAAAAGAGGCCCTTAGAGTTTTTAACTGTATCG
ACTGGGTGCATAAACTCACTCTAGAGATCACAGACTTTGATGGCTCTGTTTCAACAATAGACTTAGGAGCATCATCTAGC
CGTTTCACAAACTGGGGTTCAGTTAGCCTCTCACTGGACGCAGAGGGCATTTCAGGCTCAAATAGCTTTTCTTTTATTGA
GAGCCCAGGCAAAGGGTATGCAATTGTTGATGAGCCATTCTCAGAGATCCCTCGGCAAGGGTTCTTGGGGGAGATCAGGT
GCAATTCAGAGTCCTCAGTCCTGAGTGCTCATGAATCATGCCTTAGGGCACCAAACCTTGTCTCGTACAAGCCCATGATA
GATCAATTGGAGTGCACTACAAATCTGATTGATCCCTTTGTTGTCTTTGAGAGGGGTTCTCTGCCACAGACAAGGAATGA
CAAAACCTTTGCAGCTTCAAAAGGAAATAGAGGTGTTCAGGCTTTCTCTAAGGGCTCTGTACAAGCTGATCTGACTCTGA
TGTTTGATAATTTTGAGGTGGACTTTGTGGGAGCAGCCGTGTCTTGTGATGCCGCCTTCTTGAATTTGACAGGTTGCTAT
TCTTGCAACGCAGGGGCCAGAGTCTGCCTGTCCATCACATCCACAGGAACTGGAACTCTCTCTGCCCACAATAAGGACGG
GTCTCTGCATATAGTTCTCCCATCAGAGAACGGGACAAAAGATCAGTGTCAGATACTACATTTTACTGTACCTGAAGTAG
AAGAGGAGTTCATGTACTCTTGTGATGGAGATGAGCGGCCTCTGTTAGTGAAAGGGACCCTGATAGCTATTGACCCATTT
GATGATAGACGGGAAGCAGGGGGGGAATCAACAGTTGTGAATCCAAAATCTGGATCTTGGAATTTCTTTGACTGGTTTTC
TGGACTCATGAGTTGGTTTGGAGGGCCGCTTAAAACTATACTCCTCATTTGCCTGTATGTTGCATTATCAATTGGGCTCT
TCTTCCTCCTTATATATCTTGGAAGAACAGGCCTCTCTAAAATGTGGCTTGCCGCTACTAAGAAGGCCTCATAG

>DQ380209|2250  (0 bp)
ATGTATGTTTTATTAACAATTCTAATCTCGGTTCTGGTGTGTGAAGCGGTTATTAGAGTGTCTCTAAGCTCCACAAGAGA
AGAGACCTGCTTTGGTGACTCCACTAACCCAGAGATGATTGAAGGAGCTTGGGATTCACTCAGAGAGGAGGAGATGCCGG
AGGAGCTCTCCTGTTCTATATCAGGCATAAGAGAGGTTAAGACCTCAAGCCAGGAGTTATACAGGGCATTAAAAGCCATC
ATTGCTGCCGATGGCTTGAACAACATCACCTGCCATGGTAAGGATCCTGAGGACAAGATTTCCCTCATAAAGGGTCCTCC
TCACAAAAAGCGGGTGGGGATAGTTCGGTGTGAGAGACGAAGAGATGCTAAGCAAATAGGGAGAGAAACCATGGCAGGGA
TTGCAATGACAGTCCTTCCAGCCTTAGCAGTTTTTGCTTTGGCACCTGTTGTTTTTGCTGAAGACCCCCATCTCAGAAAC
AGACCAGGGAAGGGGCACAACTACATTGACGGGATGACTCAGGAGGATGCCACATGCAAACCTGTGACATATGCTGGGGC
ATGTAGCAGTTTTGATGTCTTGCTTGAAAAGGGGAAATTTCCCCTTTTCCAGTCGTATGCTCATCATAGAACTCTACTAG
AGGCAGTTCACGACACCATCATTGCAAAGGCTGATCCACCTAGCTGTGACCTTCAGAGTGCTCATGGGAACCCCTGCATG
AAAGAGAAACTCGTGATGAAGACACACTGTCCAAATGACTACCAGTCAGCTCATTACCTCAACAATGACGGGAAAATGGC
TTCAGTCAAGTGCCCTCCTAAGTATGAGCTCACTGAGGACTGCAACTTTTGTAGGCAGATGACAGGTGCTAGCCTGAAGA
AGGGGTCTTATCCTCTCCAAGACTTGTTTTGTCAGTCAAGTGAGGATGATGGATCAAAATTAAAAACAAAAATGAAAGGG
GTCTGCGAAGTGGGGGTTCAAGCACTCAAAAAGTGTGATGGCCAACTCAGCACTGCACATGAGGTTGTGCCCTTTGCAGT
GTTTAAGAACTCAAAGAAAGTTTATCTTGATAAGCTTGACCTTAAGACTGAGGAGAATCTGCTACCAGACTCATTTGTCT
GTTTCGAGCATAAGGGACAGTACAAAGGAACAATGGACTCTGGTCAGACTAAGAGGGAGCTCAAAAGCTTTGATATCTCT
CAGTGCCCCAAGATTGGAGGACATGGTAGTAAGAAGTGCACTGGGGACGCAGCATTTTGCTCTGCTTATGAGTGCACTGC
TCAGTACGCCAATGCCTATTGTTCACATGCTAATGGGTCAGGGATTGTGCAGATACAAGTATCAGGGGTCTGGAAGAAGC
CTTTATGTGTAGGATATGAGAGAGTGGTTGTGAAGAGAGAACTCTCTGCCAAGCCCATCCAGAGAGTTGAGCCTTGCACA
ACTTGTATAACCAAATGTGAGCCTCATGGATTGGTTGTCCGATCAACAGGGTTCAAGATATCATCAGCAGTTGCTTGTGC
TAGCGGAGTTTGCGTCACAGGATCGCAGAGTCCTTCCACCGAGATTACACTCAAGTATCCAGGGATATCCCAGTCTTCTG
GGGGGGACATAGGGGTTCACATGGCACACGATGATCAGTCAGTTAGCTCCAAAATAGTAGCTCACTGCCCTCCCCAGGAC
CCGTGCTTAGTGCATGGCTGCATAGTGTGTGCTCATGGCCTGATAAATTACCAGTGCCACACTGCTCTCAGTGCCTTTGT
TGTTGTGTTTGTATTCAGTTCTATTGCAATAATTTGTTTAGCTATTCTTTATAGGGTGCTTAAGTGCCTGAAGATTGCCC
CAAGGAAAGTTCTGAATCCACTAATGTGGATCACAGCCTTCATCAGATGGATATATAAGAAGATGGTTGCCAGAGTGGCA
GACAATATTAATCAAGTGAACAGGGAAATAGGATGGATGGAAGGAGGTCAGTTGGTTCTAGGGAACCCTGCCCCTATTCC
TCGTCATGCCCCAATCCCACGTTATAGCACATACCTGATGTTACTATTGATTGTCTCATATGCATCAGCATGTTCAGAAC
TGATTCAGGCAAGCTCCAGAATCACCACTTGCTCTACAGAGGGTGTTAACACCAAGTGTAGACTGTCTGGCACAGCATTG
ATCAGAGCAGGGTCAGTTGGGGCAGAGGCTTGTTTGATGTTGAAGGGGGTCAAGGAAGATCAAACCAAGTTCTTAAAGAT
AAAAACTGTCTCAAGTGAGCTATCATGCAGGGAGGGCCAGAGTTATTGGACTGGGTCCTTTAGCCCTAAATGTTTGAGCT
CAAGGAGATGCCACCTTGTCGGGGAATGCCATGTGAATAGGTGTCTGTCTTGGAGGGACAATGAAACTTCAGCAGAGTTT
TCATTTGTTGGGGAAAGCACGACCATGCGAGAGAATAAGTGTTTTGAGCAGTGTGGAGGATGGGGGTGTGGGTGTTTTAA
TGTGAACCCATCTTGCTTATTTGTGCACACGTATCTGCAGTCAGTTAGAAAAGAGGCCCTTAGAGTTTTTAACTGTATCG
ACTGGGTGCATAAACTCACTCTAGAGATCACAGACTTTGATGGCTCTGTTTCAACAATAGACTTGGGAGCATCATCTAGC
CGTTTCACAAACTGGGGTTCAGTTAGCCTCTCACTGGACGCAGAGGGCATTTCAGGCTCAAATAGCTTTTCTTTCATTGA
GAGCCCAGGCAAAGGGTATGCAATTGTTGATGAGCCATTCTCAGAGATTCCTCGGCAAGGGTTCTTGGGGGAGATCAGGT
GCAATTCAGAGTCCTCAGTCCTGAGTGCTCATGAATCATGCCTTAGGGCACCAAACCTTATCTCATACAAGCCCATGATA
GATCAATTGGAGTGCACAACAAATCTGATTGATCCCTTTGTTGTCTTTGAGAGGGGTTCTCTGCCACAGACAAGGAATGA
CAAAACCTTTGCAGCTTCAAAAGGAAATAGAGGTGTTCAAGCTTTCTCTAAGGGCTCTGTACAAGCTGATCTAACTCTGA
TGTTTGACAATTTTGAGGTGGACTTTGTGGGAGCAGCCGTATCTTGTGATGCCGCCTTCTTAAATTTGACAGGTTGCTAT
TCTTGCAATGCAGGGGCCAAGGTCTGCCTGTCTATCACATCCACAGGAACTGGATCTCTCTCTGCCCACAATAAGGATGG
GTCTCTGCATATAGTCCTTCCATCAGAGAATGGAACAAAAGACCAGTGTCAGATACTACACTTCACTGTGCCTGAAGTAG
AGGAGGAGTTTATGTACTCTTGTGATGGAGATGAGCGGCCTCTGTTGGTGAAGGGGACCCTGATAGCCATTGATCCATTT
GATGATAGGCGGGAAGCAGGGGGGGAATCAACAGTTGTGAATCCAAAATCTGGATCTTGGAATTTCTTTGACTGGTTTTC
TGGACTCATGAGTTGGTTTGGAGGGCCTCTTAAAACTATACTCCTCATTTGCCTGTATGTTGCATTATCAATTGGGCTCT
TTTTCCTCCTTATATATCTTGGAAGAACAGGCCTCTCTAAAATGTGGCTTGCTGCCACTAAGAAGGCCTCATAG

>DQ380187|ARD_38388|1983|Burkina_Faso  (0 bp)
ATGTATGTTTTACTAACAATTCTAATCTCGGTTCTGGTGTGTGAAGCGGTTATTAGAGTGTCTCTAAGCTCCACAAGAGA
AGAGACCTGTTTTGGTGACTCCACCAACCCAGAGATGATTGAAGGAGCTTGGGATTCACTCAGAGAGGAGGAGATGCCAG
AGGAGCTCTCCTGCTCTATATCAGGCATAAGGGAGGTTAAGACCTCAAGCCAGGAATTATACAGAGCATTAAAAGCCATC
ATTGCTGCTGATGGCTTGAACAACATCACCTGCCATGGTAAGGATCCTGAGGACAAGATTTCTCTTATAAAGGGTCCTCC
TCACAAAAAGCGGGTGGGGATAGTTCGGTGTGAGAGACGAAGAGACGCTAAGCAAATAGGGAGAGAAACCATGGCAGGGA
TTGCAATGACAGTCCTTCCAGCCTTAGCAGTTTTTGCTTTGGCACCTGTTGTTTTTGCTGAAGACCCCCATCTCAGGAAT
AGACCAGGGAAGGGGCACAACTACATTGACGGGATGACTCAGGAGGATGCCACATGTAAACCTGTGACATATGCTGGGGC
ATGTAGCAGTTTTGATGTCTTGCTCGAAAAGGGAAAATTCCCCCTCTTCCAGTCGTATGCTCATCATAGAACTCTACTAG
AGGCAGNTCATGACACCATCATTGCAAAGGCTGATCCACCCAGTTGTGACCTTCAGAGTGCTCATGGGAATCCTTGCATG
AAAGAGAAACTCGTGATGAAGACACACTGTCCAAATGACTACCAGTCAGCTCACTACCTCAACAATGACGGGAAAATGGC
CTCAGTCAAGTGCCCTCCTAAGTATGAGCTCACTGAGGACTGCAATTTTTGTAGGCAGATGACAGGTGCTAGCCTGAAGA
AGGGGTCTTATCCTCTCCAGGACTTATTTTGTCAGTCAAGTGAGGATGATGGATCAAAATTAAAAACAAAAATGAAAGGG
GTCTGCGAAGTGGGGGTCCAAGCACTCAAAAAGTGTGATGGCCAGCTCAGCACTGCACATGAGGTTGTGCCCTTTGCAGT
GTTTAAGAACTCAAAGAAGGTTTATCTTGATAAGCTTGACCTCAAGACTGAAGAAAATCTGCTACCAGACTCATTTGTTT
GCTTCGAGCATAAGGGACAGTATAAAGGAACAATGGACTCTGGTCAAACTAAGAGGGAGCTCAAAAGCTTTGATATCTCT
CAGTGCCCCAAGATTGGAGGACATGGTAGTAAGAAGTGCACTGGGGACGCAGCATTTTGCTCTGCTTATGAGTGCACTGC
TCAATACGCCAATGCCTATTGTTCACATGCCAATGGGTCAGGAATTGTGCAGATACAAGTATCCGGGGTCTGGAAGAAGC
CTTTATGTGTAGGGTATGAGAGAGTGGTTGTGAAGAGAGAACTCTCTGCCAAACCCATCCAGAGAGTTGAGCCTTGCACA
ACCTGTATAACCAAATGTGAGCCTCATGGATTGGTTGTCCGATCAACAGGGTTCAAGATATCATCTGCAGTTGCATGTGC
TAGCGGAGTTTGTGTCACAGGATCACAGAGTCCTTCTACCGAGATCACACTCAAGTATCCAGGGATATCCCAGTCCTCTG
GAGGGGACATAGGGGTTCACATGGCAAACGATGATCAGTCAGTTAGCTCCAAAATAGTAGCTCACTGCCCCCCCCAGGAC
CCGTGCCTAGTGCATGGCTGCATAGTGTGTGCCCATGGCCTAATAAATTACCAGTGTCACACTGCTCTCAGTGCCTTTGT
TGTTGTGTTCGTATTCAGCTCTGTTGCAATAATTTGTTTAGCTATTCTTTATAAGGTGCTCAAGTGCCTAAAGATTGCCC
CAAGGAAAGTTCTAAATCCACTAATGTGGATTACTGCCTTCATCAGATGGGTGTACAAGAAGATGGTTGCCAGAGTGGCA
GACAATATTAATCAAGTGAACAGGGAAATAGGATGGATGGAGGGAGGTCAGTTGGCTCTAGGGAACCCTGCCCCTATTCC
TCGTCATGCTCCAATTCCACGTTATAGCACATACCTGATGCTACTATTGATTGTCTCATATGCATCAGCATGTTCAGAAC
TGATTCAGGCAAGCTCCAGAATAACCACTTGCTCCACAGAAGGTGTCAACACCAAGTGTAGGCTGTCTGGCACAGCATTA
ATCAGGGCAGGGTCAGTTGGGGCAGAGGCTTGCTTGATGTTGAAGGGGGTCAAGGAAGACCAAACAAAGTTCTTAAAGAT
AAAAACTGTCTCAAGTGAGCTATCGTGCAGGGAAGGCCAGAGCTATTGGACTGGATCCTTTAGTCCCAAATGTCTGAGCT
CAAGGAGATGCCATCTAGTCGGGGAATGTCATGTGAACAGGTGTCTGTCTTGGAGGGACAATGAAACTTCAGCAGAGTTT
TCATTTATTGGGGAAAGCACGACTATGCGAGAGAATAAATGTTTTGAGCAGTGTGGAGGATGGGGATGTGGATGCTTCAA
TGTGAACCCATCTTGCTTGTTTGTGCACACGTATCTGCAGTCAGTTAGAAAAGAGGCCCTTAGAGTTTTTAACTGTATCG
ATTGGGTGCATAAACTCACTCTAGAGATCACAGACTTTGATGGTTCTGTTTCAACAATAGACTTGGGAGCATCATCTAGC
CGTTTCACAAACTGGGGTTCAGTTAGCCTCTCACTGGACGCAGAGGGCATTTCAGGCTCAAATAGCTTTTCTTTCATTGA
GAGCCCAGGCAAAGGGTATGCAATTGTTGATGAGCCATTCTCAGAAATCCCTCGGCAAGGGTTCTTGGGGGAGATCAGGT
GCAATTCAGAATCTTCAATCCTGAGTGCTCATGAATCATGCCTTCGGGCACCAAACCTCATCTCATACAAGCCCATGATA
GACCAGTTGGAGTGCACAACAAATCTGATTGATCCCTTTGTTGTCTTTGAGAGGGGTTCCCTGCCTCAGACAAGGAATGA
TAAAACCTTTGCAGCTTCAAAAGGAAATAGGGGTGTTCAAGCCTTCTCTAAGGGCTCTGTACAAGCTGATTTAACTCTGA
TGTTTGACAATTTTGAGGTGGACTTTGTGGGAGCAGCCGTGTCTTGTGATGCAGCCTTCTTAAATCTGACAGGTTGTTAT
TCTTGCAATGCAGGGGCCAGAGTCTGCCTGTCTATCACATCCACAGGAACTGGGACTCTCTCTGCCCATAATAAGGATGG
GTCTCTGCATATAGTTCTTCCATCAGAGAATGGAACAAAAGATCAGTGTCAGATACTACACTTCACTGTACCTGAGGTAG
AGGAGGAGTTTATGTACTCTTGTGATGGGGATGAGCGGCCTCTGTTGGTGAAGGGGACCCTGATTGCTATTGATCCATTT
GATGATAGGCGGGAAGCAGGAGGGGAATCAACAGTTGTGAATCCAAAATCTGGATCTTGGAATTTCTTTGACTGGTTTTC
TGGACTCATGAGTTGGTTTGGAGGGCCTCTTAAGACTATACTCCTCATTTGCCTGTATGTTGCATTATCAATTGGGCTCT
TTTTCCTTCTTATATATCTTGGAAGAACAGGTCTCTCTAAAATGTGGCTTGCTGCTACTAAGAAGGCCTCATAA

>KX944834|M247  (0 bp)
ATGTATGTTTTATTAACAATTCTAACCTCGGTTCTGGTGTGTGAAGCGGTTATTAGAGTGTCTCTAAGCTCTACAAGAGA
AGAGACCTGCTTTGGTGACTCCACCAACCCAGAGATGATTGAAGGAGCTTGGGATTCACTCAGAGAGGAGGAGATGCCAG
AGGAGCTCTCCTGTTCTGTATCAGGCATAAGGGAGGTTAAGACCTCAAGCCAGGAGTTATACAGGGCATTAAAAGCCATC
ATTGCTGCCGATGGCTTGAACAACATCACCTGCCATGGTAAGGATCCTGAGGACAAGATTTCTCTCATAAAGGGTCCTCC
TCACAAAAAGCGGGTGGGGATAGTTCGGTGTGAGAGACGAAGAGATGCTAAGCAAATAGGGAGAGAAACCATGGCAGGGA
TTGCAATGACAGTCCTTCCAGCCTTAGCAGTTTTTGCTTTGGCACCTGTTGTTTTTGCTGAAGACCCCCATCTCAGAAAC
AGACCAGGGAAGGGACACAACTACATTGACGGGATGACTCAGGAGGATGCCACATGCAAACCTGTGACATATGCTGGGGC
ATGTAGCAGTTTTGATGTCCTGCTTGAAAAGGGGAAATTTCCTCTCTTCCAGTCATATGCTCATCATAGAACTCTACTAG
AGGCAGTTCACGACACCATCATTGCAAAGGCTGATCCACCTAGCTGTGACCTTCAGAGTGCTCATGGGAATCCCTGCATG
AAAGAGAAACTCGTGATGAAGACACACTGCCCAAATGACTACCAGTCAGCTCATTACCTCAACAATGACGGGAAAATGGC
TTCAGTCAAGTGCCCTCCTAAGTATGAGCTCACTGAGGACTGCAACTTTTGTAGGCAGATGACAGGTGCTAGCCTGAAGA
AAGGGTCTTATCCTCTCCAGGACTTATTTTGTCAGTCAAGTGAGGATGATGGATCAAAATTAAAAACAAAAATGAAAGGG
GTCTGCGAAGTGGGGGTTCAAGCACTCAAAAAGTGTGATGGCCAACTCAGCACTGCACATGAGGTTGTGCCCTTTGCAGT
GTTTAAGAACTCAAAGAAGGTTTATCTTGATAAGCTTGACCTCAAGACTGAGGAGAATCTGCTACCAGACTCATTTGTCT
GCTTCGAGCATAAGGGGCAGTATAAAGGTACAATGGACTCTGGTCAGACTAAGAGGGAGCTCAAAAGCTTTGATATCTCT
CAGTGCCCCAAGATTGGAGGACATGGTAGTAAGAAGTGCACTGGGGACGCAGCATTTTGCTCTGCTTATGAGTGCACTGC
TCAGTACGCCAATACCTATTGTTCACATGCTAATGGGTCAGGGATTGTGCAGATACAAGTATCAGGGGTCTGGAAGAAGC
CTTTATGTGTGGGGTATGAGAGAGTGGTTGTGAAGAGAGAACTCTCTGCCAAGCCCATCCAGAGAGTTGAGCCTTGCACA
ACTTGTATAACCAAATGTGAGCCTCATGGATTGGTTGTCCGATCAACAGGGTTCAAGATATCATCTGCAGTTGCTTGTGC
TAGCGGAGTTTGCGTCACAGGATCGCAGAGTCCTTCTACCGAGATTACACTCAAGTATCCAGGGATATCCCAGTCCTCTG
GAGGGGACATAGGGGTTCACATGGCACACGATGATCAGTCAGTTAGCTCCAAAATAGTAGCTCACTGCCCTCCCCAGGAC
CCGTGCTTAGTGCATGGCTGCATAGTGTGTGCCCATGGCCTGATAAATTACCAGTGTCACACTGCTCTCAGTGCCTTTGT
TGTTGTGTTTGTTTTCAGTTCTATTGCAATAATTTGTTTAGCTATTCTTTATAGGGTGCTCAAGTGCCTAAAGATTGCCC
CAAGGAAAGTTCTGAATCCACTAATGTGGATTACAGCCTTCATCAGATGGGTGTACAAGAAGATGGTTGCCAGAGTGGCA
GACAATATTAATCAAGTGAACAGGGAAATAGGATGGATGGAAGGAGGTCAGTTGGTTCTAGGGAACCCTGCCCCTATTCC
TCGTCATGCCCCAATCCCACGTTATAGCACATACCTAATGCTACTATTGATTGTCTCATATGCATCAGCATGTTCAGAGC
TGATTCAGGCAAGCTCCAGAATCACCACTTGCTCCACAGAGGGCGTTAACACCAAGTGTAGACTGTCTGGCACAGCATTG
ATCAGAGCAGGGTCAGTTGGAGCAGAGGCTTGTTTGATGTTGAAGGGGGTCAAGGAGGATCAAACCAAGTTCTTGAAGAT
AAAAACTGTCTCAAGTGAGCTATCGTGCAGGGAGGGCCAGAGCTATTGGACTGGGTCCTTTAGCCCTAAATGTCTGAGCT
CAAGGAGATGCCATCTTGTCGGGGAATGCCATGTGAATAGGTGTCTGTCTTGGAGGGACAATGAAACCTCAGCAGAGTTT
TCATTTGTTGGGGAAAGCACTACTATGCGAGAAAATAAGTGTTTTGAGCAGTGTGGTGGATGGGGGTGTGGGTGTTTCAA
TGTGAACCCATCATGCTTATTTGTGCACACGTATCTGCAGTCAGTTAGAAAAGAGGCCCTTAGAGTTTTCAACTGCATCG
ACTGGGTGCATAAACTCACTCTAGAGATCACAGACTTTGATGGCTCTGTTTCAACAATAGACTTGGGAGCATCATCTAGC
CGTTTCACAAACTGGGGTTCAGTTAGCCTCTCACTGGACGCAGAGGGCATTTCAGGCTCAAATAGCTTTTCTTTCATTGA
GAGCCCAGGCAAAGGGTATGCAATTGTTGATGAGCCATTCTCAGAAATTCCTCGGCAAGGGTTCTTGGGGGAGATCAGAT
GCAATTCAGAGTCTTCTGTCCTGAGTGCTCATGAATCATGCCTTAGGGCACCAAACCTTATCTCATACAAGCCCATGATA
GATCAATTGGAGTGCACAACAAATCTGATTGATCCCTTTGTTGTCTTTGAGAGGGGTTCTCTGCCACAGACAAGGAATGA
AAAAACCTTTGCAGCTTCAAAAGGAAATAGAGGTGTTCAAGCTTTCTCTAAGGGCTCTGTTCAAGCTGATCTAACTCTGA
TGTTTGACAATTTTGAGGTGGACTTTGTGGGAGCAGCCGTATCTTGTGATGCCGCCTTCTTAAATTTGACAGGTTGCTAT
TCTTGCAATGCAGGAGCCAGGGTCTGCCTGTCTATCACATCCACGGGAACTGGAACTCTCTCTGCCCACAATAAGGATGG
GTCTCTGCATATAGTCCTTCCATCAGAGAATGGAACAAAAGATCAGTGTCAGATACTACACTTCACTGTACCTGAAGTAG
AGGAGGAGTTTATGTACTCTTGTGATGGAGATGAGCGGCCTCTGTTGGTGAAGGGGACTCTGATAGCTATTGATCCATTT
GATGATAGGCGGGAAGCAGGGGGAGAATCAATAGTTGTGAATCCAAAATCTGGATCTTGGAATTTCTTTGACTGGTTTTC
TGGACTCATGAGTTGGTTTGGAGGGCCTCTTAAAACTATACTCCTCATTTGCCTGTATGTTGCATTATCAATTGGGCTCT
TTTTCCTCCTTATATATCTTGGAAGAACAGGCCTCTCTAAAATGTGGCTTGCTGCTACTAAGAAGGCCTCATAG

>KX944838|M29  (0 bp)
ATGTATGTTTTATTAACAATTCTAACCTCGGTTCTGGTGTGTGAAGCGGTTATTAGAGTGTCTCTAAGCTCTACAAGAGA
AGAGACCTGCTTTGGTGACTCCACCAACCCAGAGATGATTGAAGGAGCTTGGGATTCACTCAGAGAGGAGGAGATGCCAG
AGGAGCTCTCCTGTTCTGTATCAGGCATAAGGGAGGTTAAGACCTCAAGCCAGGAGTTACACAGGGCATTAAAAGCCATC
ATTGCTGCCGATGGCTTGAACAACATCACCTGCCATGGTAAGGATCCTGAGGACAAGATTTCTCTCATAAAGGGTCCTCC
TCACAAAAAGCGGGTGGGGATAGTTCGGTGTGAGAGACGAAGAGATGCTAAGCAAATAGGGAGAGAAACCATGGCAGGGA
TTGCAATGACAGTCCTTCCAGCCTTAGCAGTTTTTGCTTTGGCACCTGTTGTTTTTGCTGAAGACCCCCATCTCAGAAAC
AGACCAGGGAAGGGACACAACTACATTGACGGGATGACTCAGGAGGATGCCACATGCAAACCTGTGACATATGCTGGGGC
ATGTAGCAGTTTTGATGTCCTGCTTGAAAAGGGGAAATTTCCTCTCTTCCAGTCATATGCTCATCATAGAACTCTACTAG
AGGCAGTTCACGACACCATCATTGCAAAGGCTGATCCACCTAGCTGTGACCTTCAGAGTGCTCATGGGAATCCCTGCATG
AAAGAGAAACTCGTGATGAAGACACACTGCCCAAATGACTACCAGTCAGCTCATTACCTCAACAATGACGGGAAAATGGC
TTCAGTCAAGTGCCCTCCTAAGTATGAGCTCACTGAGGACTGCAACTTTTGTAGGCAGATGACAGGTGCTAGTCTGAAGA
AAGGGTCTTATCCTCTCCAGGACTTATTTTGTCAGTCAAGTGAGGATGATGGATCAAAATTAAAAACAAAAATGAAAGGG
GTCTGCGAAGTGGGGGTTCAAGCACTCAAAAAGTGTGATGGCCAACTCAGCACTGCACATGAGGTTGTGCCCTTTGCAGT
GTTTAAGAACTCAAAGAAGGTTTATCTTGATAAGCTTGACCTCAAGACTGAGGAGAATCTGCTACCAGACTCATTTGTCT
GCTTCGAGCATAAGGGGCAGTATAAAGGTACAATGGACTCTGGTCAGACTAAGAGGGAGCTCAAAAGCTTTGATATCTCT
CAGTGCCCCAAGATTGGAGGACATGGTAGTAAGAAGTGCACTGGGGACGCAGCATTTTGCTCTGCTTATGAGTGCACTGC
TCAGTACGCCAATGCCTATTGTTCACATGCTAATGGGTCAGGGATTGTGCAGATACAAGTATCAGGGGTCTGGAAGAAGC
CTTTATGTGTGGGGTATGAGAGAGTGGTTGTGAAGAGAGAACTCTCTGCCAAGCCCATCCAGAGAGTTGAGCCTTGCACA
ACTTGTATAACCAAATGTGAGCCTCATGGATTGGTTGTCCGATCAACAGGGTTCAAGATATCATCTGCAGTTGCTTGTGC
TAGCGGAGTTTGCGTCACAGGATCGCAGAGTCCTTCTACCGAGATTACACTCAAGTATCCAGGGATATCCCAGTCCTCTG
GAGGGGACATAGGGGTTCACATGGCACACGATGATCAGTCAGTTAGCTCCAAAATAGTAGCTCACTGCCCTCCCCAGGAC
CCGTGCTTAGTGCATGGCTGCATAGTGTGTGCCCATGGCCTGATAAATTACCAGTGTCACACTGCTCTCAGTGCCTTTGT
TGTTGTGTTTGTTTTCAGTTCTATTGCAATAATTTGTTTAGCTATTCTTTATAGGGTGCTCAAGTGCCTAAAGATTGCCC
CAAGGAAAGTTCTGAATCCACTAATGTGGATTACAGCCTTCATCAGATGGGTGTACAAGAAGATGGTTGCCAGAGTGGCA
GACAATATTAATCAAGTGAACAGGGAAATAGGATGGATGGAAGGAGGTCAGTTGGTTCTAGGGAACCCTGCCCCTATTCC
TCGTCATGCCCCAATCCCACGTTATAGCACATACCTAATGCTACTATTGATTGTCTCATATGCATCAGCATGTTCAGAGC
TGATTCAGGCAAGCTCCAGAATCACCACTTGCTCCACAGAGGGCGTTAACACCAAGTGTAGACTGTCTGGCACAGCATTG
ATCAGAGCAGGGTCAGTTGGAGCAGAGGCTTGTTTGATGTTGAAGGGGGTCAAGGAGGATCAAACCAAGTTCTTGAAGAT
AAAAACTGTCTCAAGTGAGCTATCGTGCAGGGAGGGCCAGAGCTATTGGACTGGGTCCTTTAGCCCTAAATGTCTGAGCT
CAAGGAGATGCCATCTTGTCGGGGAATGCCATGTGAATAGGTGTCTGTCTTGGAGGGACAATGAAACCTCAGCAGAGTTT
TCATTTGTTGGGGAAAGCACTACTATGCGAGAAAATAAGTGTTTTGAGCAGTGTGGTGGATGGGGGTGTGGGTGTTTCAA
TGTGAACCCATCATGCTTATTTGTGCACACGTATCTGCAGTCAGTTAGAAAAGAGGCCCTTAGAGTTTTCAACTGCATCG
ACTGGGTGCATAAACTCACTCTAGAGATCACAGACTTTGATGGCTCTGTTTCAACAATAGACTTGGGAGCATCATCTAGC
CGTTTCACAAACTGGGGTTCAGTTAGCCTCTCACTGGACGCAGAGGGCATTTCAGGCTCAAATAGCTTTTCTTTCATTGA
GAGCCCAGGCAAAGGGTATGCAATTGTTGATGAGCCATTCTCAGAAATTCCTCGGCAAGGGTTCTTGGGGGAGATCAGAT
GCAATTCAGAGTCTTCTGTCCTGAGTGCTCATGAATCATGCCTTAGGGCACCAAACCTTATCTCATACAAGCCCATGATA
GATCAATTGGAGTGCACAACAAATCTGATTGATCCCTTTGTTGTCTTTGAGAGGGGTTCTCTGCCACAGACAAGGAATGA
AAAAACCTTTGCAGCTTCAAAAGGAAATAGAGGTGTTCAAGCTTTCTCTAAGGGCTCTGTTCAAGCTGATCTAACTCTGA
TGTTTGACAATTTTGAGGTGGACTTTGTGGGAGCAGCCGTATCTTGTGATGCCGCCTTCTTAAATTTGACAGGTTGCTAT
TCTTGCAATGCAGGAGCCAGGGTCTGCCTGTCTATCACATCCACGGGAACTGGAACTCTCTCTGCCCACAATAAGGATGG
GTCTCTGCATATAGTCCTTCCATCAGAGAATGGAACAAAAGATCAGTGTCAGATACTACACTTCACTGTACCTGAAGTAG
AGGAGGAGTTTATGTACTCTTGTGATGGAGATGAGCGGCCTCTGTTGGTGAAGGGGACTCTGATAGCTATTGATCCATTT
GATGATAGGCGGGAAGCAGGGGGAGAATCAATAGTTGTGAATCCAAAATCTGGATCTTGGAATTTCTTTGACTGGTTTTC
TGGACTCATGAGTTGGTTTGGAGGGCCTCTTAAAACTATACTCCTCATTTGCCTGTATGTTGCATTATCAATTGGGCTCT
TTTTCCTCCTTATATATCTTGGAAGAACAGGCCTCTCTAAAATGTGGCTTGCTGCTACTAAGAAGGCCTCATAG

>DQ380220|1853  (0 bp)
ATGTATGTTTTATTAACAATTCTAATCTCGGTTCTGGTGTGTGAAGCGGTTATCAGAGTGTCTCTAAGCTCCACAAGAGA
AGAGACCTGTTTTGGTGACTCCACCAACCCAGAGATGATTGAAGGAGCTTGGGATTCACTCAGAGAGGAGGAGATGCCAG
AGGAGCTCTCCTGTTCCATATCAGGCATAAGGGAGGTTAAGACCTCAAGCCAGGAGTTATACAGGGCATTAAAAGCCATC
ATTGCTGCTGATGGCTTGAACAACATCACCTGCCATGGTAAGGATCCTGAGGACAAGATTTCTCTCATAAAGGGTCCTCC
TCATAAAAAGCGGGTGGGGATAGTTCGGTGTGAGAGACGAAGAGATGCTAAGCAAATAGGGAGAGAAACCATGGCAGGGA
TTGCAATGACAGTCCTTCCAGCCTTAGCAGTTTTTGCTTTGGCACCTGTTGTTTTTGCTGAAGACCCCCATCTCAGAAAC
AGACCAGGGAAGGGGCACAACTACATTGACGGGATGACCCAGGAGGATGCCACATGCAAACCTGTGACATATGCTGGGGC
ATGTAGCAGTTTTGATGTCTTGCTTGAGAAGGGGAAATTTCCCCTTTTCCAGTCGTATGCTCATCATAGAACTCTACTAG
AGGCAGTTCACGACACCATCATTGCAAAGGCTGATCCACCTAGCTGTGACCTTCAGAGTGCTCATGGGAATCCCTGCATG
AAAGAGAAACTCGTGATGAAGACACACTGTCCAAATGACTACCAGTCAGCTCATTACCTCAACAATGACGGGAAAATGGC
TTCAGTCAAGTGCCCTCCTAAGTATGAGCTCACTGAAGACTGCAACTTTTGTAGACAGATGACAGGTGCTAGCCTAAAGA
AGGGGTCTTATCCTCTCCAAGACTTATTTTGTCAGTCAAGTGAGGATGATGGATCAAAATTAAAAACAAAAATGAAAGGG
GTCTGCGAAGTGGGGGTTCAAGCACTCAAAAAGTGTGATGGCCAACTCAGCACTGCACATGAGGTTGTGCCCTTTGCAGT
GTTTAAGAACTCAAAGAAGGTTTACCTCGATAAGCTTGACCTCAAGACTGAGGAGAATCTGCTACCAGACTCATTTGTCT
GCTTCGAGCATAAGGGACAGTATAAAGGAACAATGGACTCTGGTCAGACTAAGAGGGAGCTCAAAAGCTTTGATATCTCT
CAGTGCCCCAAGATTGGAGGACATGGTAGTAAGAAGTGCACTGGGGACGCAGCATTTTGCTCTGCTTATGAGTGCACTGC
TCAGTACGCCAATGCCTATTGTTCACATGCTAATGGGTCAGGGGTTGTGCAGATACAAGTGTCAGGGGTCTGGAAGAAGC
CTTTATGTGTAGGGTATGAGAGAGTGGTTGTGAAGAGAGAACTCTCTGCCAAGCCCATCCAGAGAGTTGAGCCTTGCACA
ACTTGTATAACCAAATGTGAGCCTCATGGATTGGTTGTCCGATCAACAGGGTTCAAGATATCATCTGCAGTTGCTTGTGC
TAGCGGAGTTTGCGTCACAGGATCGCAGAGTCCTTCTACCGAGATTACACTCAAGTATCCAGGGATATCCCAGTCCTCTG
GGGGGGACATAGGGGTTCACATGGCACACGATGATCAGTCAGTTAGCTCCAAAATAGTAGCTCACTGCCCTCCCCAGGAC
CCGTGCTTAGTGCACGGCTGCATAGTGTGTGCTCATGGCCTGATAAATTACCAGTGTCACACTGCTCTCAGTGCCTTTGT
TGTTGTGTTTGTGTTCAGTTCTATTGCAATAATTTGTTTAGCTATTCTTTATAGGGTGCTCAAATGCTTAAAGATTGCCC
CAAGGAAAGTTCTGAATCCACTAATGTGGATTACAGCCTTCATCAGATGGGTGTATAAGAAGATGGTTGCCAGAGTGGCA
GACAATATTAATCAAGTGAACAGGGAGATAGGATGGATGGAAGGAGGTCAGTTGGTTCTAGGAAACCCTGCCCCTATTCC
TCGTCATGCCCCAATTCCACGTTATAGCACATACCTAATGCTACTACTAATTGTCTCATATGCATCAGCATGTTCAGAAC
TGATTCAGGCAAGCTCCAGAATCACTACTTGCTCCACAGAGGGTGTCAACACCAAGTGTAGACTGTCTGGCACAGCATTG
ATCAGGGCAGGGTCAGTTGGGGCAGAGGCTTGTTTGATGTTGAAGGGGGTCAAGGAAGATCAAACCAAGTTCCTAAAGAT
AAAAACTGTCTCAAGTGAGCTATCGTGCAGGGAGGGCCAGAGCTATTGGACTGGGTCCTTTAGCCCCAAATGTCTGAGCT
CAAGGAGATGCCATCTTGTCGGGGAATGTCATGTGAATAGGTGTCTGTCTTGGAGGGACAATGAAACTTCAGCAGAGTTT
TCATTTGTTGGGGAAAGTACGACCATGCGAGAGAATAAGTGTTTTGAGCAGTGTGGAGGATGGGGATGTGGATGTTTCAA
TGTGAACCCATCTTGCTTATTTGTGCACACGTATCTGCAGTCAGTTAGAAAAGAGGCCCTTAGAGTTTTTAACTGTATCG
ACTGGGTGCATAAACTCACTCTAGAGATCACAGACTTTGATGGCTCTGTTTCAACAATAGACTTGGGAGCATCATCTAGC
CGTTTCACAAACTGGGGTTCAGTTAGCCTCTCACTGGACGCAGAGGGCATTTCAGGCTCAAATAGCTTTTCTTTCATTGA
GAGCCCAGGCAAAGGGTATGCAATTGTTGATGAGCCATTCTCAGAAATTCCTCGGCAAGGGTTCTTGGGGGAGATCAGGT
GCAATTCAGAGTCCTCAGTCCTGAGTGCTCATGAATCATGCCTTAGGGCACCAAACCTTATCTCATACAAGCCCATGATA
GATCAATTGGAGTGCACAACAAATCTGATTGATCCCTTTGTTGTATTTGAGAGGGGTTCTCTGCCACAGACAAGGAATGA
CAAAACCTTTGCAGCTTCAAAAGGAAATAGAGGTGTTCAAGCTTTCTCTAAGGGCTCTGTGCAAGCTGATCTAACTCTGA
TGTTTGACAATTTTGAGGTGGACTTTGTGGGAGCAGCTGTATCTTGTGATGCCGCCTTCTTAAATTTGACAGGTTGCTAT
TCTTGCAATGCAGGGGCCAGGGTCTGCCTGTCTATCACATCCACAGGAACTGGAACTCTCTCTGCCCACAATAAGGATGG
GTCTCTGCATATAGTTCTTCCATCAGAGAATGGAACAAAAGATCAGTGCCAGATACTACACTTCACTGTACCTGAAGTAG
AGGAGGAGTTTATGTACTCTTGTGATGGAGATGAGCGGCCTCTGTTGGTGAAGGGGACCCTGATAGCTATTGATCCATTT
GATGATAGGCGGGAAGCAGGGGGGGAATCAACAGTTGTGAATCCAAAATCTGGATCTTGGAATTTCTTTGACTGGTTTTC
TGGACTCATGAGTTGGTTTGGAGGGCCTCTTAAAACTATACTCCTCATTTGCCTGTATGTTGCATTATCAATTGGGCTCT
TTTTCCTCCTCATATATCTTGGAAGAACAGGCCTCTCTAAAATGTGGCTTGCTGCTACTAAGAAGGCCTCATAG

>KU978776|ZINGA_J83_R1|1969_01_01|Central_African_Republic  (0 bp)
ATGTATGTTTTATTAACAATTCTAATCTCGGTTCTGGTGTGTGAAGCGGTTATTAGAGTGTCTCTAAGCTCCACAAGAGA
AGAGACCTGTTTTGGTGACTCCACCAACCCAGAGATGATTGAAGGAGCTTGGGATTCACTCAGAGAGGAGGAGATGCCAG
AGGAGCTCTCCTGTTCTATATCAGGCATAAGGGAGGTTAAGACCTCAAGCCAGGAGTTATACAGGGCATTAAAAGCCATC
ATTGCTGCTGATGGCTTGAACAACATCACCTGCCATGGTAAGGATCCTGAGGACAAGATTTCTCTCATAAAGGGTCCTCC
TCATAAAAAGCGGGTGGGGATAGTTCGGTGTGAGAGACGAAGAGATGCTAAGCAAATAGGGAGAGAAACCATGGCAGGGA
TTGCAATGACAGTCCTTCCAGCCTTAGCAGTTTTTGCTTTGGCACCTGTTGTTTTTGCTGAAGACCCCCATCTCAGAAAC
AGACCAGGGAAGGGGCACAACTACATTGACGGGATGACTCAGGAGGATGCCACATGCAAACCTGTGACATATGCTGGGGC
ATGTAGCAGTTTTGATGTCTTGCTTGAGAAGGGGAAATTCCCCCTTTTCCAGTCGTATGCTCATCATAGAACTCTACTAG
AGGCAGTTCACGACACCATCATTGCAAAGGCTGATCCACCTAGCTGTGACCTTCAGAGTGCTCATGGGAATCCCTGCATG
AAAGAGAAACTCGTGATGAAGACACACTGTCCAAATGACTACCAGTCAGCTCATTACCTCAACAATGACGGGAAAATGGC
TTCAGTCAAGTGCCCTCCTAAGTATGAGCTCACTGAGGACTGCAACTTTTGTAGGCTGATGACAGGTGCTAGCCTGAAGA
AGGGGTCTTATCCTCTCCAGGACTTATTTTGTCAGTCAAGTGAGGATGATGGATCAAAATTAAAAACAAAAATGAAAGGG
GTCTGCGAAGTGGGGGTTCAAGCACTCAAAAAGTGTGATGGCCAACTCAGCACTGCACATGAGGTTGTGCCCTTTGCAGT
GTTTAAGAACTCAAAGAAGGTTTACCTTGATAAGCTTGACCTCAAGACTGAGGAGAATCTGCTACCAGACTCATTTGTCT
GCTTCGAGCATAAGGGACAGTATAAAGGAACAATGGACTCTGGTCAGACTAAGAGGGAGCTCAAAAGCTTTGATATCTCT
CAGTGCCCCAAGATTGGAGGACATGGTAGTAAGAAGTGCACTGGGGACGCAGCATTTTGCTCTGCTTATGAGTGCACTGC
TCAGTACGCCAATGCCTATTGTTCACATGCTAATGGGTCAGGGATTGTGCAGATACAAGTATCAGGGGTCTGGAAGAAGC
CTTTATGTGTAGGGTATGAGAGAGTAGTTGTGAAGAGAGAACTCTCTGCCAAGCCCATCCAGAGAGTTGAGCCTTGCACA
ACTTGTATAACCAAATGTGAGCCTCATGGGTTGGTTGTCCGATCAACAGGGTTCAAGATATCATCTGCAGTTGCTTGTGC
TAGCGGAGTTTGCGTCACAGGATCGCAGAGTCCTTCCACCGAGATTACACTCAAGTATCCAGGGATATCCCAGTCCTCTG
GAGGGGACATAGGGGTTCACATGGCACACGATGATCAGTCAGTTAGCTCCAAAATAGTAGCTCACTGCCCTCCCCAGGAC
CCGTGCTTAGTGCACGGCTGCATAGTGTGTGCTCATGGCCTGATAAATTACCAGTGTCACACTGCTCTCAGTGCCTTTGT
TGTTGTGTTTGTATTCAGTTCTATTGCAATAATTTGTTTAGCTATTCTTTATAGGGTGCTCAAGTGCCTAAAGATTGCCC
CAAGGAAAGTTCTGAATCCACTAATGTGGATTACAGCCTTCATCAGATGGGTGTATAGGAAGATGGTTGCCAGAGTGGCA
GACAATATTAATCAAGTGAACAGGGAGATAGGATGGATGGAAGGAGGTCAGTTGGTTCTAGGGAACCCTGCCCCTATTCC
TCGTCATGTTCCAATTCCACGTTATAGCACATACCTAATGCTACTACTGATTGTCTCATATGCATCAGCATGTTCAGAAC
TGATTCAGGCAAGCTCCAGAATCACTACTTGCTCCACAGAGGGTGTCAACACCAAGTGTAGACTGTCTGGCACAGCATTG
ATCAGGGCAGGGTCAGTTGGGGCAGAGGCTTGTTTGATGTTGAAGGGGGTCAAGGAAGATCAAACCAAGTTCTTAAAGAT
AAAAACTGTCTCAAGTGAGCTATCGTGCAGGGAGGGCCAGAGCTATTGGACTGGGTCCTTTAGCCCCAAATGTCTGAGCT
CAAGGAGATGCCATCTTGTCGGGGAATGTCATGTGAATAGGTGTCTGTCTTGGAGGGACAATGAAACTTCAGCAGAGTTT
TCATTTGTTGGAGAAAGCACGACCATGCGAGAGAATAAGTGTTTTGAGCAGTGTGGAGGATGGGGATGTGGGTGTTTCAA
TGTGAACCCATCTTGCTTATTTGTGCACACGTATCTGCAGTCAGTTAGAAAAGAGGCCCTTAGAGTTTTTAACTGTATCG
ACTGGGTGCATAAACTCACTCTGGAGATCACAGACTTTGATGGCTCTGTTTCAACAATAGACTTGGGAGCATCATCTAGC
CGTTTCACAAACTGGGGTTCAGTTAGCCTCTCACTGGACGCAGAGGGCATTTCAGGCTCAAATAGCTTTTCTTTCATTGA
GAGCCCAGGCAAAGGGTATGCAATTGTTGATGAGCCATTCTCAGAAATTCCTCGGCAAGGGTTCTTGGGGGAGATCAGGT
GCAATTCAGAGTCCTCAGTCCTGAGTGCTCATGAGTCATGCCTTAGGGCACCAAACCTTATCTCATACAAGCCCATGATA
GATCAATTGGAGTGCACAACAAATCTGATTGACCCCTTTGTTGTATTTGAGAGGGGTTCTCTGCCACAGACAAGGAATGA
CAAAACCTTTGCTGCTTCAAAAGGAAATAGAGGTGTTCAAGCTTTCTCTAAGGGCTCTGTGCAAGCTGATCTAACTCTGA
TGTTTGACAATTTTGAGGTGGACTTTGTGGGAGCAGCCGTATCTTGTGATGCCGCCTTCTTAAATTTGACAGGTTGCTAT
TCTTGCAATGCAGGGGCCAGGGTCTGCCTGTCTATCACATCCACAGGAACTGGAACTCTCTCTGCCCACAATAAGGATGG
GTCTCTGCATATAGTTCTTCCATCAGAGAATGGAACAAAAGATCAGTGTCAGATACTACACTTCACTGTACCTGAAGTAG
AGGAGGAGTTTATGTACTCTTGTGATGGAGATGAGCGGCCTCTATTGGTGAGGGGGACTCTGATAGCTATTGATCCATTT
GATGATAGGCGGGAAGCAGGGGGGGAATCAACAGTTGTGAATCCAAAATCTGGATCTTGGAATTTCTTTGACTGGTTTTC
TGGACTCATGAGTTGGTTTGGAGGGCCTCTTAAAACTATACTCCTCATTTGCTTGTATGTTGCATTATCAATTGGGCTCT
TTTTCCTCCTCATATATCTTGGAAGAACAGGCCTCTCTAAAATGTGGCTTGCTGCTACTAAGAAGGCCTCATAG

>DQ380207|ZC_3349|1978|Egypt  (0 bp)
ATGTATGTTTTATTAACAATTCTAATCTCGGTTCTGGTGTGTGAAGCGGTTATTAGAGTGTCTCTAAGCTCCACAAGAGA
AGAGACCTGCTTTGGTGACTCCACTAACCCAGAGATGATTGAAGGAGCTTGGGATTCACTCAGAGAGGAGGAGATGCCGG
AGGAGCTCTCCTGTTCTATATCAGGCATAAGAGAGGTTAAGACCTCAAGCCAGGAGTTATACAGGGCATTAAAAGCCATC
ATTGCTGCTGATGGCTTGAACAACATCACCTGCCATGGTAAGGATCCTGAGGACAAGATTTCCCTCATAAAGGGTCCTCC
TCACAAAAAGCGGGTGGGGATAGTTCGGTGTGAGAGACGAAGAGATGCTAAGCAAATAGGGAGAGAAACCATGGCAGGGA
TTGCAATGACAGTCCTTCCAGCCTTAGCAGTTTTTGCTTTGGCACCTGTTGTTTTTGCTGAAGACCCCCATCTCAGAAAC
AGACCAGGGAAGGGGCACAACTACATTGACGGGATGACTCAGGAGGATGCCACATGCAAACCTGTGACATATGCTGGGGC
ATGTAGCAGTTTTGATGTCTTGCTTGAAAAGGGAAAATTTCCCCTTTTCCAGTCGTATGCTCATCATAGAACTCTACTAG
AGGCAGTTCACGACACCATCATTGCAAAGGCTGATCCACCTAGCTGTGACCTTCAGAGTGCTCATGGGAACCCCTGCATG
AAAGAGAAACTCGTGATGAAGACACACTGTCCAAATGACTACCAGTCAGCTCATTACCTCAACAATGACGGGAAAATGGC
TTCAGTCAAGTGCCCTCCTAAGTATGAGCTCACTGAGGACTGCAACTTTTGTAGGCAGATGACAGGTGCTAGCCTGAAGA
AGGGGTCTTATCCTCTCCAAGACTTGTTTTGTCAGTCAAGTGAGGATGATGGATCAAAATTAAAAACAAAAATGAAAGGG
GTCTGCGAAGTGGGGGTTCAAGCACTCAAAAAGTGTGATGGCCAACTCAGCACTGCACATGAGGTTGTGCCCTTTGCAGT
GTTTAAGAACTCAAAGAAGGTTTATCTTGATAAGCTTGACCTTAAGACTGAGGAGAATCTGCTACCAGACTCATTTGTCT
GTTTCGAGCATAAGGGACAGTACAAAGGAACAATGGACTCTGGTCAGACTAAGAGGGAGCTCAAAAGCTTTGATATCTCT
CAGTGCCCCAAGATTGGAGGACATGGTAGTAAGAAGTGCACTGGGGACGCAGCATTTTGCTCTGCTTATGAGTGCACTGC
TCAGTACGCCAATGCCTACTGTTCACATGCTAATGGGTCAGGGATTGTGCAGATACAAGTATCAGGGGTCTGGAAGAAGC
CTTTATGTGTAGGGTATGAGAGAGTGGTTGTGAAGAGAGAACTCTCTGCCAAGCCCATCCAGAGAGTTGAGCCTTGCACA
ACTTGTATAACCAAATGTGAGCCTCATGGATTGGTTGTCCGATCAACAGGGTTCAAGATATCATCAGCAGTTGCTTGTGC
TAGCGGAGTTTGCGTCACAGGATCGCAGAGTCCTTCCACCGAGATTACACTCAAGTATCCAGGGATATCCCAGTCTTCTG
GGGGGGACATAGGGGTTCACATGGCACACGATGATCAGGCAGTTAGCTCCAAAATAGTAGCTCACTGCCCTCCCCAGGAC
CCGTGCTTAGTGCATGGCTGCATAGTGTGTGCTCATGGCCTGATAAATTACCAGTGTCACACTGCTCTCAGTGCCTTTGT
TGTTGTGTTTGTATTCAGTTCTATTGCAATAATTTGTTTAGCTATTCTTTATAGGGTGCTTAAGTGCCTGAAGATTGCCC
CAAGGAAAGTTCTGAATCCACTAATGTGGATCACAGCCTTTATCAGATGGATATATAAGAAGATGGTTGCCAGAGTGGCA
GACAACATTAATCACGTGAACAGGGAAATAGGATGGATGGAAGGAGGTCAGTTGGTTCTAGGGAACCCTGCCCCTATTCC
TCGTCATGCCCCAATCCCACGTTATAGCACATACCTGATGTTATTATTGATTGTCTCATATGCATCAGCATGTTCAGAAC
TGATTCAGGCAAGCTCCAGAATCACCACTTGCTCTACAGAGGGTGTTAACACCAAGTGTAGACTGTCTGGCACAGCATTG
ATCAGAGCAGGGTCAGTTGGGGCAGAGGCTTGTTTGATGTTGAAGGGGGTCAAGGAAGATCAAACCAAGTTCTTAAAGAT
AAAAACTGTCTCAAGTGAGCTATCATGCAGGGAGGGCCAGAGTTATTGGACTGGGTCCTTTAGCCCTAAATGTTTGAGCT
CAAGGAGATGCCACCTTGTCGGGGAATGCCATGTGAATAGGTGTCTGTCTTGGAGGGACAATGAAACTTCAGCAGAGTTT
TCATTTGTTGGGGAAAGCACGACCATGCGAGAGAATAAGTGTTTTGAGCAATGTGGAGGATGGGGGTGTGGGTGTTTCAA
TGTGAACCCATCTTGCTTATTTGTGCACACGTATCTGCAGTCAGTTAGAAAAGAGGCCCTTAGAGTTTTTAACTGTATCG
ACTGGGTGCATAAACTCACTCTAGAGATCACAGACTTTGATGGCTCTGTTTCAACAATAGACTTGGGAGCATCATCTAGC
CGTTTCACAAACTGGGGTTCAGTTAGCCTCTCACTGGACGCAGAGGGCATTTCAGGCTCAAATAGCTTTTCTTTCATTGA
GAGCCCAGGCAAAGGGTATGCAATTGTTGATGAGCCATTCTCAGAAATTCCTCGGCAAGGGTTCTTGGGGGAGATCAGGT
GCAATTCAGAGTCCTCAGTCCTGAGTGCTCATGAATCATGCCTTAAGGCACCAAACCTTATCTCATACAAGCCCATGATA
GATCAATTGGAGTGCACAACAAATCTGATTGATCCCTTTGTTGTCTTTGAGAGGGGTTCTCTGCCACAGACAAGGAATGA
CAAAACCTTTGCAGCTTCAAAAGGAAATAGAGGTGTTCAAGCTTTCTCTAAGGGCTCTGTACAAGCTGATCTAACTCTGA
TGTTTGACAATTTTGAGGTGGACTTTGTGGGAGCAGCCGTATCTTGTGATGCCGCCTTCTTAAATTTGACAGGTTGCTAT
TCTTGCAATGCAGGGGCCAGGGTCTGCCTATCTATCACATCCACAGGAACTGGATCTCTCTCTGCCCACAATAAGGATGG
GTCTCTGCATATAGTCCTTCCATCAGAGAATGGAACAAAAGACCAGTGTCAGATACTACACTTCACTGTGCCTGAAGTAG
AGGAGGAGTTTATGTACTCTTGTGATGGAGATGAGCGGCCTCTGTTGGTGAAGGGGACCCTGATAGCCATTGATCCATTT
GATGATAGGCGGGAAGCAGGGGGGGAATCAACAGTTGTGAATCCAAAATCTGGATCTTGGAATTTCTTTGACTGGTTTTC
TGGACTCATGAGTTGGTTTGGAGGGCCTCTTAAAACCATACTCCTCATTTGCCTGTATGTTGCATTATCAATTGGGCTCT
TTTTCCTCCTTATATATCTTGGAAGAACAGGCCTCTCTAAAATGTGGCTTGCTGCCACTAAGAAGGCCTCATAG

>KX944831|M1955|1955|South_Africa  (0 bp)
ATGTATGTTTTACTAACAATTCTGATCACGGTTCTGGTGTGTGAGGCGGTTATTAGAGTGTCTCTAAGTTCCACAAGAGA
AGAGACCTGCTTTGGTGACTACACCAACCCAGAGATGATTGAAGGAGCTTGGGATTCACTCAGAGAGGAGGAGATGCCAG
AGGAGCTCTCCTGTTCCATATCAGGCATAAGGGAGGTCAAAACCTCAAGCCAGGAATTGTATAGGGCATTAAAAGCCATC
ATTGCTGCTGATGGCTTGAACAACATCACCTGCCATGGTAAGGATCCTGAGGATAAGATTTCTCTCGTAAAGGGTCCTCC
TCACAAAAAGCGGGTGGGGATAGTTCGGTGTGAGAGACGAAGAGACGCTAAGCAAATAGGAAGAGAAACCATGGCAGGGA
TTGCAATGACAGTCCTTCCAGCCTTAGCAGTTTTTGCTTTGGCACCTGTTGTTTTTGCTGAAGACCCTCATCTCAGAAAC
AGACCAGGGAAGGGGCACAACTACATTGACGGGATGACTCAGGAGGACGCCACATGCAAACCTGTGACATATGCTGGGGC
TTGTAGCAGTTTTGATGTCTTGCTCGAAAAGGGAAAATTCCCCCTCTTCCAGTCGTATGCCCATCACAGAACCCTACTAG
AAGCAGTTCACGACACCATCATTGCAAAGGCTGATCCACCTAGCTGTGACCTTCAGAGTGCTCATGGGAATCCCTGCATG
AAGGAGAAACTCGTGATGAAGACACACTGTCCAAATGACTACCAGTCAGCTCATTACCTCAACAATGACGGGAAAATGGC
TTCAGTCAAGTGCCCTCCTAAATATGAGCTCACTGAGGACTGCAATTTTTGCAGGCAGATGACAGGTGCTAGCTTGAAGA
AGGGGTCTTATCCTCTTCAGGACTTATTTTGTCAGTCAAGTGAGGATGATGGATCAAAATTAAAAACAAAAATGAAAGGG
GTCTGCGAAGTGGGGGTTCAAGCACTCAAAAAGTGTGATGGCCAACTCAGCACTGCACATGAGGTTGTGCCCTTTGCAGT
ATTTAAGAACTCAAAGAAGGTTTATCTTGATAAGCTTGACCTCAAGACTGAGGAAAATCTGTTGCCAGACTCATTTGTCT
GCTTCGAGCATAAGGGACAGTATAAAGGAACAATGGACTCTGGTCAGACCAAGAGGGAGCTCAAAAGCTTTGATATCTCT
CAGTGCCCCAAGATTGGAGGACATGGTAGCAAGAAGTGCACTGGGGACGCAGCTTTTTGCTCTGCTTATGAGTGCACTGC
TCAATACGCCAATGCTTATTGTTCACATGCTAATGGGTCAGGAGTTGTACAGATACAAGTATCCGGGGTCTGGAAGAAGC
CTTTGTGTGTCGGGTATGAGAGGGTGGTTGTGAAGAGAGAACTCTCTGCTAAGCCCATCCAGAGAGTTGAGCCTTGCACA
ACTTGTATAACCAAATGTGAGCCTCACGGATTGGTTGTCCGATCAACAGGTTTCAAGATATCATCTGCAGTTGCTTGTGC
TAGCGGAGTTTGCGTTACAGGATCGCAGAGCCCTTCTACCGAGATTACACTCAAGTATCCAGGGATATCCCAGTCCTCTG
GGGGGGACATAGGGGTTCACATGGCACATGATGATCAGTCAGTTAGCTCCAAAATAGTAGCTCACTGCCCTCCCCAGGAT
CCATGCCTAGTGCATGGCTGCATAGTGTGTGCTCATGGCCTGATAAATTACCAGTGTCACACTGCTCTCAGTGCCTTTGT
TGTTGTGTTCGTATTTAGCTCTGTCGCAATAATTTGTTTGGCCATTCTTTATAAAGTTCTCAAGTGCCTAAAGATTGCCC
CAAGGAAAGTTCTGGATCCACTAATGTGGATTACTGTTTTCATCAGATGGGTGTATAAGAAGATGGTTGCCAGAGTAGCA
GACAATATCAATCAGGTGAACAGGGAAATAGGATGGATGGAAGGAGGCCAGCTGGCTCTAGGGAACCCTGCCCCTATTCC
TCGTCATGCTCCAATTCCACGTTATAGCACATACCTAATGCTACTATTGATTGTCTCATATGCATCAGCATGTTCAGAAC
TGATTCAGGCAAGCTCCAGAATCACCACTTGCTCCACAGAAGGTGTCAACACCAAGTGTAGGCTGTCTGGCACAGCATTA
ATCAGGGCAGGGTCAGTTGGGGCAGAGGCTTGTTTGATGTTAAAGGGGGTCAAGGAAGACCAAACCAAGTTTTTGAAGAT
AAAAACTGTCTCAAGTGAGCTATCGTGCAGGGAGGGCCAGAGCTATTGGACTGGGTCCTTTAGCCCTAAATGTCTGAGCT
CAAGGAGATGCCATCTTGTCGGGGAATGTCATGTGAATAGGTGTCTGTCTTGGAGAGACAATGAAACCTCAGCAGAATTT
TCATTTGTTGGGGAAAGCACGACCATGCGGGAGAACAAGTGTTTTGAGCAGTGTGGAGGATGGGGATGTGGGTGTTTCAA
TGTGAACCCATCTTGCTTATTTGTGCACACGTATCTGCAGTCAGTCAGAAAAGAGGCCCTTAGAGTTTTCAACTGTATCG
ATTGGGTGCATAAACTCACTCTAGAGATTACTGACTTTGATGGCTCTGTTTCAACAATAGACCTGGGAGCATCATCTAGC
CGTTTCACAAACTGGGGTTCAGTTAGCCTCTCACTGGACGCAGAGGGCATTTCAGGCTCAAACAGCTTTTCCTTCATTGA
GAGCCCAGGCAAAGGGTATGCAATTGTTGATGAGCCATTCTCAGAAATTCCTCGGCAAGGGTTCTTGGGGGAGATCAGGT
GCAATTCAGAATCTTCAGTCCTGAGTGCTCATGAATCATGCCTTAGGGCACCAAATCTTATTTCATACAAGCCCATGATA
GATCAGTTGGAGTGCACAACAAATCTGATTGATCCCTTTGTTGTCTTTGAGAGGGGCTCTCTGCCACAGACAAGGAATGA
CAAAACCTTTGCAGCTTCAAAAGGAAATAGGGGTGTTCAAGCTTTCTCTAAGGGCTCTGTACAGGCTGATCTAACACTGA
TGTTTGACAATTTTGAGGTGGACTTTGTGGGAGCAGCCGTGTCTTGTGATGCCGCCTTCTTAAATTTGACAGGTTGCTAT
TCCTGCAATGCAGGGGCCAGAGTCTGCCTGTCTATCACATCCACAGGAACTGGAACTCTCTCTGCCCACAATAAAGATGG
ATCTCTGCATATAGTTCTTCCATCAGAGAATGGAACAAAAGATCAGTGTCAGATACTACACTTCACTGTACCTGAGGTAG
AGGAGGAGTTTATGTACTCTTGTGATGGAGATGAGCGGCCTCTGTTGGTGAAGGGAACCCTGATAGCTATTGATCCATTT
GATGATAGGCGAGAAGCAGGGGGGGAATCAACAGTTGTGAATCCAAAATCTGGATCTTGGAATTTCTTTGACTGGTTTTC
TGGACTCATGAGTTGGTTTGGAGGGCCTCTTAAGACTATACTCCTCATTTGCCTGTATGTAGCATTATCAATTGGGCTCT
TTTTCCTTCTTATATATCTTGGAAGAACAGGCCTCTCTAAAATGTGGCTTGCTGCCACCAAGAAAGCCTCATAG

>lcl|DQ380208.1_cds_ABD38821.1_1 [protein=glycoprotein] [protein_id=ABD38821.1] [location=21..3614] [gbkey=CDS]  (0 bp)
ATGTATGTTTTATTAACAATTCTAACCTCGGTTCTGGTGTGTGAAGCGATTATTAGAGTGTCTCTAAGCTCCACAAGAGA
AGAGACCTGCTTTGGTGACTCCACTAACCCAGAGATGATTGAAGGAGCTTGGGATTCACTCAGAGAGGAGGAGATGCCGG
AGGAGCTCTCCTGTTCTATATCAGGCATAAGAGAGGTTAAGACCTCAAGCCAGGAGTTATACAGGGCATTAAAAGCCATC
ATTGCTGCTGATGGCTTGAACAACATCACCTGCCATGGTAAGGATCCTGAGGACAAGATTTCCCTCATAAAGGGTCCTCC
TCACAAAAAGCGGGTGGGGATAGTTCGGTGTGAGAGACGAAGAGATGCTAAGCAAATAGGGAGAGAAACCATGGCAGGGA
TTGCAATGACAGTCCTTCCAGCCTTAGCAGTTTTTGCTTTGGCACCTGTTGTTTTTGCTGAAGACCCCCATCTCAGAAAC
AGACCAGGGAAGGGGCACAACTACATTGACGGGATGACTCAGGAGGATGCCACATGCAAACCTGTGACATATGCTGGGGC
ATGTAGCAGTTTTGATGTCTTGCTTGAAAAGGGAAAATTTCCCCTTTTCCAGTCGTATGCTCATCATAGAACTCTACTAG
AGGCAGTTCACGACACCATCATTGCAAAGGCTGATCCACCTAGCTGTGACCTTCTGAGTGCTCATGGGAACCCCTGCATG
AAAGAGAAACTCGTGATGAAGACACACTGTCCAAATGACTACCAGTCAGCTCATCACCTCAACAATGACGGGAAAATGGC
TTCAGTCAAGTGCCCTCCTAAGTATGAGCTCACTGAAGACTGCAACTTTTGTAGGCAGATGACAGGTGCTAGCCTGAAGA
AGGGGTCTTATCCTCTCCAAGACTTGTTTTGTCAGTCAAGTGAGGATGATGGATCAAAATTAAAAACAAAAATGAAAGGG
GTCTGCGAAGTGGGGGTTCAAGCACTCAAAAAGTGTGATGGCCAACTCAGCACTGCACATGAGGTTGTGCCCTTTGCAGT
GTTTAAGAACTCAAAGAAGGTTTATCTTGATAAGCTTGACCTTAAGACTGAGGAGAATCTGCTACCAGACTCATTTGTCT
GTTTCGAGCATAAGGGACAGTACAAAGGAACAATGGACTCTGGTCAGACTAAGAGGGAGCTCAAAAGCTTTGATATCTCT
CAGTGCCCCAAGATTGGAGGACATGGTAGTAAGAAGTGCACTGGGGACGCAGCATTTTGCTCTGCTTATGAGTGCACTGC
TCAGTACGCCAATGCCTATTGTTCACATGCTAATGGGTCAGGGATTGTGCAGATACAAGTATCAGGGGTCTGGAAGAAGC
CTTTATGTGTAGGGTATGAGAGAGTGGTTGTGAAGAGAGAACTCTCTGCCAAGCCCATCCAGAGAGTTGAGCCTTGCACA
ACTTGTATAACCAAATGTGAGCCTCATGGATTGGTTGTCCGATCAACAGGGTTCAAGATATCATCAGCAGTTGCTTGTGC
TAGCGGAGTTTGCGTCACAGGATCGCAGAGTCCTTCCACCGAGATTACACTCAAGTATCCAGGGATATCCCAGTCTTCTG
GGGGGGACATAGGGGTTCACATGGCACACGATGATCAGTCAGTTAGCTCCAAAATAGTAGCTCACTGCCCTCCCCAGGAC
CCGTGCTTAGTGCATGACTGCATAGTGTGTGCTCATGGCCTGATAAATTACCAGTGTCACACTGCTCTCAGTGCCTTTGT
TGTTGTGTTTGTATTCAGTTCTATTGCAATAATTTGTTTAGCTATTCTTTATAGGGTGCTTAAGTGCCTGAAGATTGCCC
CAAGGAAAGTTCTGAATCCACTAATGTGGATCACAGCCTTCATCAGATGGATATATAAGAAGATGGTTGCCAGAGTGGCA
GACAACATTAATCAAGTGAACAGGGAAATAGGATGGATGGAAGGAGGTCAGTTGGTTCTAGGGAACCCTGCCCCTATTCC
TCGTCATGCCCCAATCCCACGTTATAGCACATACCTGATGTTATTATTGATTGTCTCATATGCATCAGCATGTTCAGAAC
TGATTCAGGCAAGCTCCAGAATCACCACTTGCTCTACAGAGGGTGTTAACACCAAGTGTAGACTGTCTGGCACAGCATTG
ATCAGAGCAGGGTCAGTTGGGGCAGAGGCTTGTTTGATGTTGAAGGGGGTCAAGGAAGATCAAACCAAGTTCTTAAAGTT
AAAAACTGTCTCAAGTGAGCTATCATGCAGGGAGGGCCAGAGTTATTGGACTGGGTCCTTTAGCCCTAAATGTTTGAGCT
CAAGGAGATGCCACCTTGTCGGGGAATGCCATGTGAATAGGTGTCTGTCTTGGAGGGACAATGAAACTTCAGCAGAGTTT
TCATTTGTTGGGGAAAGCACGACCATGCGAGAGAATAAGTGTTTTGAGCAATGTGGAGGATGGGGGTGTGGGTGTTTCAA
TGTGAACCCATCTTGCTTATTTGTGCACACGTATCTGCAGTCAGTTAGAAAAGAGGCCCTTAGAGTTTTTAACTGTATCG
ACTGGGTGCATAAACTCACTCTAGAGATCACAGACTTTGATGGCTCTGTTTCAACAATAGACTTGGGAGCATCATCTAGC
CGTTTCACAAACTGGGGTTCAGTTAGCCTCTCACTGGACGCAGAGGGCATTTCAGGCTCAAATAGCTTTTCTTTCATTGA
GAGCCCAGGCAAAGGGTATGCAATTGTTGATGAGCCATTCTCAGAAATTCCTCGGCAAGGGTTCTTGGGGGAGATCAGGT
GCAATTCAGAGTCCTCAGTCCTGAGTGCTCATGAATCATGCCTTAGGGCACCAAACCTTATCTCATACAAGCCCATGATA
GATCAATTGGAGTGCACAACAAATCTGATTGATCCCTTTGTTGTCTTTGAGAGGGGTTCTCTGCCACAGACAAGGAATGA
CAAAACCTTTGCAGCTTCAAAAGGAAATAGAGGTGTTCAAGCTTTCTCTAAGGGCTCTGTACAAGCTGATCTAACTCTGA
TGTTTGACAATTTTGAGGTGGACTTTGTGGGAGCAGCCGTATCTTGTGATGCCGCCTTCTTAAATTTGACAGGTTGCTAT
TCTTGCAATGCAGGGGCCAGGGTCTGCCTGTCTATCACATCCACAGGAACTGGATCTCTCTCTGCCCACAATAAGGATGG
GTCTCTGCATATAGTCCTTCCATCAGAGAATGGAACAAAAGACCAGTGTCAGATACTACACTTCACTGTGCCTGAAGTAG
AGGAGGAGTTTATGTACTCTTGTGATGGAGATGAGCGGCCTCTGTTGGTGAAGGGGACCCTGATAGCCATTGATCCATTT
GATGATAGGCGGGAAGCAGGGGGGGAATCAACAGTTGTGAATCCAAAATCTGGATCTTGGAATTTCTTTGACTGGTTTTC
TGGACTCATGAGTTGGTTTGGAGGGCCTCTTAAAACTATACTCCTCATTTGCCTGTATGTTGCATTATCAATTGGGCTCT
TTTTCCTCCTTATATATCTTGGAGGAACAGGCCTCTCTAAAATGTGGCTTGCTGCCACTAAGAAGGCCTCATAG

>lcl|EU574033.1_cds_ACE78372.1_1 [protein=glycoprotein] [protein_id=ACE78372.1] [location=21..3614] [gbkey=CDS]  (0 bp)
ATGTATGTTTTATTGACAATTCTAATCTCGGTTCTGGTGTGTGAAGCGGTTATTAGAGTGTCTCTAAGCTCCACAAGAGA
GGAAACCTGTTTTGGTGACTCCACCAACCCAGAGATGATTGAAGGAGCTTGGGATTCACTCAGAGAGGAGGAGATGCCAG
AGGAGCTCTCCTGCTCTGTATCAGGCATAAGGGAGGTTAAGACCTCAAGCCAGGAGTTATACAGAGCATTAAAAGCCATC
ATTGCTGCTGATGGCTTGAACAACATCACCTGCCATGGTAAGAATCCTGAGGACAAGATTTCTCTCATAAAGGGTCCTCC
TCACAAAAAGCGGGTGGGGATAGTCCGGTGTGAGAGACGAAGAGATGCTAAGCAAATAGGGAGAGAAACCATGGCAGGGA
TTGCGATGACAGTCCTTCCAGCCTTAGCAGTTTTTGCTTTGGCACCTGTTGTTTTTGCTGAAGACCCCCATCTCAGAAAC
AGACCAGGGAAGGGGCACAACTACATTGACGGGATGACTCAGGAGGATGCCACATGCAAACCTGTGACATATGCTGGGGC
ATGTAGCAGTTTTGATGTCTTGCTTGAAAAGGGAAAATTTCCCCTTTTCCAGTCATATGCTCATCATAGAACTCTACTAG
AGGCAGTTCACGACACCATCATTGCAAAGGCTGATCCACCTAGCTGTGACCTTCAGAGTGCTCATGGGAATCCCTGTATG
AAAGAGAAACTTGTGATGAAGACACATTGTCCAAATGACTACCAGTCAGCTCATTACCTCAACAATGACGGGAAAATGGC
TTCAGTCAAGTGCCCACCTAAGTATGAGCTCACTGAGGACTGCAACTTTTGTAGACAGATGACAGGTGCTAGCCTGAAGA
AGGGGTCTTATCCTCTCCAAGACTTATTTTGTCAGTCAAGTGAGGATGATGGATCAAAATTGAAAACAAAAATGAAAGGG
GTCTGCGAAGTGGGGGTTCAAGCACTCAAAAAGTGTGATGGCCAACTCAGCACTGCACATGAGGTTGTGCCCTTTGCAGT
GTTTAAAAACTCAAAGAAGGTTTATCTTGATAAACTTGACCTCAAGACTGAGGAGAATCTGCTACCAGACTCATTTGTCT
GCTTCGAGCATAAGGGACAGTATAAAGGAACAATGGACTCTGGTCAGACCAAGAGGGAGCTCAAAAGCTTTGATATCTCT
CAGTGCCCCAAGATTGGAGGGCATGGTAGTAAGAAGTGCACTGGGGACGCAGCATTTTGCTCTGCTTATGAATGCACTGC
TCAGTATGCCAATGCCTATTGTTCACATGCTAACGGGTCAGGGATTGTGCAGATTCAAGTATCAGGGGTCTGGAAGAAGC
CTTTATGTGTAGGGTATGAGAGAGTGGTTGTGAAGAGAGAACTCTCTGCCAAACCCATCCAGAGAGTTGAGCCTTGCACA
ACTTGTATAACCAAATGTGAGCCTCATGGATTGGTTGTCCGATCAACAGGGTTCAAGATATCATCTGCAGTTGCTTGTGC
TAGCGGGGTTTGCGTCACAGGGTCGCAGAGTCCTTCTACTGAGATTACACTCAAGTATCCAGGGATATCCCAGTCCTCTG
GGGGGGACATAGGGGTTCACATGGCACACGATGATCAGTCAGTTAGCTCCAAAATAGTAGCTCACTGCCCTCCCCAGGAC
CCGTGCTTAGTGCATGGCTGCATAGTGTGTGCTCATGGCCTGATAAATTACCAGTGTCACACTGCTCTCAGTGCCTTTGT
TGTCATATTTGTATTCAGTTCTACTGCAATAATTTGCTTAGCTGTTCTTTATAGGGTGCTCAAGTGCTTAAAGATTGCCC
CAAGGAAAGTCCTGAATCCACTAATGTGGATTACAGCCTTCATCAGATGGGTGTATAAGAAGATGGTTGCTAGAGTGGCA
GACAATATTAATCAAGTGAACAGAGAAATAGGATGGATGGAAGGAGGTCAGTTGGCTCTAGGGAACCCTGCCCCTATTCC
TCGTCATGCCCCAATCCCACGTTATAGCACATACCTAATGCTACTATTGATTGTCTCATATGCATCAGCATGTTCAGAAC
TGATTCAGGCAAGCTCCAGAATCACCACTTGCTCCACAGAGGGTGTCAACACCAAGTGTAGACTGTCTGGCACAGCATTG
ATCAGGGCAGGGTCAGTTGGGGCAGAGGCTTGTTTGATGTTGAAGGGGGTCAAGGAAGATCAAACCAAGTTCTTAAAGAT
AAAAACTGTCTCAAGTGAGCTATCGTGCAGGGAGGGCCAGAGCTATTGGACTGGGTCCTTTAGCCCCAAGTGCCTGAGCT
CAAGGAGATGCCATCTTGTCGGGGAATGTCATGTGAATAGGTGTCTGTCTTGGAGGGACAATGAAACTTCAGCAGAGTTT
TCATTTGTTGGAGAAAGCACAACCATGCGAGAGAATAAGTGTTTTGAGCAGTGTGGAGGATGGGGGTGTGGATGTTTCAA
TGTGAACCCTTCTTGCTTATTTGTGCACACGTATCTGCAGTCAGTTAGAAAAGAGGCCCTTAGAGTTTTTAACTGTATCG
ACTGGGTGCATAAACTCACTCTAGAGATCACAGACTTTGATGGCTCTGTTTCAACAATAGACTTAGGAGCATCATCTAGC
CGTTTCACAAACTGGGGTTCAGTTAGCCTCTCACTGGACGCAGAGGGCATTTCAGGCTCAAATAGCTTTTCTTTTATTGA
GAGCCCAGGCAAAGGGTATGCAATTGTTGATGAGCCATTCTCAGAGATCCCTCGGCAAGGGTTCTTGGGGGAGATCAGGT
GCAATTCAGAGTCCTCAGTCCTGAGTGCTCATGAATCATGCCTTAGGGCACCAAACCTTGTCTCGTACAAGCCCATGATA
GATCAATTGGAGTGCACTACAAATCTGATTGATCCCTTTGTTGTCTTTGAGAGGGGTTCTCTGCCACAGACAAGGAATGA
CAAAACCTTTGCAGCTTCAAAAGGAAATAGAGGTGTTCAGGCTTTCTCTAAGGGCTCTGTACAAGCTGATCTGACTCTGA
TGTTTGATAATTTTGAGGTGGACTTTGTGGGAGCAGCCGTGTCTTGTGATGCCGCCTTCTTGAATTTGACAGGTTGCTAT
TCTTGCAATGCAGGGGCCAGAGTCTGCCTGTCCATCACATCCACAGGAACTGGAACTCTCTCTGCCCACAATAAGGACGG
GTCTCTGCATATAGTTCTCCCATCAGAGAACGGGACAAAAGATCAGTGTCAGATACTACATTTTACTGTACCTGAAGTAG
AAGAGGAGTTCATGTACTCTTGTGATGGAGATGAGCGGCCTCTGTTAGTGAAAGGGACCCTGATAGCTATTGACCCATTT
GATGATAGACGGGAAGCAGGGGGGGAATCAACAGTTGTGAATCCAAAATCTGGATCTTGGAATTTCTTTGACTGGTTTTC
TGGACTCATGAGTTGGTTTGGAGGGCCGCTTAAAACTATACTCCTCATTTGCCTGTATGTTGCATTATCAATTGGGCTCT
TCTTCCTCCTTATATATCTTGGAAGAACAGGCCTCTCTAAAATGTGGCTTGCCGCTACTAAGAAGGCCTCATAG

>DQ380183|OS_9|1987|Mauritania  (0 bp)
ATGTATGTTTTACTAACAATTCTAATCTCGGTTCTGGTGTGTGAAGCGGTTATTAGAGTGTCTCTAAGCTCCACAAGAGA
AGAGACCTGTTTTGGTGACTCCACCAACCCAGAGATGATTGAGGGAGCTTGGGATTCACTCAGAGAGGAGGAGATGCCAG
AGGAGCTCTCCTGCTCTATATCAGGCATAAGGGAGGTTAAGACCTCAAGCCAGGAATTATACAGAGCATTAAAAGCCATC
ATTGCTGCTGATGGCTTGAACAACATCACCTGCCATGGTAAGGATCCTGAGGACAAGATTTCTCTTATAAAGGGTCCTCC
TCACAAAAAGCGGGTGGGGATAGTTCGGTGTGAGAGACGAAGAGACGCTAAGCAAATAGGGAGAGAAACCATGGCAGGGA
TTGCAATGACAGTCCTTCCAGCCTTAGCAGTTTTTGCTTTGGCACCTGTTGTATTTGCTGAAGACCCCCATCTCAGAAAT
AGACCAGGGAAGGGGCACAACTACATTGACGGGATGACTCAGGAGGATGCCACTTGTAAACCTGTGACATATGCTGGGGC
ATGTAGCAGTTTTGATGTCTTGCTCGAAAAGGGAAAATTCCCCCTCTTCCAGTCGTATGCTCATCATAGAACCCTACTAG
AGGCAGTTCATGACACCATCATTGCAAAGGCTGATCCACCTAGTTGTGATCTTCAGAGTGCTCATGGGAATCCTTGCATG
AAAGAGAAACTCGTGATGAAGACACACTGTCCAAATGACTACCAGTCAGCCCACTACCTCAACAATGATGGGAAAATGGC
CTCAGTCAAGTGCCCTCCTAAGTATGAGCTCACTGAGGACTGCAACTTTTGTAGGCAGATGACAGGTGCTAGCCTGAAGA
AGGGGTCTTATCCTCTCCAGGACTTATTTTGTCAGTCAAGTGAGGATGATGGATCAAAATTAAAAACAAAAATGAAAGGG
GTCTGCGAAGTGGGGGTTCAGGCACTCAAGAAGTGTGATGGCCAGCTCAGCACTGCACATGAGGTTGTGCCCTTTGCAGT
GTTTAAGAACTCAAAGAAGGTTTATCTTGACAAGCTTGACCTCAAAACTGAAGAAAATCTGCTACCAGACTCATTTGTCT
GCTTCGAGCATAAGGGACAGTATAAAGGAACAATGGACTCTGGTCAAACTAAGAGGGAGCTCAAAAGCTTTGATATCTCT
CAGTGCCCCAAGATTGGAGGACATGGTAGCAAGAAGTGCACTGGGGACGCAGCATTTTGCTCTGCTTATGAGTGCACTGC
TCAATACGCCAATGCCTATTGTTCACATGCTAATGGGTCAGGAGTTGTGCAGATACAAGTATCCGGGGTCTGGAAGAAAC
CTTTATGTGTAGGGTATGAGAGAGTGGTTGTGAAGAGAGAACTCTCTGCCAAACCCATCCAGAGAGTTGAGCCTTGCACA
ACCTGTATAACCAAATGTGAGCCTCATGGATTGGTTGTCCGATCAACAGGGTTCAAGATATCATCTGCAGTTGCATGTGC
TAGCGGAGTTTGTGTCACAGGATCGCAGAGTCCTTCTACCGAGATCACACTCAAGTATCCAGGGATATCCCAGTCCTCTG
GGGGGGACATAGGGGTTCACATGGCACACGATGATCAGTCAGTTAGCTCCAAAATAGTAGCTCACTGCCCCCCCCAGGAC
CCGTGCCTAGTGCATGGCTGCATAGTGTGTGCTCATGGCCTAATAAATTACCAGTGTCACACTGCTCTCAGTGCCTTTGT
TGTTGTGTTCGTATTCAGCTCTGTTGCAATAATTTGTTTGGCCATTCTTTATAAGGTGCTCAAGTGCCTAAAGATTGCCC
CAAGGAAAGTTCTAAATCCACTAATGTGGATTACTGCCTTCATCAGATGGGTGTATAAGAAGATGGTTGCCAGGGTGGCA
GACAATATTAATCAAGTGAACAGAGAAATAGGATGGATGGAGGGAGGTCAGTTGGCTCTAGGGAACCCTGCCCCTATTCC
TCGTCATGCCCCAATTCCACGTTATAGCACATACCTGATGCTACTATTGATTGTCTCATATGCATCAGCATGTTCAGAAC
TGATTCAGGCAAGCTCTAGAATAACCACTTGCTCCACAGAAGGTGTCAACACCAAGTGTAGGCTGTCTGGCACAGCATTA
ATCAGGGCAGGGTCAGTTGGGGCAGAGGCTTGCTTGATGTTAAAGGGAGTCAAGGAGGACCAAACAAAGTTCTTGAAGAT
AAAAACTGTCTCAAGTGAGCTATCGTGCAGGGAAGGCCAGAGCTATTGGACTGGATCCTTTAGTCCCAAATGTCTGAGCT
CAAGGAGATGCCATCTTGTCGGGGAATGTCATGTGAATAGGTGTCTGTCTTGGAGGGACAATGAAACTTCAGCAGAGTTT
TCATTTGTTGGGGAAAGCACGACTATGCGAGAGAATAAATGTTTTGAGCAGTGTGGGGGATGGGGATGTGGGTGCTTCAA
TGTGAACCCATCTTGCTTGTTTGTGCACACGTATCTGCAGTCAGTTAGAAAAGAGGCCCTTAGAGTTTTTAACTGTATCG
ATTGGGTGCATAAACTCACTCTAGAGATCACAGACTTTGATGGTTCTGTTTCAACAATAGACTTGGGAGCATCATCTAGC
CGTTTCACAAACTGGGGCTCAGTTAGCCTCTCACTGGATGCAGAGGGCATTTCAGGCTCAAATAGCTTTTCTTTCATTGA
GAGCCCAGGCAAAGGGTATGCAATTGTTGATGAGCCATTCTCAGAAATCCCTCGGCAAGGGTTCTTGGGGGAGATCAGGT
GCAATTCAGAATCTTCAGTCCTGAGTGCTCATGAATCATGCCTTCGGGCACCAAACCTCATCTCATACAAGCCCATGATA
GACCAGTTGGAGTGCACAACAAATCTGATTGATCCCTTTGTTGTCTTTGAGAGGGGTTCTCTGCCTCAGACAAGGAATGA
TAAAACTTTTGCAGCTTCAAAAGGAAATAGGGGTGTTCAAGCTTTCTCTAAGGGCTCTGTACAAGCTGATTTAACTCTGA
TGTTTGACAATTTTGAGGTGGACTTTGTGGGAGCAGCCGTGTCTTGTGATGCCGCTTTCTTAAATCTGACAGGTTGTTAT
TCTTGTAATGCAGGGGCCAGAGTCTGCCTGTCTATCACATCCACAGGAACTGGAACTCTCTCTGCCCACAATAAGGATGG
GTCTCTGCATATAGTTCTTCCATCAGAGAATGGAACAAAAGATCAGTGTCAGATACTACACTTCACTGTACCTGAGGTAG
AGGAGGAGTTTATGTACTCTTGTGATGGAGATGAGCGGCCTCTGTTGGTGAAGGGGACCCTGATCGCCATTGATCCATTT
GATGACAGGCGGGAAGCAGGGGGAGAATCAACAGTTGTGAATCCAAAATCTGGATCTTGGAATTTCTTTGACTGGTTTTC
TGGACTCATGAGTTGGTTTGGAGGGCCTCTTAAGACTATACTCCTCATTTGCCTGTATGTTGCATTATCAATTGGGCTCT
TTTTCCTTCTCATATATCTTGGAAGAACAGGTCTCTCTAAAATGTGGCTTGCTGCTACTAAGAAGGCCTCATAA

>KX944826|M06  (0 bp)
ATGTATGTTTTATTAACAATTCTAACCTCGGTTCTGGTGTGTGAAGCGGTTATTAGAGTGTCTCTAAGCTCTACAAGAGA
AGAGACCTGCTTTGGTGACTCCACCAACCCAGAGATGATTGAAGGAGCTTGGGATTCACTCAGAGAGGAGGAGATGCCAG
AGGAGCTCTCCTGTTCTGTATCAGGCATAAGGGAGGTTAAGACCTCAAGCCAGGAGTTATACAGGGCATTAAAAGCCATC
ATTGCTGCCGATGGCTTGAACAACATCACCTGCCATGGTAAGGATCCTGAGGACAAGATTTCTCTCATAAAGGGTCCTCC
TCACAAAAAGCGGGTGGGGATAGTTCGGTGTGAGAGACGAAGAGATGCTAAGCAAATAGGGAGAGAAACCATGGCAGGGA
TTGCAATGACAGTCCTTCCAGCCTTAGCAGTTTTTGCTTTGGCACCTGTTGTTTTTGCTGAAGACCCCCATCTCAGAAAC
AGACCAGGGAAGGGACACAACTACATTGACGGGATGACTCAGGAGGATGCCACATGCAAACCTGTGACATATGCTGGGGC
ATGTAGCAGTTTTGATGTCCTGCTTGAAAAGGGGAAATTTCCTCTCTTCCAGTCATATGCTCATCATAGAACTCTACTAG
AGGCAGTTCACGACACCATCATTGCAAAGGCTGATCCACCTAGCTGTGACCTTCAGAGTGCTCATGGGAATCCCTGCATG
AAAGAGAAACTCGTGATGAAGACACACTGCCCAAATGACTACCAGTCAGCTCATTACCTCAACAATGACGGGAAAATGGC
TTCAGTCAAGTGCCCTCCTAAGTATGAGCTCACTGAGGACTGCAACTTTTGTAGGCAGATGACAGGTGCTAGCCTGAAGA
AAGGGTCTTATCCTCTCCAGGACTTATTTTGTCAGTCAAGTGAGGATGATGGATCAAAATTAAAAACAAAAATGAAAGGG
GTCTGCGAAGTGGGGGTTCAAGCACTCAAAAAGTGTGATGGCCAACTCAGCACTGCACATGAGGTTGTGCCCTTTGCAGT
GTTTAAGAACTCAAAGAAGGTTTATCTTGATAAGCTTGACCTCAAGACTGAGGAGAATCTGCTACCAGACTCATTTGTCT
GCTTCGAGCATAAGGGGCAGTATAAAGGTACAATGGACTCTGGTCAGACTAAGAGGGAGCTCAAAAGCTTTGATATCTCT
CAGTGCCCCAAGATTGGAGGACATGGTAGTAAGAAGTGTACTGGGGACGCAGCATTTTGCTCTGCTTATGAGTGCACTGC
TCAGTACGCCAATGCCTATTGTTCACATGCTAATGGGTCAGGGATTGTGCAGATACAAGTATCAGGGGTCTGGAAGAAGC
CTTTATGTGTGGGGTATGAGAGAGTGGTTGTGAAGAGAGAACTCTCTGCCAAGCCCATCCAGAGAGTTGAGCCTTGCACA
ACTTGTATAACCAAATGTGAGCCTCATGGATTGGTTGTCCGATCAACAGGGTTCAAGATATCATCTGCAGTTGCTTGTGC
TAGCGGAGTTTGCGTCACAGGATCGCAGAGTCCTTCTACCGAGATTACACTCAAGTATCCAGGGATATCCCAGTCCTCTG
GAGGGGACATAGGGGTTCACATGGCACACGATGATCAGTCAGTTAGCTCCAAAATAGTAGCTCACTGCCCTCCCCAGGAC
CCGTGCTTAGTGCATGGCTGCATAGTGTGTGCCCATGGCCTGATAAATTACCAGTGTCACACTGCTCTCAGTGCCTTTGT
TGTTGTGTTTGTTTTCAGTTCTATTGCAATAATTTGTTTAGCTATTCTTTATAGGGTGCTCAAGTGCCTAAAGATTGCCC
CAAGGAAAGTTCTGAATCCACTAATGTGGATTACAGCCTTCATCAGATGGGTGTACAAGAAGATGGTTGCCAGAGTGGCA
GACAATATTAATCAAGTGAACAGGGAAATAGGATGGATGGAAGGAGGTCAGTTGGTTCTAGGGAACCCTGCCCCTATTCC
TCGTCATGCCCCAATCCCACGTTATAGCACATACCTAATGCTACTATTGATTGTCTCATATGCATCAGCATGTTCAGAGC
TGATTCAGGCAAGCTCCAGAATCACCACTTGCTCCACAGAGGGCGTTAACACCAAGTGTAGACTGTCTGGCACAGCATTG
ATCAGAGCAGGGTCAGTTGGAGCAGAGGCTTGTTTGATGTTGAAGGGGGTCAAGGAGGATCAAACCAAGTTCTTGAAGAT
AAAAACTGTCTCAAGTGAGCTATCGTGCAGGGAGGGCCAGAGCTATTGGACTGGGTCCTTTAGCCCTAAATGTCTGAGCT
CAAGGAGATGCCATCTTGTCGGGGAATGCCATGTGAATAGGTGTCTGTCTTGGAGGGACAATGAAACCTCAGCAGAGTTT
TCATTTGTTGGGGAAAGCACTACTATGCGAGAAAATAAGTGTTTTGAGCAGTGTGGTGGATGGGGGTGTGGGTGTTTCAA
TGTGAACCCATCATGCTTATTTGTGCACACGTATCTGCAGTCAGTTAGAAAAGAGGCCCTTAGAGTTTTCAACTGCATCG
ACTGGGTGCATAAACTCACTCTAGAGATCACAGACTTTGATGGCTCTGTTTCAACAATAGACTTGGGAGCATCATCTAGC
CGTTTCACAAACTGGGGTTCAGTTAGCCTCTCACTGGACGCAGAGGGCATTTCAGGCTCAAATAGCTTTTCTTTCATTGA
GAGCCCAGGCAAAGGGTATGCAATTGTTGATGAGCCATTCTCAGAAATTCCTCGGCAAGGGTTCTTGGGGGAGATCAGAT
GCAATTCAGAGTCTTCTGTCCTGAGTGCTCATGAATCATGCCTTAGGGCACCAAACCTTATCTCATACAAGCCCATGATA
GATCAATTGGAGTGCACAACAAATCTGATTGATCCCTTTGTTGTCTTTGAGAGGGGTTCTCTGCCACAGACAAGGAATGA
AAAAACCTTTGCAGCTTCAAAAGGAAATAGAGGTGTTCAAGCTTTCTCTAAGGGCTCTGTTCAAGCTGATCTAACTCTGA
TGTTTGACAATTTTGAGGTGGACTTTGTGGGAGCAGCCGTATCTTGTGATGCCGCCTTCTTAAATTTGACAGGTTGCTAT
TCTTGCAATGCAGGAGCCAGGGTCTGCCTGTCTATCACATCCACGGGAACTGGAACTCTCTCTGCCCACAATAAGGATGG
GTCTCTGCATATAGTCCTTCCATCAGAGAATGGAACAAAAGATCAGTGTCAGATACTACACTTCACTGTACCTGAAGTAG
AGGAGGAGTTTATGTACTCTTGTGATGGAGATGAGCGGCCTCTGTTGGTGAAGGGGACTCTGATAGCTATTGATCCATTT
GATGATAGGCGGGAAGCAGGGGGAGAATCAATAGTTGTGAATCCAAAATCTGGATCTTGGAATTTCTTTGACTGGTTTTC
TGGACTCATGAGTTGGTTTGGAGGGCCTCTTAAAACTATACTCCTCATTTGCCTGTATGTTGCATTATCAATTGGGCTCT
TTTTCCTCCTTATATATCTTGGAAGAACAGGCCTCTCTAAAATGTGGCTTGCTGCTACTAAGAAGGCCTCATAG

>KX609032|BIME_01|2016_07_21|China  (0 bp)
ATGTATGTTTTACTAACAATTCTAATCTCGGTTCTGGTGTGTGAAGCGATTATTAGAGTGTCTCTAAGCTCCACAAGAGA
GGAAACCTGTTTTGGTGACTCCACCAACCCAGAGATGATTGAAGGAGCTTGGGATTCACTCAGAGAGGAGGAGATGCCAG
AAGAGCTCTCCTGTTCCATATCTGGCATAAGGGAGGTCAAGACCTCAAGCCAGGAATTATACAGGGCATTAAAAGCCATC
ATTGCTGCTGATGGCTTGAACAACATCACCTGCCATGGTAAGGATCCTGAGGACAAAATTTCTCTCATAAAGGGTCCTCC
TCACAAGAAGCGGGTGGGGATAGTTCGGTGTGAGAGACGAAGGGACGCTAAGCAAATAGGGAGAGAAACCATGGCAGGGA
TTGCAATGACAGTTCTTCCCGCCTTAGCAGTTTTTGCTTTGGCACCTGTTGTTTTTGCTGAGGACCCTCATCTCAGAAAC
AGACCAGGGAAGGGACATAACTACATTGACGGGATGACTCAGGAGGATGCCACATGCAAACCTGTGACATATGCTGGGGC
ATGTAGCAGTTTTGATGTTTTGCTCGAAAAGGGAAAATTCCCCCTCTTCCAGTCATATGCTCATCATAGAACTCTACTAG
AGGCAGTTCACGACACCATCATTGCAAAGGCTGATCCACCTAGCTGTGATCTCCAGAGTGCTCATGGGAATCCCTGCATG
AAAGAGAAACTCGTGATGAAGACACACTGTCCAAATGACTACCAGTCAGCTCATTACCTCAACAATGACGGGAAAATGGC
TTCAGTCAAGTGCCCTCCTAAGTATGAGCTTACTGAGGACTGCAACTTTTGTAGGCAGATGACAGGTGCTAGCTTGAAGA
AGGGGTCTTATCCTCTCCAGGACTTATTTTGTCAGTCAAGTGAGGATGATGGATCAAAACTAAAGACAAAAATGAAAGGG
GTCTGCGAAGTGGGGGTTCAGGCACTCAAAAAGTGTGATGGCCAACTCAGCACTGCACATGAGGTTGTGCCCTTTGCAGT
GTTTAAGAATTCAAAGAAGGTTTATCTTGACAAGCTTGACCTTAAGACTGAAGAAAATCTGCTACCAGACTCATTTGTCT
GCTTTGAGCATAAGGGACAGTATAAAGGAACAATGGACTCTGGTCAGACTAAGAGGGAGCTCAAAAGCTTTGATATCTCT
CAGTGCCCCAAGATTGGGGGACATGGTAGCAAGAAGTGCACTGGGGACGCAGCATTTTGCTCTGCTTATGAGTGTACTGC
TCAATATGCCAATGCCTATTGTTCACATGCTAATGGGTCTGGGATTGTACAGATACAAGTATCCGGGGTCTGGAAGAAGC
CTTTATGTGTGGGGTATGAGAGAGTGGTTGTGAAGAGAGAACTCTCTGCCAAGCCCATCCAGAGAGTTGAGCCTTGCACA
ACTTGCATAACCAAATGTGAGCCTCATGGATTGGTTGTCCGATCAACAGGGTTCAAGATATCATCTGCAGTTGCTTGTGC
CAGCGGAGTTTGCGTCACAGGATCGCAGAGCCCTTCTACTGAGATCACTCTCAAGTATCCAGGGATATCCCAGTCCTCTG
GGGGGGATATAGGGGTTCACATGGCACATGATGATCAGTCAGTTAGCTCCAAAATAGTGGCTCACTGCCCCCCCCAGGAC
CCGTGCCTAGTGCATGGCTGCATAGTGTGTGCTCATGGCTTGATAAATTACCAGTGTCACACTGCTCTTAGTGCTTTTGT
TGTTGTGTTCGTATTCAGCTCTGTTGCAATAATTTGTCTGGCCATTCTTTATAAGGTGCTCAGGTGCCTAAAGATTGCCC
CAAAGAAAGTTCTGAATCCACTAATGTGGATCACTGCCTTCATCAGATGGGTGTATAAGAAGATGGTTGCCAGAGTGGCA
GACAATATCAATCAAGTGAACAGAGAAATAGGATGGATGGAAGGAGGCCAGTTGGCTCTAGGGAACCCTGCTCCCATTCC
TCGTCATGCTCCGATTCCACGTTATAGCACATACCTAATGCTACTATTGATTATCTCATATGCATCAGCATGTTCAGAAC
TGATTCAGGCAAGCTCCAGAATCACCACTTGCTCCACAGAAGGTGTCAACACCAAGTGTAGGCTGTCTGGCACAGCATTA
ATCAGGGCAGGGTCAGTTGGGGCAGAGGCTTGTTTAATGTTAAAGGGGGTCAAGGAAGACCAGACCAAGTTCTTGAAGAT
AAAAACTGTCTCAAGTGAGCTATCGTGCAGGGAGGGCCAGAGCTATTGGACTGGGTCCTTTAGCCCCAAATGTCTGAGCT
CAAGGAGATGCCATCTTGTCGGAGAATGTCATGTGAATAGGTGTCTGTCTTGGAGGGACAATGAAACTTCAGCAGAATTT
TCATTTGTTGGGGAAAGCACGACCATGCGAGAGAATAAGTGTTTTGAGCAGTGTGGAGGATGGGGATGTGGATGTTTCAA
TGTGAACCCATCTTGCTTATTTGTGCACACGTATCTGCAATCAGTTAGAAAAGAGGCTCTTAGAGTTTTTAACTGTATTG
ATTGGGTGCATAAACTCACTCTAGAGATCACAGACTTTGATGGCTCTGTTTCAACAATAGACTTGGGAGCATCATCTAGC
CGTTTCACAAACTGGGGCTCAGTTAGCCTCTCACTGGACGCAGAGGGCATTTCAGGCTCAAATAGCTTTTCTTTCATTGA
GAGCCCAGGCAAAGGGTATGCAATTGTTGATGAGCCATTCTCAGAAATTCCTCGGCAAGGGTTCTTGGGGGAGATCAGGT
GCAATTCAGAATCTTCTGTCCTGAGTGCTCATGAGTCATGCCTTAGGGCACCAAACCTTATCTCATACAAACCCATGATA
GATCAGTTGGAGTGCACAACAAATCTGATTGATCCCTTTGTTGTCTTTGAGAGGGGATCTCTGCCACAGACAAGGAATGA
CAAAACCTTTGCAGCTTCAAAAGGAAATAGGGGTGTTCAAGCTTTCTCTAAAGGCTCTGTACAGGCTGATCTAACTCTGA
TGTTTGACAATTTTGAGGTGGACTTTGTGGGAGCAGCCGTGTCTTGTGATGCCGCCTTCTTAAATTTGACAGGTTGCTAT
TCCTGCAATGCTGGAGCCAGAGTCTGCCTGTCTATCACATCCACAGGAACTGGAACTCTTTCTGCCCACAATAAGGATGG
GTCTCTGCATATAGTTCTTCCATCAGAGAATGGAACAAAAGATCAGTGTCAGATACTACACTTCACTGTACCTGAGGTGG
AGGAGGAGTTCATGTACTCTTGTGATGGAGATGAGCGACCTTTGTTGGTGAAGGGGACCCTAATAGCTATTGATCCATTT
GATGATAGGCGAGAAGCAGGGGGAGAATCAACAGTTGTGAATCCAAAATCTGGATCTTGGAACTTCTTTGACTGGTTTTC
TGGACTTATGAGTTGGTTTGGAGGACCTCTTAAGACTATACTCCTAATTTGCCTGTATGTAGCATTATCAATTGGGCTCT
TTTTCCTTCTTATATATCTTGGAAGAACAGGTCTCTCTAAAATGTGGCTTGCTGCCACTAAGAAAGCCTCATAG

>HM586974|KEN  (0 bp)
ATGTATGTTTTATTGACAATTCTAATCTCGGTTCTGGTGTGTGAAGCGGTTATTAGAGTGTCTCTAAGCTCCACAAGAGA
GGAAACCTGTTTTGGTGACTCCACCAACCCAGAGATGATTGAAGGAGCTTGGGATTCACTCAGAGAGGAGGAGATGCCAG
AGGAGCTCTCCTGCTCTGTATCAGGCATAAGGGAGGTTAAGACCTCAAGCCAGGAGTTATACAGAGCATTAAAAGCCATC
ATTGCTGCTGATGGCTTGAACAACATCACCTGCCATGGTAAGAATCCTGAGGACAAGATTTCTCTCATAAAGGGTCCTCC
TCACAAAAAGCGGGTGGGGATAGTCCGGTGTGAGAGACGAAGAGATGCTAAGCAAATAGGGAGAGAAACCATGGCAGGGA
TTGCGATGACAGTCCTTCCAGCCTTAGCAGTTTTTGCTTTGGCACCTGTTGTTTTTGCTGAAGACCCCCATCTCAGAAAC
AGACCAGGGAAGGGGCACAACTACATTGACGGGATGACTCAGGAGGATGCCACATGCAAACCTGTGACATATGCTGGGGC
ATGTAGCAGTTTTGATGTCTTGCTTGAAAAGGGAAAATTTCCCCTTTTCCAGTCATATGCTCATCATAGAACTCTACTAG
AGGCAGTTCACGACACCATCATTGCAAAGGCTGATCCACCTAGCTGTGACCTTCAGAGTGCTCATGGGAATCCCTGTATG
AAAGAGAAACTTGTGATGAAGACACATTGTCCAAATGACTACCAGTCAGCTCATTACCTCAACAATGACGGGAAAATGGC
TTCAGTCAAGTGCCCACCTAAGTATGAGCTCACTGAGGACTGCAACTTTTGTAGACAGATGACAGGTGCTAGCCTGAAGA
AGGGGTCTTATCCTCTCCAAGACTTATTTTGTCAGTCAAGTGAGGATGATGGATCAAAATTGAAAACAAAAATGAAAGGG
GTCTGCGAAGTGGGGGTTCAAGCACTCAAAAAGTGTGATGGCCAACTCAGCACTGCACATGAGGTTGTGCCCTTTGCAGT
GTTTAAAAACTCAAAGAAGGTTTATCTTGATAAACTTGACCTCAAGACTGAGGAGAATCTGCTACCAGACTCATTTGTCT
GCTTCGAGCATAAGGGACAGTATAAAGGAACAATGGACTCTGGTCAGACCAAGAGGGAGCTCAAAAGCTTTGATATCTCT
CAGTGCCCCAAGATTGGAGGGCATGGTAGTAAGAAGTGCACTGGGGACGCAGCATTTTGCTCTGCTTATGAATGCACTGC
TCAGTATGCCAATGCCTATTGTTCACATGCTAACGGGTCAGGGATTGTGCAGATTCAAGTATCAGGGGTCTGGAAGAAGC
CTTTATGTGTAGGGTATGAGAGAGTGGTTGTGAAGAGAGAACTCTCTGCCAAACCCATCCAGAGAGTTGAGCCTTGCACA
ACTTGTATAACCAAATGTGAGCCTCATGGATTGGTTGTCCGATCAACAGGGTTCAAGATATCATCTGCAGTTGCTTGTGC
TAGCGGGGTTTGCGTCACAGGGTCGCAGAGTCCTTCTACTGAGATTACACTCAAGTATCCAGGGATATCCCAGTCCTCTG
GGGGGGACATAGGGGTTCACATGGCACACGATGATCAGTCAGTTAGCTCCAAAATAGTAGCTCACTGCCCTCCCCAGGAC
CCGTGCTTAGTGCATGGCTGCATAGTGTGTGCTCATGGCCTGATAAATTACCAGTGTCACACTGCTCTCAGTGCCTTTGT
TGTCATATTTGTATTCAGTTCTACTGCAATAATTTGCTTAGCTGTTCTTTATAGGGTGCTCAAGTGCTTAAAGATTGCCC
CAAGGAAAGTCCTGAATCCACTAATGTGGATTACAGCCTTCATCAGATGGGTGTATAAGAAGATGGTTGCTAGAGTGGCA
GACAATATTAATCAAGTGAACAGAGAAATAGGATGGATGGAAGGAGGTCAGTTGGCTCTAGGGAACCCTGCCCCTATTCC
TCGTCATGCCCCAATCCCACGTTATAGCACATACCTAATGCTACTATTGATTGTCTCATATGCATCAGCATGTTCAGAAC
TGATTCAGGCAAGCTCCAGAATCACCACTTGCTCCACAGAGGGTGTCAACACCAAGTGTAGACTGTCTGGCACAGCATTG
ATCAGGGCAGGGTCAGTTGGGGCAGAGGCTTGTTTGATGTTGAAGGGGGTCAAGGAAGATCAAACCAAGTTCTTAAAGAT
AAAAACTGTCTCAAGTGAGCTATCGTGCAGGGAGGGCCAGAGCTATTGGACTGGGTCCTTTAGCCCCAAGTGCCTGAGCT
CAAGGAGATGCCATCTTGTCGGGGAATGTCATGTGAATAGGTGTCTGTCTTGGAGGGACAATGAAACTTCAGCAGAGTTT
TCATTTGTTGGAGAAAGCACAACCATGCGAGAGAATAAGTGTTTTGAGCAGTGTGGAGGATGGGGGTGTGGATGTTTCAA
TGTGAACCCTTCTTGCTTATTTGTGCACACGTATCTGCAGTCAGTTAGAAAAGAGGCCCTTAGAGTTTTTAACTGTATCG
ACTGGGTGCATAAACTCACTCTAGAGATCACAGACTTTGATGGCTCTGTTTCAACAATAGACTTAGGAGCATCATCTAGC
CGTTTCACAAACTGGGGTTCAGTTAGCCTCTCACTGGACGCAGAGGGCATTTCAGGCTCAAATAGCTTTTCTTTTATTGA
GAGCCCAGGCAAAGGGTATGCAATTGTTGATGAGCCATTCTCAGAGATCCCTCGGCAAGGGTTCTTGGGGGAGATCAGGT
GCAATTCAGAGTCCTCAGTCCTGAGTGCTCATGAATCATGCCTTAGGGCACCAAACCTTGTCTCGTACAAGCCCATGATA
GATCAATTGGAGTGCACTACAAATCTGATTGATCCCTTTGTTGTCTTTGAGAGGGGTTCTCTGCCACAGACAAGGAATGA
CAAAACCTTTGCAGCTTCAAAAGGAAATAGAGGTGTTCAGGCTTTCTCTAAGGGCTCTGTACAAGCTGATCTGACTCTGA
TGTTTGATAATTTTGAGGTGGACTTTGTGGGAGCAGCCGTGTCTTGTGATGCCGCCTTCTTGAATTTGACAGGTTGCTAT
TCTTGCAATGCAGGGGCCAGAGTCTGCCTGTCCATCACATCCACAGGAACTGGAACTCTCTCTGCCCACAATAAGGACGG
GTCTCTGCATATAGTTCTCCCATCAGAGAACGGGACAAAAGATCAGTGTCAGATACTACATTTTACTGTACCTGAAGTAG
AAGAGGAGTTCATGTACTCTTGTGATGGAGATGAGCGGCCTCTGTTAGTGAAAGGGACCCTGATAGCTATTGACCCATTT
GATGATAGACGGGAAGCAGGGGGGGAATCAACAGTTGTGAATCCAAAATCTGGATCTTGGAATTTCTTTGACTGGTTTTC
TGGACTCATGAGTTGGTTTGGAGGGCCGCTTAAAACTATACTCCTCATTTGCCTGTATGTTGCATTATCAATTGGGCTCT
TCTTCCTCCTTATATATCTTGGAAGAACAGGCCTCTCTAAAATGTGGCTTGCCGCTACTAAGAAGGCCTCATAG

>DQ380197|Saudi_2000_10911|2000|Saudi_Arabia  (0 bp)
ATGTATGTTTTATTGACAATTCTAATCTCGGTTCTGGTGTGTGAAGCAGTTATTAGAGTATCTCTAAGCTCCACAAGAGA
GGAGACCTGTTTTGGTGACTCCACCAACCCAGAGATGATTGAAGGAGCTTGGGATTCACTCAGAGAGGAGGAGATGCCAG
AGGAGCTCTCCTGCTCAGTATCAGGCATAAGGGAGGTTAAGACCTCAAGCCAGGAGTTATACAGAGCATTAAAAGCCATC
ATTGCTGCTGATGGCTTGAACAACATCACCTGCCATGGTAAGAATCCTGAGGACAAGATTTCTCTCATAAAGGGTCCTCC
TCACAAAAAGCGGGTGGGGATAGTCCGGTGTGGGAGACGAAGAGATACTAAGCAAATAGGGAGAGAAACCATGGCAGGGA
TTGCGATGACAGTCCTTCCAGCCTTAGCAGTTTTTGCTTTGGCACCTGTTGTTTTTGCTGAAGACCCCCATCTCAGAAAC
AGACCAGGGAAGGGGCACAACTACATTGACGGGATGACTCAGGAGGATGCCACATGCAAACCTGTGACATATGCTGGGGC
ATGTAGCAGTTTTGATGTCTTGCTTGAAAAGGGGAAATTTCCTCTTTTCCAGTCATATGCTCATCATAGAACTCTACTAG
AGGCAGTTCACGACACCATCATTGCAAAGGCTGATCCACCTAGCTGTGACCTTCAGAGTGCTCATGGGAATCCCTGTATG
AAAGAGAAACTTGTGATGAAGACACATTGTCCAAATGACTACCAGTCAGCTCATTACCTCAACAATGACGGGAAAATGGC
TTCAGTCAAGTGCCCACCTAAGTATGAGCTCACTGAGGACTGCAACTTTTGTAGGCAGATGACAGGTGCTAGCCTGAAGA
AGGGGTCTTATCCTCTCCAAGACTTATTTTGTCAGTCAAGTGAGGATGATGGATCAAAATTGAAAACAAAAATGAAAGGG
GTCTGCGAAGTGGGAGTTCAAGCACTCAAAAAGTGTGATGGCCAACTCAGCACTGCACATGAGGTTGTGCCCTTTGCAGT
GTTTAAGAACTCAAAGAAGGTTTATCTTGATAAGCTTGACCTCAAGACTGAGGAGAATCTGCTACCAGACTCATTTGTCT
GCTTCGAGCATAAGGGACAGTATAAAGGAACAATGGACTCTGGCCAGACCAAGAGGGAGCTCAAAAGCTTTGATATCTCT
CAGTGCCCCAAGATTGGAGGGCATGGTAGTAAGAAGTGCACTGGGGACGCAGCATTTTGCTCTGCTTATGAATGCACTGC
TCAGTATGCCAATGCCTTTTGTTCACATGCTAATGGGTCAGGGATTGTGCAGATTCAAGTATCAGGGGTCTGGAAGAAGC
CTTTATGTGTAGGGTATGAGAGAGTGGTTGTGAAGAGAGAACTCTCTGCCAAACCCATCCAGAGAGTTGAGCCTTGCACA
ACTTGTATAACCAAATGTGAACCTCATGGATTGGTTGTCCGATCAACAGGGTTCAAGATATCATCTGCAGTTGCTTGTGC
TAGCGGAGTTTGCGTCACAGGGTCGCAGAGTCCTTCTACTGAGATTACACTCAAGTATCCAGGGATATCCCAGTCCTCTG
GGGGGGACATAGGGGTTCACATGGCACATGATGATCAGTCAGTTAGCTCCAAAATAGTAGCTCACTGCCCTCCCCAGGAC
CCGTGCTTAGTGCATGGCTGCATAGTGTGTGCTCATGGCCTGATAAATTACCAGTGTCACACTGCTCTCAGTGCCTTTGT
TGTTGTATTTGTATTCAGTTCTATTGCAATAATTTGCTTAGCTATTCTTTATAGGGTGCTCAAGTGCCTAAAGATTGCCC
CAAGGAAAGTTCTGAATCCATTAATGTGGATTACAGCCTTCATCAGATGGGTGTATAAGAAGATGGTTGCTAGAGTGGCG
GACAATATTAATCAAGTGAACAGGGAAATAGGATGGATGGAAGGAGGTCAGTTGGTTCTAGGGAACCCTGCCCCTATTCC
TCGTCATGCCCCAATCCCACGTTATAGCACATACCTAATGCTGCTATTGATTATCTCATATGCATCAGCATGTTCAGAAC
TGATTCAGGCAAGCTCCAGAATCACCACTTGCTCCACAGAGGGTGTCAACACCAAGTGTAGACTGTCTGGCACAGCATTG
ATCAGGGCAGGGTCAGTTGGGGCAGAGGCTTGTTTGATGTTGAAGGGAGTCAAGGAAGATCAAACCAAGTTCTTAAAGAT
AAAAACTGTCTCTAGTGAGCTATCGTGCAGGGAGGGCCAGAGCTATTGGACTGGGTCCTTTAGCCCCAAGTGTCTGAGCT
CAAGGAGATGCCATCTTGTCGGGGAATGTCATGTGAATAGGTGTCTGTCTTGGAGGGACAATGAAACTTCAGCAGAGTTT
TCATTTGTTGGGGAAAGCACAACCATGCGAGAGAATAAGTGTTTTGAGCAGTGTGGAGGATGGGGGTGTGGATGTTTCAA
TGTGAACCCATCTTGCTTATTTGTGCACACGTATCTGCAGTCAGTTAGAAAAGAGGCCCTTAGAGTTTTTAACTGTATCG
ACTGGGTGCATAAACTCACTCTAGAGATCACAGACTTTGATGGCTCTGTTTCAACAATAGACTTAGGAGCATCATCTAGC
CGTTTCACAAACTGGGGTTCAGTTAGCCTCTCACTGGACGCAGAGGGCATTTCAGGCTCAAATAGCTTTTCTTTTATTGA
GAGCCCAGGCAAAGGGTATGCAATTGTTGATGAGCCATTCTCAGAAATTCCTCGGCAAGGGTTCTTGGGGGAGATCAGGT
GCAATTCAGAGTCCTCAGTCCTGAGTGCTCATGAATCATGCCTTAGGGCACCAAACCTTATCTCGTACAAGCCCATGATA
GATCAATTGGAGTGCACTACAAATCTGATTGATCCCTTTGTTGTCTTTGAGAGGGGTTCTCTGCCACAGACAAGGAATGA
AAAAACCTTTGCAGCTTCAAAAGGAAATAGAGGTGTTCAGGCTTTCTCTAAGGGCTCTGTTCAAGCTGATCTGACTCTGA
TGTTTGATAATTTTGAGGTGGACTTTGTGGGAGCAGCCGTGTCTTGTGATGCCGCCTTCTTGAATTTGACAGGTTGTTAT
TCCTGCAATGCAGGGGCCAGAGTCTGCCTGTCTATCACATCCACAGGAACTGGAACTCTCTCTGCCCACAATAAGGACGG
GTCTCTGCATATAGTTCTCCCATCAGAGAATGGGACAAAAGATCAGTGTCAGATACTACATTTCACTGTGCCTGAAGTAG
AAGAGGAGTTTATGTACTCTTGTGATGGAGATGAGCGGCCTCTGTTAGTGAAAGGGACCCTGATAGCTATTGACCCATTT
GATGATAGGCGGGAAGCAGGGGGGGAATCAACAGTTGTGAATCCAAAATCTGGATCTTGGAATTTCTTTGACTGGTTTTC
TGGACTCATGAGTTGGTTTGGAGGGCCGCTTAAAACTATACTCCTCATTTGCCTGTATGTTGCATTATCAATTGGGCTCT
TCTTCCTCCTTATATATCTTGGAAGAACAGGCCTCTCTAAAATGTGGCTTGCCGCTACTAAGAAGGCCTCATAG

>KX944836|M259  (0 bp)
ATGTATGTTTTATTAACAATTCTAACCTCGGTTCTGGTGTGTGAAGCGGTTATTAGAGTGTCTCTAAGCTCTACAAGAGA
AGAGACCTGCTTTGGTGACTCCACCAACCCAGAGATGATTGAAGGAGCTTGGGATTCACTCAGAGAGGAGGAGATGCCAG
AGGAGCTCTCCTGTTCTGTATCAGGCATAAGGGAGGTTAAGACCTCAAGCCAGGAGTTATACAGGGCATTAAAAGCCATC
ATTGCTGCCGATGGCTTGAACAACATCACCTGCCATGGTAAGGATCCTGAGGACAAGATTTCTCTCATAAAGGGTCCTCC
TCACAAAAAGCGGGTGGGGATAGTTCGGTGTGAGAGACGAAGAGATGCTAAGCAAATAGGGAGAGAAACCATGGCAGGGA
TTGCAATGACAGTCCTTCCAGCCTTAGCAGTTTTTGCTTTGGCACCTGTTGTTTTTGCTGAAGACCCCCATCTCAGAAAC
AGACCAGGGAAGGGACACAACTACATTGACGGGATGACTCAGGAGGATGCCACATGCAAACCTGTGACATATGCTGGGGC
ATGTAGCAGTTTTGATGTCCTGCTTGAAAAGGGGAAATTTCCTCTCTTCCAGTCATATGCTCATCATAGAACTCTACTAG
AGGCAGTTCACGACACCATCATTGCAAAGGCTGATCCACCTAGCTGTGACCTTCAGAGTGCTCATGGGAATCCCTGCATG
AAAGAGAAACTCGTGATGAAGACACACTGCCCAAATGACTACCAGTCAGCTCATTACCTCAACAATGACGGGAAAATGGC
TTCAGTCAAGTGCCCTCCTAAGTATGAGCTCACTGAGGACTGCAACTTTTGTAGGCAGATGACAGGTGCTAGCCTGAAGA
AAGGGTCTTATCCTCTCCAGGACTTATTTTGTCAGTCAAGTGAGGATGATGGATCAAAATTAAAAACAAAAATGAAAGGG
GTCTGCGAAGTGGGGGTTCAAGCACTCAAAAAGTGTGATGGCCAACTCAGCACTGCACATGAGGTTGTGCCCTTTGCAGT
ATTTAAGAACTCAAAGAAGGTTTATCTTGATAAGCTTGACCTCAAGACTGAGGAGAATCTGCTACCAGACTCATTTGTCT
GCTTCGAGCATAAGGGGCAGTATAAAGGTACAATGGACTCTGGTCAGACTAAGAGGGAGCTCAAAAGCTTTGATATCTCT
CAGTGCCCCAAGATTGGAGGACATGGTAGTAAGAAGTGTACTGGGGACGCAGCATTTTGCTCTGCTTATGAGTGCACTGC
TCAGTACGCCAATGCCTATTGTTCACATGCTAATGGGTCAGGGATTGTGCAGATACAAGTATCAGGGGTCTGGAAGAAGC
CTTTATGTGTGGGGTATGAGAGAGTGGTTGTGAAGAGAGAACTCTCTGCCAAGCCCATCCAGAGAGTTGAGCCTTGCACA
ACTTGTATAACCAAATGTGAGCCTCATGGATTGGTTGTCCGATCAACAGGGTTCAAGATATCATCTGCAGTTGCTTGTGC
TAGCGGAGTTTGCGTCACAGGATCGCAGAGTCCTTCTACCGAGATTACACTCAAGTATCCAGGGATATCCCAGTCCTCTG
GAGGGGACATAGGGGTTCACATGGCACACGATGATCAGTCAGTTAGCTCCAAAATAGTAGCTCACTGCCCTCCCCAGGAC
CCGTGCTTAGTGCATGGCTGCATAGTGTGTGCCCATGGCCTGATAAATTACCAGTGTCACACTGCTCTCAGTGCCTTTGT
TGTTGTGTTTGTTTTCAGTTCTATTGCAATAATTTGTTTAGCTATTCTTTATAGGGTGCTCAAGTGCCTAAAGATTGCCC
CAAGGAAAGTTCTGAATCCACTAATGTGGATTACAGCCTTCATCAGATGGGTGTACAAGAAGATGGTTGCCAGAGTGGCA
GACAATATTAATCAAGTGAACAGGGAAATAGGATGGATGGAAGGAGGTCAGTTGGTTCTAGGGAACCCTGCCCCTATTCC
TCGTCATGCCCCAATCCCACGTTATAGTACATACCTAATGCTACTATTGATTGTCTCATATGCATCAGCATGTTCAGAGC
TGATTCAGGCAAGCTCCAGAATCACCACTTGCTCCACAGAGGGCGTTAACACCAAGTGTAGACTGTCTGGCACAGCATTG
ATCAGAGCAGGGTCAGTTGGAGCAGAGGCTTGTTTGATGTTGAAGGGGGTCAAGGAGGATCAAACCAAGTTCTTGAAGAT
AAAAACTGTCTCAAGTGAGCTATCGTGCAGGGAGGGCCAGAGCTATTGGACTGGGTCCTTTAGCCCTAAATGTCTGAGCT
CAAGGAGATGCCATCTTGTCGGGGAATGCCATGTGAATAGGTGTCTGTCTTGGAGGGACAATGAAACCTCAGCAGAGTTT
TCATTTGTTGGGGAAAGCACTACTATGCGAGAAAATAAGTGTTTTGAGCAGTGTGGTGGATGGGGGTGTGGGTGTTTCAA
TGTGAACCCATCATGCTTATTTGTGCACACGTATCTGCAGTCAGTTAGAAAAGAGGCCCTTAGAGTTTTCAACTGCATCG
ACTGGGTGCATAAACTCACTCTAGAGATCACAGACTTTGATGGCTCTGTTTCAACAATAGACTTGGGAGCATCATCTAGC
CGTTTCACAAACTGGGGTTCAGTTAGCCTCTCACTGGACGCAGAGGGCATTTCAGGCTCAAATAGCTTTTCTTTCATTGA
GAGCCCAGGCAAAGGGTATGCAATTGTTGATGAGCCATTCTCAGAAATTCCTCGGCAAGGGTTCTTGGGGGAGATCAGAT
GCAATTCAGAGTCTTCTGTCCTGAGTGCTCATGAATCATGCCTTAGGGCACCAAACCTTATCTCATACAAGCCCATGATA
GATCAATTGGAGTGCACAACAAATCTGATTGATCCCTTTGTTGTCTTTGAGAGGGGTTCTCTGCCACAGACAAGGAATGA
AAAAACCTTTGCAGCTTCAAAAGGAAATAGAGGTGTTCAAGCTTTCTCTAAGGGCTCTGTTCAAGCTGATCTAACTCTGA
TGTTTGACAATTTTGAGGTGGACTTTGTGGGAGCAGCCGTATCTTGTGATGCCGCCTTCTTAAATTTGACAGGTTGCTAT
TCTTGCAATGCAGGAGCCAGGGTCTGCCTGTCTATCACATCCACGGGAACTGGAACTCTCTCTGCCCACAATAAGGATGG
GTCTCTGCATATAGTCCTTCCATCAGAGAATGGAACAAAAGATCAGTGTCAGATACTACACTTCACTGTACCTGAAGTAG
AGGAGGAGTTTATGTACTCTTGTGATGGAGATGAGCGGCCTCTGTTGGTGAAGGGGACTCTGATAGCTATTGATCCATTT
GATGATAGGCGGGAAGCAGGGGGAGAATCAATAGTTGTGAATCCAAAATCTGGATCTTGGAATTTCTTTGACTGGTTTTC
TGGACTCATGAGTTGGTTTGGAGGGCCTCTTAAAACTATACTCCTCATTTGCCTGTATGTTGCATTATCAATTGGGCTCT
TTTTCCTCCTTATATATCTTGGAAGAACAGGCCTCTCTAAAATGTGGCTTGCTGCTACTAAGAAGGCCTCATAG

>KX944845|M66  (0 bp)
ATGTATGTTTTATTGACAATTCTAATCTCGGTTCTGGTGTGTGAAGCGGTTATTAGAGTGTCTCTAAGCTCCACAAGAGA
GGAAACCTGTTTTGGTGACTCCACCAACCCAGAGATGATTGAAGGAGCTTGGGATTCACTCAGAGAGGAGGAGATGCCAG
AGGAGCTCTCCTGCTCTGTATCAGGCATAAGGGAGGTTAAGACCTCAAGCCAGGAGTTATACAGGGCATTAAAAGCCATC
ATTGCTGCTGATGGCTTGAACAACATCACCTGCCATGGTAAGAATCCTGAGGACAAGATTTCTCTCATAAAGGGTCCTCC
TCACAAAAAGCGGGTGGGGATAGTCCGGTGTGAGAGACGAAGAGATGCTAAGCAAATAGGGAGAGAAACCATGGCAGGGA
TTGCGATGACAGTCCTCCCAGCCTTAGCAGTTTTTGCTTTGGCACCTGTTGTTTTTGCTGAAGACCCCCATCTCAGAAAC
AGACCAGGGAAGGGGCACAACTACATTGACGGGATGACTCAGGAGGATGCCACATGCAAACCTGTGACATATGCTGGGGC
ATGTAGCAGTTTTGATGTCTTGCTTGAAAAGGGAAAATTTCCCCTTTTCCAGTCATATGCTCATCATAGAACTCTACTAG
AGGCAGTTCACGACACCATCATTGCAAAGGCTGATCCACCTAGCTGTGACCTTCAGAGTGCTCATGGGAATCCCTGTATG
AAAGAGAAACTTGTGATGAAGACACATTGTCCAAATGACTACCAGTCAGCTCATTACCTCAACAATGACGGGAAAATGGC
TTCAGTCAAGTGCCCACCTAAGTATGAGCTCACTGAGGACTGCAACTTTTGTAGACAGATGACAGGTGCTAGCCTGAAGA
AGGGGTCTTATCCTCTCCAAGACTTATTTTGTCAGTCAAGTGAGGATGATGGATCAAAATTGAAAACAAAAATGAAAGGG
GTCTGCGAAGTGGGGGTTCAAGCACTCAAAAAGTGTAATGGCCAACTCAGCACTGCACATGAGGTTGTGCCCTTTGCAGT
GTTTAAAAACTCAAAGAAGGTTTATCTTGATAAACTTGACCTCAAGACTGAGGAGAATCTGCTACCAGACTCATTTGTCT
GCTTCGAGCATAAGGGACAGTATAAAGGAACAATGGACTCTGGTCAGACCAAGAGGGAGCTCAAAAGCTTTGATATCTCT
CAGTGCCCCAAGATTGGAGGGCATGGTAGTAAGAAGTGCACTGGGGACGCAGCATTTTGCTCTGCTTATGAATGCACTGC
TCAGTATGCCAATGCCTATTGTTCACATGCTAACGGGTCAGGGATTGTGCAGATTCAAGTATCAGGGGTCTGGAAGAAGC
CTTTATGTGTAGGGTATGAGAGAGTGGTTGTGAAGAGAGAACTCTCTGCCAAACCCATCCAGAGAGTTGAGCCTTGCACA
ACTTGTATAACCAAATGTGAGCCTCATGGATTGGTTGTCCGATCAACAGGGTTCAAGATATCATCTGCAGTTGCTTGTGC
TAGCGGGGTTTGCGTCACAGGGTCGCAGAGTCCTTCTACTGAGATTACACTCAAGTATCCAGGGATATCCCAGTCCTCTG
GGGGGGACATAGGGGTTCACATGGCACACGATGATCAGTCAGTTAGCTCCAAAATAGTAGCCCACTGCCCTCCCCAGGAC
CCGTGCTTAGTGCATGGCTGCATAGTGTGTGCTCATGGCCTGATAAATTACCAGTGTCACACTGCTCTCAGTGCCTTTGT
TGTCATATTTGTATTCAGTTCTACTGCAATAATTTGCTTAGCTGTTCTTTATAGGGTGCTCAAGTGCTTAAAGATTGCCC
CAAGGAAAGTCCTGAATCCACTAATGTGGATTACAGCCTTCATCAGATGGGTGTATAAGAAGATGGTTGCTAGAGTGGCA
GACAATATTAATCAAGTGAACAGAGAAATAGGATGGATGGAAGGAGGTCAGTTGGCTCTAGGGAACCCTGCCCCTATTCC
TCGTCATGCCCCAATCCCACGTTATAGCACATACCTAATGCTACTATTGATTGTCTCATATGCATCAGCATGTTCAGAAC
TGATTCAGGCAAGCTCCAGAATCACCACTTGCTCCACAGAGGGTGTCAACACCAAGTGTAGACTGTCTGGCACAGCATTG
ATCAGGGCAGGGTCAGTTGGGGCAGAGGCTTGTTTGATGTTGAAGGGGGTCAAGGAAGATCAAACCAAGTTCTTAAAGAT
AAAAACTGTCTCAAGTGAGCTATCGTGCAGGGAGGGCCAGAGCTATTGGACTGGGTCCTTTAGCCCCAAGTGCCTGAGCT
CAAGGAGATGCCATCTTGTCGGGGAATGTCATGTGAATAGGTGTCTGTCTTGGAGGGACAATGAAACTTCAGCAGAGTTT
TCATTTGTTGGAGAAAGCACAACCATGCGAGAGAATAAGTGTTTTGAGCAGTGTGGAGGATGGGGGTGTGGATGTTTCAA
TGTGAACCCTTCTTGCTTATTTGTGCACACGTATCTGCAGTCAGTTAGAAAAGAGGCCCTTAGAGTTTTTAACTGTATCG
ACTGGGTGCATAAACTCACTCTAGAGATCACAGACTTTGATGGCTCTGTTTCAACAATAGACTTAGGAGCATCATCTAGC
CGTTTCACAAACTGGGGTTCAGTTAGCCTCTCACTGGACGCAGAGGGCATTTCAGGCTCAAATAGCTTTTCTTTTATTGA
GAGCCCAGGCAAAGGGTATGCAATTGTTGATGAGCCATTCTCAGAGATCCCTCGGCAAGGGTTCTTGGGGGAGATCAGGT
GCAATTCAGAGTCCTCAGTCCTGAGTGCTCATGAATCATGCCTTAGGGCACCAAACCTTGTCTCGTACAAGCCCATGATA
GATCAATTGGAGTGCACCACAAATCTGATTGATCCCTTTGTTGTCTTTGAGAGGGGTTCTCTGCCACAGACAAGGAATGA
CAAAACCTTTGCAGCTTCAAAAGGAAATAGAGGTGTTCAGGCTTTCTCTAAGGGCTCTGTACAAGCTGATCTGACTCTGA
TGTTTGATAATTTTGAGGTGGACTTTGTGGGAGCAGCCGTGTCTTGTGATGCCGCCTTCTTGAATTTGACAGGTTGCTAT
TCTTGCAACGCAGGGGCCAGAGTCTGCCTGTCCATCACATCCACAGGAACTGGAACTCTCTCTGCCCACAATAAGGACGG
GTCTCTGCATATAGTTCTCCCATCAGAGAACGGGACAAAAGATCAGTGTCAGATACTACATTTTACTGTACCTGAAGTAG
AAGAGGAGTTCATGTACTCTTGTGATGGAGATGAGCGGCCTCTGTTAGTGAAAGGGACCCTGATAGCTATTGACCCATTT
GATGATAGACGGGAAGCAGGGGGGGAATCAACAGTTGTGAATCCAAAATCTGGATCTTGGAATTTCTTTGACTGGTTTTC
TGGACTCATGAGTTGGTTTGGAGGGCCGCTTAAAACTATACTCCTCATTTGCCTGTATGTTGCATTATCAATTGGGCTCT
TCTTCCTCCTTATATATCTTGGAAGAACAGGCCTCTCTAAAATGTGGCTTGCCGCTACTAAGAAGGCCTCATAG

>lcl|DQ380193.1_cds_ABD38806.1_1 [protein=glycoprotein] [protein_id=ABD38806.1] [location=21..3614] [gbkey=CDS]  (0 bp)
ATGTATGTTTTACTAACAATTCTAATCTCGGTTCTGGTGTGTGAAGCGGTCATTAGAGTGTCTCTAAGCTCCACAAGAGA
AGAAACCTGTTTTGGTGACTCCACCAACCCAGAGATGATTGAAGGAGCTTGGGATTCACTCAGAGAGGAGGAGATGCCAG
AGGAGCTCTCCTGTTCCATATCAGGCATAAGGGAGGTTAAGACCTCAAGCCAGGAATTATACAGGGCATTAAAAGCCACC
ATTGCTGCTGATGGCTTGAACAACATCACCTGCCATGGTAAGGATCCTGAGGACAAGATTTCTCTCATAAAGGGTCCTCC
TCACAAAAAGCGGGTGGGGGTAGTTCGGTGTGAGAGACAAAGAGACGCTAAGCAAATAGGGAGAGGAACCATGGCAGGGA
TTGCAATGACAGTCTTTCCAGCCTTAGTAGTTTTTGCTTTGGCACCTGTTGTTTTTGCTGAAGACCCTCATCTCAGAAAC
AGACCAGGGAAGGGACACAACTACATTGACGGGATGACTCAGGAGGATGCCACATGTAAACCTGTGACATATGCTGGGGC
ATGTAGCAGTTTTGATGTCTTGCTCGAAAAGGGAAAATTTCCCCTCTTCCAGTCGTATGCTCATCATAGAACTCTATTAG
AGGCAGTTCACGACATCATCATTGCAAAGGCTGATCCACCTAGCTGTAACCTTCAGAGTGCTCATGGGAATCCCTGCATG
AAAGAGAAACTCGTAATGAAGACATACTGTCCAAATGACTACCAGTCAGCTCATTACCTCAACAATGACGGGAAAATGGC
TTCAGTCAAGTGCCCTCCTAAGCATGAGCTCACTGAGGACTGCAACTTTTGTAGGCAGATGACAGGTGCTAGCTTGAAGG
AGGGGTCTTATCCTCTCCAAGACTTATTTTGTCAGTCAAGTGAGGATGATGGATCAAAATTAAAAACAAAAATGAAAGGG
GTCTGCGAAGTGGGGGTTCAAGTACTCAAAAAGTGTGATGGCCAACTCAGCACTGCACATGAAGTTGTGCCCTTTGCAGT
GTTTAAGAACTCAAAGAAGGTTTATCTTGACAAGCTTGACCTCAAGACTGAGGAAAATCTGCTACCAGACTCATTTGTCT
GCTTCGAGCATAAGGGACAGTACAAAGGAACAATGGACTCTGGTCAGATTAAGAGGGAGCTCAAAAGCTTTGATATCTCT
CAGTGCCCCAAGATTGGAGGACATGGTAGCAAGAAGTGCACTGGGGACGCAGCATTTTGCTCTGCTTATGAGTGTACTGC
TCAATACGCCAATGCCTATTGTTCACATGCTAATGGGTCAGGAATTGTACAGATACAAGTATCCGGGGTCTGGAAGAAGC
CTTTATGTGTAGGGTATGAGAGAGTGGTTGTGAAGAGAGAACTCTCTGCCAAGCCCATCCAGAGAGTTGAGCCTTGCACA
ACTTGTATAACCAAATGTGAGCCTCATGGATTGGTTGTCCGATCAACAGGGTTCAAGATATCATCTGCAGTTGCTTGTGC
TAGCGGAGTTTGCGTCACAGGATCGCAGAGCCCTTCTACTGAGATTACACTCAAGTATCCAGGGATATCCCAGTCCTCTG
GGGGAGACATAGGGGTTCACATGGCACATGATGATCAGTCAGTTAGCTCCAAAATAGTGGCCCACTGCCCCCCCCAGGAC
CCGTGCCTAGTGCATGGCTGCATAGTGTGTGCTCATGGCTTGATAAATTACCAGTGTCACACTGCTTTCAGTGCCTTTGT
TGTTGTGTTCGTATTCAGCTCTGTTGTGATAATTTGTTTGGCCATTCTTTATAAGGTGCTCAAGTGCCTAAAGATTGCCC
CAAGGAAAGTTCTGAATCCACTAATGTGGATCACTGCCTTCATCAGATGGGTGTATAAGAAGATGGTTGCCAGAGTGGCA
GACAATATTAATCAAGTAAACAGGGAAATAGGATGGATGGAAGGAGGCCAGTTGGTTCTAGGGAACCCTGCCCCTATTCC
TCGTCATGCTCCAATTCCACGTTATAGCACATACCTAATGCTGCTATTGATTGTCTCATATGCATCAGCATGTTCAGAAC
TAATTCAGGCAAGCTCCAGAATCACCACTTGCTCCACAGAAGGTGTCAACACCAAGTGCAGGCTGTCTGGCACAGCATTA
ATCAGGGCAGGGTCAGTTGGGGCAGAGGCTTGTTTGATGTTAAAGGGGGTCAAGGAAGACCAGACCAAGTTCTTGAAGAT
AAAAACTGTCTCAAGTGAGCTATCATGTAGGGAGGGCCAGAGCTATTGGACTGGGTCCTTTAGCCCCAAATGTCTGAGCT
CAAGGAGATGCCATCTTGTCGGAGAATGTCATGTGAATAGGTGTCTGTCTTGGAGGGACAATGAAACTTCAGCAGAATTT
TCATTTGTTGGGGAAAGCACGACCATGCGAGAGAATAAGTGTTTTGAACAGTGTGGAGGATGGGGATGTGGGTGTTTCAA
TGTGAACCCATCTTGCTTATTTGTGCACACGTATCTGCAGTCAGTTAGAAAAGAAGCCCTTAGAGTTTTTAACTGTATTG
ATTGGGTGCATAAACTGACTCTAGAGATTACAGACTTTGATGGCTCTGTTTCAACAGTAGACTTGGGAGCATCATCTAGC
CGTTTCACAAACTGGGGTTCAGTCAGCCTCTCACTGGACGCAGAGGGCATTTCAGGCTCAAATAGCTTCTCTTTCATTGA
GAGCCCAGGCAAAGGGTATGCAATTGTTGATGAGCCATTCTCAGAAATTCCTCGGCAAGGGTTCTTGGGAGAGATCAGGT
GCAATTCAGAATCTTCAGTCCTGAGTGCTCATGAATCATGCCTTAGGGCACCAAACCTTATCTCATACAAACCCATGATA
GATCAGTTGGAGTGCACAACAAATCTGATTGATCCCTTTGTTGTCTTTGAGAGGGGTTCTCTGCCTCAGACAAGGAATGA
CAAAACCTTTGCAGCTTCAAAAGGAAATAGGGGTGTTCAAGCTTTCTCTAAGGGCTCTGTACAAGCTGATCTAACTCTGA
TGTTTGACAATTTTGAGGTGGACTTTGTGGGAGCAGCCGTGTCTTGTGATGCCGCCTTCTTAAACTTGACAGGTTGCTAT
TCCTGCAATGCAGGGGCCAGAGTCTGCCTGTCTATCACATCCACAGGAACTGGAACTCTTTCTGCCCACAATAAGGATGG
GTCTCTGCATATAGTTCTTCCATCAGAGAATGGAACAAAAGATCAGTGTCAGATACTACACTTCACTGTACCTGAGGTAG
AGGAGGAGTTTATGTACTCTTGTGATGGAGATGAGCGGCCTCTGTTGGTGAAGGGGACCCTGATAGCTATTGATCCATTT
GATGATAGGCGAGAAGCAGGGGGGGAATCAACAGTTGTGAATCCAAAATCTGGATCTTGGAATTTCTTTGACTGGTTTTC
TGGACTTATGAGTTGGTTTGGAGGGCCTCTTAAGACTATACTCCTAATTTGCCTGTATGTAGCATTATCAATTGGGCTTT
TTTTCTTTCTTATATATCTTGGAAGAACAGGTCTCTCTAAAATGTGGCTTGCTGCCACTAAGAAAGCTTCATAG

>JF311381|200803166|1991_02|Madagascar  (0 bp)
ATGTATGTTTTATTGACAATTCTAATCTCGGTTCTGGTGTGTGAAGCGGTTATTAGAGTGTCTCTAAGCTCCACAAGAGA
GGAGACCTGTTTTGGTGACTCCACCAACCCAGAGATGATTGAAGGAGCTTGGGATTCACTCAGAGAGGAGGAGATGCCAG
AGGAGCTCTCCTGCTCTGTATCAGGCATAAGGGAGGTTAAGACCTCAAGCCAGGAGTTATACAGAGCATTAAAAGCCATC
ATTGCTGCTGATGGCTTGAACAACATCACCTGCCATGGTAAGAATCCTGAGGACAAGATTTCTCTCATAAAGGGTCCTCC
TCACAAAAAGCGGGTGGGGATAGTCCGGTGTGAGAGACGAAGAGATGCTAAGCAAATAGGGAGAGAAACCATGGCAGGGA
TTGCGATGACAGTCCTTCCAGCCCTAGCGGTTTTTGCTTTAGCACCTGTTGTTTTTGCTGAAGACCCCCATCTCAGAAAC
AGACCAGGGAAGGGGCACAACTACATTGACGGGATGACTCAGGAGGATGCCACATGCAAACCTGTGACATATGCTGGGGC
ATGTAGCAGTTTTGATGTCTTGCTTAAAAAGGGGAAATTTCCCCTTTTCCAGTCATATGCTCATCATAGAACTCTACTAG
AGGCAGTTCACGACACCATCATTGCAAAGGCTGATCCACCTAGCTGTGACCTTCAGAGTGCTCATGGGAATCCCTGTATG
AAAGAGAAACTTGTGATGAAGACACATTGTCCAAATGACTACCAGTCAGCTCATTACCTCAACAATGACGGGAAAATGGC
TTCAGTCAAGTGCCCACCTAAGTATGAGCTCACTGAGGACTGCAACTTTTGTAGGCAGATGACAGGTGCTAGCCTGAAGA
AGGGGTCTTATCCTCTCCAAGACTTATTTTGTCAGTCAAGTGAGGATGATGGATCAAAATTGAAAACAAAAATGAAAGGG
GTCTGCGAAGTGGGGGTTCAAGCACTCAAAAAGTGTGATGGCCAACTCAGCACTGCACATGAGGTTGTGCCCTTTGCAGT
GTTTAAGAACTCAAAGAAGGTTTATCTTGATAAGCTTGACCTCAAGACTGAGGAGAATCTGCTACCAGACTCATTTGTCT
GCTTCGAGCATAAGGGACAGTATAAAGGAACAATGGACTCTGGTCAGACCAAGAGGGAGCTCAAAAGCTTTGATATCTCT
CAGTGCCCCAAGATTGGAGGGCATGGTAGTAAGAAGTGCACTGGGGACGCAGCATTTTGCTCTGCTTATGAATGCACTGC
TCAGTATGCCAATGCCTATTGTTCACATGCTAATGGGTCAGGGATTGTGCAGATTCAAGTATCAGGGGTCTGGAAGAAGC
CTTTATGTGTAGGGTATGAGAGAGTGGTTGTGAAGAGAGAACTCTCTGCCAAACCCATCCAGAGAGTTGAGCCTTGCACA
ACTTGTATAACCAAATGTGAGCCTCATGGATTGGTTGTCCGATCAACAGGGTTCAAGATATCATCTGCAGTTGCTTGTGC
TAGCGGGGTTTGCGTCACAGGGTCGCAGAGTCCTTCTACTGAGATTACACTCAAGTATCCAGGGATATCCCAGTCCTCTG
GGGGGGACATAGGGGTTCACATGGCACACGATGATCAGTCAGTTAGCTCCAAAATAGTAGCTCACTGCCCTCCCCAGGAT
CCGTGCTTAGTGCATGGCTGCATAGTGTGTGCTCATGGCCTGATAAATTACCAGTGTCACACTGCTCTCAGTGCCTTTGT
TGTTGTATTTGTATTCAGTTCTATTGCAATAATTTGCTTAGCTATTCTTTATAGGGTGCTCAAGTGCCTAAAGATTGCCC
CAAGGAAAGTTCTGAATCCACTAATGTGGATTACAGCCTTCATCAGATGGGTGTATAAGAAGATGGTTGCTAGAGTGGCG
GACAATATTAATCAAGTGAACAGGGAAATAGGATGGATGGAAGGAGGTCAGTTGGTTCTAGGGAACCCTGCCCCTATTCC
TCGTCATGCCCCAATCCCACGTTATAGCACATACCTAATGCTACTATTGATTGTCTCATATGCAACAGCATGTTCAGAAC
TGATTCAGGCAAGCTCCAGAATCACCACTTGCTCCACAGAGGGTGTCAACACCAAGTGTAGACTGTCTGGCACAGCATTG
ATCAGGGCAGGGTCAGTTGGGGCAGAGGCTTGTTTGATGTTGAAGGGGGTTAAGGAAGATCAAACCAAGTTCTTGAAGAT
AAAAACTGTCTCAAGTGAGCTATCGTGCAGGGAGGGCCAGAGCTATTGGACTGGGTCCTTTAGCCCCAAGTGTCTGAGCT
CAAGGAGATGCCATCTTGTCGGGGAATGTCATGTGAATAGGTGTCTGTCTTGGAGGGACAATGAAACTTCAGCAGAGTTT
TCATTTGTTGGGGAAAGCACAACCATGCGAGAGAATAAGTGTTTTGAGCAGTGTGGAGGATGGGGGTGTGGATGTTTCAA
TGTGAACCCTTCTTGCTTATTTGTGCACACGTATCTGCAGTCAGTTAGAAAAGAGGCCCTTAGAGTTTTTAACTGTATCG
ACTGGGTGCATAAACTCACTCTAGAGATCACAGACTTTGATGGCTCTGTTTCAACAATAGACTTAGGAGCATCATCTAGC
CGTTTCACAAACTGGGGTTCAGTTAGTCTCTCACTGGACGCAGAGGGCATTTCAGGCTCAAATAGCTTTTCTTTTATTGA
GAGCCCAGGCAAAGGGTATGCAATTGTTGATGAGCCATTCTCAGAAATTCCTCGGCAAGGGTTCTTGGGGGAGATCAGGT
GCAATTCAGAGTCCTCAGTCCTGAGTGCTCATGAATCATGCCTTAGGGCACCAAACCTTATCTCGTACAAGCCCATGATA
GATCAATTGGAGTGCACTACAAATCTGATTGATCCCTTTGTTGTCTTTGAGAGGGGTTCTCTGCCACAGACAAGGAATGA
CAAAACCTTTGCAGCTTCAAAAGGAAATAGAGGTGTTCAGGCTTTCTCTAAGGGCTCTGTACAAGCTGATCTGACTCTGA
TGTTTGATAATTTTGAGGTGGACTTTGTGGGAGCAGCCGTGTCTTGTGATGCCGCCTTCTTGAATTTGACAGGTTGCTAT
TCTTGCAATGCAGGGGCCAGAGTCTGCCTGTCCATCACATCCACAGGAACTGGAACTCTCTCTGCCCACAATAAGGACGG
GTCTCTGCATGTAGTTCTCCCATCAGAGAATGGGACAAAAGATCAGTGTCAGATACTGCATTTCACTGTACCTGAAGTAG
AAGAGGAGTTTATGTACTCTTGTGATGGAGATGAGCGGCCTCTGTTAGTGAAAGGGACCCTGATAGCTATTGACCCATTT
GATGATAGGCGGGAAGCAGGGGGGGAATCAACAGTTGTGAATCCAAAATCTGGATCTTGGAATTTCTTTGACTGGTTTTC
TGGACTCATGAGTTGGTTTGGAGGGCCGCTTAAAACTATACTCCTCATTTGCCTGTATGTTGCATTATCAATTGGGCTCT
TCTTCCTCCTTATATATCTTGGAAGAACAGGCCTCTCTAAAATGTGGCTTGCCGCTACTAAGAAGGCCTCATAG

>DQ380221|73HB1230|1973|Central_African_Republic  (0 bp)
ATGTATGTTTTATTAACAATTCTAATCTCGGTTCTAGTGTGTGAAGCGGTTATTAGAGTGTCTCTAAGCTCCACAAGAGA
AGAGACCTGTTTTGGTGACTCCACCAACCCAGAGATGATTGAAGGAGCTTGGGATTCGCTCAGAGAGGAGGAGATGCCAG
AGGAGCTCTCCTGTTCTATATCAGGCATAAGGGAGGTTAAGACCTCAAGCCAGGAGTTGTACAGGGCATTAAAAGCCATC
ATTGCTGCTGATGGCTTGAACAACATCACCTGCCATGGTAAGGATCCTGAGGACAAGATTTCTCTCATAAAGGGTCCTCC
TCACAAAAAGCGGGTGGGGATAGTTCGGTGTGAGAGACGAAGAGATGCTAAGCAAGTAGGGAGAGAAACCATGGCAGGGA
TTGCAATGACAGTCCTTCCAGCCTTAGCAGTTTTTGCTTTGGCACCTGTTGTTTTTGCTGAAGACCCCCATCTCAGAAAC
AGACCAGGGAAGGGGCACAACTACATTGACGGGATGACTCAGGAGGATGCCACATGCAAACCTGTGACATATGCTGGGGC
ATGTAGCAGTTTTGATGTCTTGCTTGAAAAGGGGAAATTTCCCCTTTTCCAGTCGTATGCTCATCATAGAACTCTACTAG
AGGCAGTTCACGACACCATCATTGCAAAGGCTGATCCACCTAGCTGTGACCTTCAGAGTGCTCATGGGAATCCCTGCATG
AAAGAGAAACTCGTGATGAAGACACACTGTCCAAATGACTACCAGTCAGCTCATTACCTCAACAATGACGGGAAAATGGC
TTCAGTCAAGTGCCCTCCCAAGTATGAGCTCACTGAGGACTGCAACTTTTGTAGGCAGATGACAGGTGCTAGCCTGAAGA
AGGGGTCTTATCCTCTCCAAGACTTATTTTGTCAGTCAAGTGAGGATGATGGATCAAAATTAAAAACAAAAATGAAAGGG
GTCTGCGAAGTGGGGGTTCAAGCACTCAAAAAGTGTGATGGCCAACTCAGCACTGCACATGAGGTTGTGCCCTTTGCAGT
GTTTAAGAACTCAAAGAAGGTTTATCTTGATAAGCTTGACCTCAAGACTGAGGAGAATCTGCTACCAGACTCATTTGTCT
GCTTCGAGCATAAGGGACAGTATAAAGGAACAATGGACTCTGGTCAGACTAAGAAGGAGCTCAAAAGCTTTGATATCTCT
CAGTGCCCCAAGATTGGAGGACATGGTAGTAAGAAGTGCACTGGGGACGCAGCATTTTGCTCTGCTTATGAGTGCACTGC
TCAGTACGCCAATGCCTATTGTTCGCATGCTAATGGTTCAGGGATTGTGCAGATACAAGTATCAGGGGTCTGGAAGAAGC
CTTTATGTGTAGGGTATGAGAGAGTGGTTGTGAAGAGAGAACTCTCTGCCAAGCCCATCCAGAGAGTTGAGCCTTGCACA
ACTTGTATAACCAAATGTGAGCCTCATGGATTGGTTGTCCGATCAACAGGGTTCAAGATATCATCTGCAGTTGCTTGTGC
TAGCGGAGTTTGCGTCACAGGATCGCAGAGTCCTTCTACCGAGATTACACTCAAGTATCCAGGGATATCCCAGTCCTCTG
GGGGGGACATAGGGGTTCACATGGCACACGATGATCAGTCAGTTAGCTCCAAAATAGTAGCTCACTGCCCTCCCCAGGAC
CCGTGCTTAGTGCATGGCTGCATAGTGTGTGCTCATGGCCTGATAAATTACCAGTGTCACACTGCTCTCAGTGCCTTTGT
TGTTGTGTTTGTATTCAGTTCTATTGCAATAATTTGTTTAGCTATTCTTTATAGGGTGCTCAAGTGCCTAAAGATTGCTC
CAAGGAAAGTTCTGAATCCACTAATGTGGATTACAGCCTTCATCAGATGGGTGTATAAGAAGATGGTTGCTAGAGTGGCA
GACAATATTAATCAAGTGAACAGGGAAATAGGATGGATGGAAGGAGGTCAGTTGGTCCTAGGGAACCCTGCCCCTATTCC
TCGTCATGCCCCAATCCCACGTTATAGCACATACCTAATGCTACTATTGATTGTCTCATATGCATCAGCATGTTCAGAAC
TGATTCAGGCAAGCTCCAGAATCACCACTTGCTCCACAGAGGGTGTTAACACCAAGTGTAGACTGTCTGGCACAGCATTG
ATCAGGGCAGGGTCAGTTGGGGCAGAGGCTTGTTTGATGTTGAAGGGGGTCAAGGAAGATCAAACCAAGTTCTTAAAGAT
AAAAACTGTCTCAAGTGAGCTATCGTGCAGGGAGGGCCAGAGCTATTGGACTGGGTCCTTTAGCCCCAAATGTCTGAGCT
CAAGGAGATGCCATCTTGTTGGAGAGTGTCATGTGAATAGGTGTCTGTCTTGGAGGGACAATGAAACTTCAGCAGAGTTT
TCATTTGTTGGGGAAAGCACGATCATGCGAGAGAATAAGTGTTTTGAGCAGTGTGGAGGATGGGGGTGTGGGTGTTTCAA
TGTGAACCCATCTTGCTTATTTGTGCACACGTATCTGCAGTCAGTTAGAAAAGAGGCCCTTAGAGTTTTTAACTGTATCG
ACTGGGTGCATAAACTCACTCTAGAGATCACAGACTTTGATGGCTCTGTTTCAACAATAGACTTGGGAGCATCATCTAGC
CGTTTCACAAACTGGGGTTCAGTTAGCCTCTCACTGGACGCAGAGGGCATTTCAGGCTCAAATAGCTTTTCTTTCATTGA
GAGCCCAGGCAAAGGGTATGCAATTGTTGATGAGCCATTCTCAGAAATTCCTCGGCAAGGGTTCTTGGGGGAGATCAGGT
GCAATTCAGAGTCCTCAGTCCTGAGTGCTCATGAATCATGCCTTAGGGCACCAAACCTTATCTCATACAAGCCCATGATA
GATCAATTGGAGTGCACGACAAATCTGATTGATCCCTTTGTTGTCTTTGAGAGGGGTTCTCTGCCACAGACAAGGAATGA
CAAAACCTTTGCAGCTTCAAAAGGAAATAGAGGTGTTCAAGCTTTCTCTAAGGGCTCTGTACAAGCTGATCTAACTCTGA
TGTTTGACAATTTTGAGGTGGACTTTGTGGGAGCAGCTGTATCTTGTGATGCCGCCTTCTTAAATTTGACAGGTTGCTAT
TCTTGCAATGCAGGGGCCAGGGTCTGCCTGTCTATCACATCCACAGGAACTGGAACTCTCTCTGCCCACAATAAGGATGG
GTCTCTGCATATAGTTCTTCCATCAGAGAATGGAACAAAAGATCAGTGTCAGATACTACACTTCACTGTACCTGAAGTAG
AGGAGGAGTTTATGTACTCTTGTGATGGAGATGAGCGGCCTCTGTTGGTGAAAGGGACCCTGATAGCTATTGATCCATTT
GATGATAGGCGGGAAGCAGGGGGGGAATCAACAGTTGTGAATCCAAAATCTGGATCTTGGAATTTCTTTGACTGGTTTTC
TGGACTCATGAGTTGGTTTGGAGGGCCTCTTAAAACTATACTCCTCATTTGTCTGTATGTTGCATTATCAATTGGGCTCT
TTTTCCTCCTTATATATCTTGGAAGAACAGGCCTCTCTAAAATGTGGCTTGCTGCTACTAAGAAGGCCTCATAG

>lcl|KX944848.1_cds_ATP66959.1_1 [protein=glycoprotein] [protein_id=ATP66959.1] [location=21..3614] [gbkey=CDS]  (0 bp)
ATGTATGTTTTATTGACAATTCTAATCTCGGTTCTGGTGTGTGAAGCGGTTATTAGAGTGTCTCTAAGCTCCACAAGAGA
GGAAACCTGTTTTGGTGACTCCACCAACCCAGAGATGATTGAAGGAGCTTGGGATTCACTCAGAGAGGAGGAGATGCCAG
AGGAGCTCTCCTGCTCTGTATCAGGCATAAGGGAGGTTAAGACCTCAAGCCAGGAGTTATACAGAGCATTAAAAGCCATC
ATTACTGCTGATGGCTTGAACAACATCACCTGCCATGGTAAGAATCCTGAGGACAAGATTTCTCTCATAAAGGGTCCTCC
TCACAAAAAGCGGGTGGGGATAGTCCGGTGTGAGAGACGAAGAGATGCTAAGCAAATAGGGAGAGAAACCATGGCAGGGA
TTGCGATGACAGTCCTTCCAGCCTTAGCAGTTTTTGCTTTGGCACCTGTTGTTTTTGCTGAAGACCCCCATCTCAGAAAC
AGACCAGGGAAGGGGCACAACTACATTGACGGGATGACTCAGGAGGATGCCACATGCAAACCTGTGACATATGCTGGGGC
ATGTAGCAGTTTTGATGTCTTGCTTGAAAAGGGAAAATTTCCCCTTTTCCAGTCATATGCTCATCATAGAACTCTACTAG
AGGCAGTTCACGACACCATCATTGCAAAGGCTGATCCACCTAGCTGTGACCTTCAGAGTGCTCATGGGAATCCCTGTATG
AAAGAGAAACTTGTGATGAAGACACATTGTCCAAATGACTACCAGTCAGCTCATTACCTCAACAATGACGGGAAAATGGC
TTCAGTCAAGTGCCCACCTAAGTATGAGCTCACTGAGGACTGCAACTTTTGTAGACAGATGACAGGTGCTAGCCTGAAGA
AGGGGTCTTATCCTCTCCAAGACTTATTTTGTCAGTCAAGTGAGGATGATGGATCAAAATTGAAAACAAAAATGAAAGGG
GTCTGCGAAGTGGGGGTTCAAGCACTCAAAAAGTGTGATGGCCAACTCAGCACTGCACATGAGGTTGTGCCCTTTGCAGT
GTTTAAAAACTCAAAGAAGGTTTATCTTGATAAACTTGACCTCAAGACTGAGGAGAATCTGCTACCAGACTCATTTGTCT
GCTTCGAGCATAAGGGACAGTATAAAGGAACAATGGACTCTGGTCAGACCAAGAGGGAGCTCAAAAGCTTTGATATCTCT
CAGTGCCCCAAGATTGGAGGGCATGGTAGTAAGAAGTGCACTGGGGACGCAGCATTTTGCTCTGCTTATGAATGCACTGC
TCAGTATGCCAATGCCTATTGTTCACATGCTAACGGGTCAGGGATTGTGCAGATTCAAGTATCAGGGGTCTGGAAGAAGC
CTTTATGTGTAGGGTATGAGAGAGTGGTTGTGAAGAGAGAACTCTCTGCCAAACCCATCCAGAGAGTTGAGCCTTGCACA
ACTTGTATAACCAAATGTGAGCCTCATGGATTGGTTGTCCGATCAACAGGGTTCAAGATATCATCTGCAGTTGCTTGTGC
TAGCGGGGTTTGCGTCACAGGGTCGCAGAGTCCTTCTACTGAGATTACACTCAAGTATCCAGGGATATCCCAGTCCTCTG
GGGGGGACATAGGGGTTCACATGGCACACGATGATCAGTCAGTTAGCTCCAAAATAGTAGCTCACTGCCCTCCCCAGGAC
CCGTGCTTAGTGCATGGCTGCATAGTGTGTGCTCATGGCCTGATAAATTACCAGTGTCACACTGCTCTCAGTGCCTTTGT
TGTCATATTTGTATTCAGTTCTACTGCAATAATTTGCTTAGCTGTTCTTTATAGGGTGCTCAAGTGCTTAAAGATTGCCC
CAAGGAAAGTCCTGAATCCACTAATGTGGATTACAGCCTTCATCAGATGGGTGTATAAGAAGATGGTTGCTAGAGTGGCA
GACAATATTAATCAAGTGAACAGAGAAATAGGATGGATGGAAGGAGGTCAGTTGGCTCTAGGGAACCCTGCCCCTATTCC
TCGTCATGCCCCAATCCCACGTTATAGCACATACCTAATGCTACTATTGATTGTCTCATATGCATCAGCATGTTCAGAAC
TGATTCAGGCAAGCTCCAGAATCACCACTTGCTCCACAGAGGGTGTCAACACCAAGTGTAGACTGTCTGGCACAGCATTG
ATCAGGGCAGGGTCAGTTGGGGCAGAGGCTTGTTTGATGTTGAAGGGGGTCAAGGAAGATCAAACCAAGTTCTTAAAGAT
AAAAACTGTCTCAAGTGAGCTATCGTGCAGGGAGGGCCAGAGCTATTGGACTGGGTCCTTTAGCCCCAAGTGCCTGAGCT
CAAGGAGATGCCATCTTGTCGGGGAATGTCATGTGAATAGGTGTCTGTCTTGGAGGGACAATGAAACTTCAGCAGAGTTT
TCATTTGTTGGAGAAAGCACAACCATGCGAGAGAATAAGTGTTTTGAGCAGTGTGGAGGATGGGGGTGTGGATGTTTCAA
TGTGAACCCTTCTTGCTTATTTGTGCACACGTATCTGCAGTCAGTTAGAAAAGAGGCCCTTAGAGTTTTTAACTGTATCG
ACTGGGTGCATAAACTCACTCTAGAGATCACAGACTTTGATGGCTCTGTTTCAACAATAGACTTAGGAGCATCATCTAGC
CGTTTCACAAACTGGGGTTCAGTTAGCCTCTCACTGGACGCAGAGGGCATTTCAGGCTCAAATAGCTTTTCTTTTATTGA
GAGCCCAGGCAAAGGGTATGCAATTGTTGATGAGCCATTCTCAGAGATCCCTCGGCAAGGGTTCTTGGGGGAGATCAGGT
GCAATTCAGAGTCCTCAGTCCTGAGTGCTCATGAATCATGCCTTAGGGCACCAAACCTTGTCTCGTACAAGCCCATGATA
GATCAATTGGAGTGCACCACAAATCTGATTGATCCCTTTGTTGTCTTTGAGAGGGGTTCTCTGCCACAGACAAGGAATGA
CAAAACCTTTGCAGCTTCAAAAGGAAATAGAGGTGTTCAGGCTTTCTCTAAGGGCTCTGTACAAGCTGATCTGACTCTGA
TGTTTGATAATTTTGAGGTGGACTTTGTGGGAGCAGCCGTGTCTTGTGATGCCGCCTTCTTGAATTTGACAGGTTGCTAT
TCTTGCAACGCAGGGGCCAGAGTCTGCCTGTCCATCACATCCACAGGAACTGGAACTCTCTCTGCCCACAATAAGGACGG
GTCTCTGCATATAGTTCTCCCATCAGAGAACGGGACAAAAGATCAGTGTCAGATACTACATTTTACTGTACCTGAAGTAG
AAGAGGAGTTCATGTACTCTTGTGATGGAGATGAGCGGCCTCTGTTAGTGAAAGGGACCCTGATAGCTATTGACCCATTT
GATGATAGACGGGAAGCAGGGGGGGAATCAACAGTTGTGAATCCAAAATCTGGATCTTGGAATTTCTTTGACTGGTTTTC
TGGACTCATGAGTTGGTTTGGAGGGCCGCTTAAAACTATACTCCTCATTTGCCTGTATGTTGCATTATCAATTGGGCTCT
TCTTCCTCCTTATATATCTTGGAAGAACAGGCCTCTCTAAAATGTGGCTTGCCGCTACTAAGAAGGCCTCATAG

>DQ380212|74HB59|1974|Central_African_Republic  (0 bp)
ATGTATGTTTTATTAACAATTCTAATCTCGGTTCTGGTGTGTGAAGCGGTTATTAGAGTGTCTCTAAGCTCCACAAGAGA
AGAGACCTGCTTTGGTGACTCCACCAACCCAGAGATGATTGAAGGAGCTTGGGATTCACTCAGAGAGGAGGAGATGCCAG
AGGAGCTCTCCTGTTCTATATCAGGCATAAGAGAGGTTAAGACCTCAAGCCAGGAGTTATACAGGGCATTAAAAGCCATC
ATTGCTGCTGATGGCTTGAACAACATCACCTGCCATGGTAAGGATCCTGAGGACAAGATTTCTCTCATAAAGGGTCCTCC
TCACAAAAAGCGGGTGGGGATAGTTCGGTGTGAGAGACGAAGAGATGCTAAGCAAATAGGGAGAGAAACCATGGCAGGGA
TTGCAATGACAGTCCTTCCAGCCTTAGCAGTTTTTGCTTTGGCACCTGTTGTTTTTGCTGAAGACCCCCATCTCAGAAAC
AGACCAGGGAAGGGGCACAACTACATTGACGGGATGACTCAGGAGGATGCCACATGCAAACCTGTGACATATGCTGGGGC
ATGTAGCAGTTTTGATGTCTTGCTTGAAAAGGGGAAATTTCCCCTCTTCCAGTCGTATGCTCATCATAGAACTCTACTAG
AGGCAGTTCACGACACCATCATTGCAAAGGCTGATCCACCTAGCTGTGACCTTCAGAGTGCTCATGGGAATCCCTGCATG
AAAGAGAAACTCGTGATGAAGACACACTGTCCAAATGACTACCAGTCAGCTCATTACCTCAACAATGACGGGAAAATGGC
TTCAGTCAAGTGCCCTCCTAAGTATGAGCTCACAGAGGACTGCAACTTTTGTAGGCAGATGACAGGTGCTAGCCTGAAGA
AGGGGTCTTATCCTCTCCAAGACTTATTTTGTCAGTCAAGTGAGGATGATGGATCAAAATTAAAAACAAAAATGAAAGGG
GTCTGCGAAGTGGGGGTTCAAGCACTCAAAAAGTGTGATGGCCAACTCAGCACTGCACATGAGGTTGTGCCCTTTGCAGT
GTTTAAGAACTCAAAGAAGGTTTATCTTGATAAGCTTGACCTCAAGACTGAGGAGAATCTGCTACCAGACTCATTTGTCT
GCTTCGAGCACAAGGGACAGTATAAGGGAACAATGGACTCTGGTCAGACTAAGAGGGAGCTCAAAAGCTTTGATATTTCT
CAGTGCCCCAAGATTGGAGGACATGGTAGTAAGAAGTGCACTGGGGACGCAGCATTTTGCTCTGCTTATGAGTGCACTGC
TCAGTATGCCAATGCTTATTGTTCACATGCTAATGGGTCAGGGATTGTGCAGATACAAGTATCAGGGGTCTGGAAGAAGC
CTTTATGTGTAGGGTATGAGAGAGTGGTTGTGAAGAGAGAACTCTCTGCCAAGCCCATCCAGAGGGTTGAGCCTTGCACA
ACTTGTATAACCAAATGTGAGCCTCATGGATTGGTTGTCCGATCAACAGGGTTCAAGATATCATCTGCAGTTGCTTGTGC
TAGCGGAGTTTGCGTCACAGGATCGCAGAATCCTTCCACCGAGATCACACTCAAGTATCCAGGGATATCCCAGTCCTCTG
GGGGGGACATAGGGGTTCACATGGCACACGATGATCAGTCAGTTAGCTCCAAAATAGTAGCTCACTGCCCTCCCCAGGAC
CCGTGCTTAGTGCATGGCTGCATAGTGTGTGCTCATGGCCTGATAAATTACCAGTGCCACACTGCTCTCAGTGCCTTTGT
TGTTGTGTTCGTGTTCAGTTCTATTGCAATAATTTGTTTAGCTATTCTTTATAGGGTGCTCAAGTGCCTAAAGATTGCCC
CAAGGAAAGTTCTGAATCCACTAATGTGGATTACAGCCTTCATCAGATGGGTGTATAAGAAGATGGTTGCCAGAGTGGCA
GACAATATTAATCAAGTGAATAGGGAAATAGGATGGATGGAAGGAGGTCAGTTGGTCCTAGGGAACCCTGCCCCTATTCC
TCGCCATGCCCCAATTCCACGTTATAGCACATACCTAATGCTACTATTGATTGTCTCATATGCATCAGCATGTTCAGAAC
TGATTCAGGCAAGCTCCAGAATCACCACTTGCTCCACAGAGGGTGTCAACACCAAGTGTAGACTGTCTGGCACAGCATTG
ATCAGGGCAGGGTCAGTTGGGGCAGAGGCTTGTCTGATGTTGAAGGGGGTCAAGGACGATCAAACCAAGTTCTTAAAGAT
AAAAACTGTCTCAAGTGAGCTATCGTGCAGGGAGGGCCAGAGCTATTGGACTGGGTCCTTTAGCCCCAAATGTCTGAGCT
CAAGGAGATGCCATCTTGTCGGGGAATGTCATGTGAATAGGTGTCTGTCTTGGAGGGACAATGAAACTTCAGCAGAGTTT
TCATTTGTTGGGGAAAGCACGACCATGCGAGAGAATAAGTGTTTTGAGCAGTGTGGAGGATGGGGATGTGGGTGTTTCAA
TGTGAACCCATCTTGCTTATTTGTGCACACGTATCTGCAGTCAGTTAGAAAAGAGGCCCTTAGAGTTTTTAACTGTATCG
ACTGGGTGCATAAACTAACACTAGAGATCACAGACTTTGATGGCTCTGTTTCAACAATAGACCTAGGAGCATCATCTAGC
CGTTTCACAAACTGGGGTTCAGTCAGCCTCTCACTGGACGCAGAGGGCATTTCAGGCTCAAATAGCTTTTCTTTCATTGA
GAGCCCAGGCAAAGGGTATGCAATTGTTGATGAGCCATTCTCAGAAATTCCTCGGCAAGGGTTCCTGGGGGAGATCAGGT
GCAATTCAGAGTCCTCAGTCCTGAGTGCTCATGAATCATGCCTTAGGGCACCAAACCTTATCTCATACAAGCCCATGATA
GACCAATTGGAGTGCACAACGAATCTGATTGATCCATTTGTTGTCTTTGAGAGGGGTTCTCTGCCACAGACAAGGAATGA
AAAAACCTTTGCAGCTTCAAAAGGAAATAGAGGTGTCCAAGCCTTCTCTAAGGGCTCTGTACAAGCTGATCTAACTCTGA
TGTTTGACAATTTTGAGGTGGATTTTGTGGGAGCAGCCGTATCTTGTGATGCCGCCTTCTTAAATTTGACAGGTTGCTAT
TCTTGCAATGCAGGGGCCAGGGTCTGCCTGTCTATCACATCCACAGGAACTGGAACTCTCTCTGCCCACAATAAGGATGG
GTCTCTGCATATAGTTCTTCCATCAGAGAATGGAACAAAAGATCAATGCCAGATACTACACTTCACTGTACCTGAGGTAG
AGGAGGAGTTTATGTACTCTTGTGACGGAGATGAGCGGCCTCTGTTGGTGAAGGGGACCCTGATAGCTATTGATCCATTT
GATGATAGGCGGGAAGCAGGGGGGGAATCAACAGTTGTGAATCCAAAATCTGGATCTTGGAATTTCTTTGACTGGTTTTC
TGGACTCATGAGTTGGTTTGGAGGGCCTCTTAAAACTATACTCCTTATTTGCCTGTATGTTGCATTATCAATTGGGCTCT
TTTTCCTCCTCATATATCTTGGAAGAACAGGCCTCTCTAAAATGTGGCTTGCTGCTACTAAGAAGGCCTCATAG

>DQ380192|Kenya_57__Rintoul_|1951|Kenya  (0 bp)
ATGTATGCTTTACTAACAATTCTAATCTCGGTTCTGGTGTGTGAAGCGGTTATTAGAGTGTCTCTAAGCTCCACAAGAGA
AGAAACCTGTTTTGGTGACTCCACCAACCCAGAGATGATTGAAGGAGCTTGGGATTCACTCAGAGAGGAGGAGATGCCAG
AGGAGCTCTCCTGTTCCATATCAGGCATAAGGGAGGTTAAGACCTCAAGCCAGGAATTACACAGGGCATTAAAAGCCATC
ATTGCTGCTGATGGCTTGAACAACATCACCTGCCATGGTAAGGATCCTGAGGACAAGATTTCTCTCATAAAGGGTCCTCC
TCACAAAAAGCGGGTGGGGGTAGTTCGGTGTGAGAGACGAAGAGACGCTAAGCAAATAGGGAGAGAGACCATGGCAGGGA
TTGCAATGACAGTCCTTCCAGCCTTAGCAGTTTTTGCTTTGGCACCTGTTGTTTTTGCTGAAGACCCTCATCTCAGAAAC
AGACCAGGGAAGGGACACAACTACATTGACGGGATGACTCAGGAGGATGCCACATGTAAACCTGTGACATATGCTGGGGC
ATGTAGCAGTTTTGATGTCTTGCTCGAAAAGGGAAAATTTCCCCTCTTCCAGTCGTATGCTCATCATAGAACTCTATTAG
AGGCAGTTCACGACACCATCATTGCAAAGGCTGATCCACCTAGCTGTGACCTTCAGAGTGCTCATGGGAATCCCTGCATG
AAAGAGAAACTCGTAATGAAGACACACTGTCCAAATGACTACCAGTCAGCTCATTACCTCAACAATGACGGGAAAATGGC
TTCAGTCAAGTGCCCTCCTAAGTATGAGCTCACTGAGGACTGCAACTTTTGTAGGCAGATGACAGGTGCTAGCTTGAAGA
AGGGGTCTTATCCTCTCCAAGACTTATTTTGTCAGTCAAGTGAGGATGATGGATCAAAATTAAAAACAAAAATGAAAGGG
GTCTGCGAAGTGGGGGTTCAAGCACTCAAAAAGTGTGATGGCCAACTCAGCACTGCACATGAGGTTGTGCCCTTTGCAGT
GTTTAAGAACTCAAAGAAGGTTTATCTTGACAAGCTTGACCTCAAGACTGAGGAAAATCTGCTACCAGACTCATTTGTCT
GCTTCGAGCATAAGGGACAGTACAAAGGAACAATGGACTCTGGTCAGATTAAGAGGGAGCTCAAAAGCTTTGATATCTCT
CAGTGCCCCAAGATTGGAGGACATGGTAGCAAGAAGTGCACTGGGGACGCAGCATTTTGCTCTGCTTATGAGTGTACTGC
TCAATACGCCAATGCCTATTGTTCACATGCTAATGGGTCAGGAATTGTACAGATACAAGTATCCGGGGTCTGGAAGAAGC
CTTTATGTGTAGGGTATGAGAGAGTGGTTGTGAAGAGAGAACTCTCTGCCAAGCCCATCCAGAGAGTTGAGCCTTGCACA
ACTTGTATAACCAAATGTGAGCCTCATGGATTGGTTGTCCGATCAACAGGGTTCAAGATATCATCTGCAGTTGCTTGTGC
TAGCGGAGTTTGCGTCACAGGATCGCAGAGCCCTTCTACTGAGATTACACTCAAGTATCCAGGGATATCCCAGTCCTCTG
GGGGAGACATAGGGGTTCACATGGCACATGATGATCAGTCAGTTAGCTCCAAAATAGTAGCTCACTGCCCCCCCCAGGAC
CCGTGCCTAGTGCATGGCTGCATAGTGTGTGCTCATGGCTTGATAAATTACCAGTGTCACACTGCTCTCAGTGCCTTTGT
TGTTGTGTTCGTATTCAGCTCTGTTGCAATAATTTGTTTGGCCATTCTTTATAAGGTGCTCAAGTGCCTAAAGATTGCCC
CAAGGAAAGTTCTGAATCCACTAATGTGGATTACTGCCTTCATCAGATGGGTGTATAAGAAGATGGTTGCCAGAGTGGCA
GACAATATCAATCAAGTGAACAGGGAAATAGGATGGATGGAAGGAGGCCAGTTGGTTCTAGGGAACCCTGCCCCTATTCC
TCGTCATGCTCCAATTCCACGTTATAGCACATACCTAATGCTGCTATTGATTGTCTCATATGCATCAGCATGTTCAGAAC
TAATTCAGGCAAGCTCCAGAATCACCACTTGCTCCACAGAAGGTGTCAACACCAAGTGTAGGCTGTCTGGCACAGCATTA
ATCAGGGCAGGGTCAGTTGGGGCAGAGGCTTGTTTGATGTTAAAGGGGGTCAAGGAAGACCAGACCAAGTTCTTGAAGAT
AAAAACTGTCTCAAGTGAGCTATCGTGTAGGGAGGGCCAGAGCTATTGGACTGGGTCCTTTAGCCCCAAATGTCTGAGCT
CAAGGAGATGCCATCTTGTCGGAGAATGTCATGTGAATAGGTGTCTGTCTTGGAGGGACAATGAAACTTCAGCAGAATTT
TCATTTGTTGGGGAAAGCACGACCATGCGAGAGAATAAGTGTTTTGAGCAGTGTGGAGGATGGGGATGTGGGTGTTTCAA
TGTGAACCCATCTTGCTTATTTGTGCACACGTATCTGCAGTCAGTTAGAAAAGAGGCCCTTAGAGTTTTTAACTGTATTG
ATTGGGTGCATAAACTCACTCTAGAGATCACAGACTTTGATGGCTCTGTTTCAACAGTAGACTTGGGAGCATCATCTAGC
CGTTTCACAAACTGGGGTTCAGTTAGCCTCTCACTGGACGCAGAGGGCATTTCAGGCTCAAATAGCTTCTCTTTCATTGA
GAGCCCAGGCAAAGGGTATGCAATTGTTGATGAGCCATTCTCAGAAATTTCTCGGCAAGGGTTCTTGGGAGAGATCAGGT
GCAATTCAGAATCTTCAGTCCTGAGTGCTCATGAATCATGCCTTAGGGCACCAAACCTTATCTCATACAAACCCATGATA
GATCAGTTGGAGTGCACAACAAATCTGATTGATCCCTTTGTTGTCTTTGAGAGGGGTTCTCTGCCTCAGACAAGGAATGA
CAAAACCTTTGCAGCTTCAAAAGGAAATAGGGGTGTTCAAGCTTTCTCTAAGGGCTCTGTACAAGCTGATCTAACTCTGA
TGTTTGACAATTTTGAGGTGGACTTTGTGGGAGCAGCCGTGTCTTGTGATGCCGCCTTCTTAAACTTGACAGGTTGCTAT
TCCTGCAATGCAGGGGCCAGAGTCTGCCTGTCTATCACATCCACAGGAACTGGAACTCTTTCTGCCCACAATAAGGATGG
GTCTCTGCATATAGTTCTTCCATCAGAGAATGGAACAAAAGATCAGTGTCAGATACTACACTTCACTGTACCTGAGGTGG
AGGAGGAGTTTATGTACTCTTGTGATGGAGATGAGCGGCCTCTGTTGGTGAAGGGGACCCTGATAGCTATTGATCCATTT
GATGATAGGCGAGAAGCAGGGGGGGAATCAACAGTTGTGAATCCAAAATCTGGATCTTGGAATTTCTTTGACTGGTTTTC
TGGACTTATGAGTTGGTTTGGAGGGCCTCTTAAGACTATACTCCTAATTTGCCTGTATGTAGCATTATCAATTGGGCTCT
TTTTCCTTCTTATATATCTTGGAAGAACAGGTCTCTCCAAAATGTGGCTTGCTGCCACTAAGAAAGCTTCATAG

>JF311377|200803162|2008_01|Madagascar  (0 bp)
ATGTATGTTTTATTGACAATTCTAATCTCGGTTCTGGTGTGTGAAGCGGTTATTAGAGTGTCTCTAAGCTCCACAAGAGA
GGAAACCTGTTTTGGTGACTCCACCAACCCAGAGATGATTGAAGGAGCTTGGGATTCACTCAGAGAGGAGGAGATGCCAG
AGGAGCTCTCCTGCTCTGTATCAGGCATAAGGGAGGTTAAGACCTCAAGCCAGGAGTTATACAGAGCATTAAAAGCCATC
ATTGCTGCTGATGGCTTGAACAACATCACCTGCCATGGTAAGAATCCTGAGGACAAGATTTCTCTCATAAAGGGTCCTCC
TCACAAAAAGCGGGTGGGGATAGTCCGGTGTGAGAGACGAAGAGATGCTAAGCAAATAGGGAGAGAAACCATGGCAGGGA
TTGCGATGACAGTCCTTCCAGCCTTAGCAGTTTTTGCTTTGGCACCTGTTGTTTTTGCTGAAGACCCCCATCTCAGAAAC
AGACCAGGGAAGGGGCACAACTACATTGACGGGATGACTCAGGAGGATGCCACATGCAAACCTGTGACATATGCTGGGGC
ATGTAGCAGTTTTGATGTCTTGCTTGAAAAGGGAAAATTTCCCCTTTTCCAGTCATATGCTCATCATAGAACTCTACTAG
AGGCAGTTCACGACACCATCATTGCAAAGGCTGATCCACCTAGCTGTGACCTTCAGAGTGCTCATGGGAATCCCTGTATG
AAAGAGAAACTTGTGATGAAGACACATTGTCCAAATGACTACCAGTCAGCTCATTACCTCAACAATGACGGGAAAATGGC
TTCAGTCAAGTGCCCACCTAAATATGAGCTCACTGAGGACTGCAACTTTTGTAGACAGATGACAGGTGCTAGCCTGAAGA
AGGGGTCTTATCCTCTCCAAGACTTATTTTGTCAGTCAAGTGAGGATGATGGATCAAAATTGAAAACAAAAATGAAAGGG
GTCTGCGAAGTGGGGGTTCAAGCACTCAAAAAGTGTGATGGCCAACTCAGCACTGCACATGAGGTTGTGCCCTTTGCAGT
GTTTAAAAACTCAAAGAAGGTTTATCTTGATAAACTTGACCTCAAGACTGAGGAGAATCTGCTACCAGACTCATTTGTCT
GCTTCGAGCATAAGGGACAGTATAAAGGAACAATGGACTCTGGTCAGACCAAGAGGGAGCTCAAAAGCTTTGATATCTCT
CAGTGCCCCAAGATTGGAGGGCATGGTAGTAAGAAGTGCACTGGGGACGCAGCATTTTGCTCTGCTTATGAATGCACTGC
TCAGTATGCCAATGCCTATTGTTCACATGCTAACGGGTCAGGGATTGTGCAGATTCAAGTATCAGGGGTCTGGAAGAAGC
CTTTATGTGTAGGGTATGAGAGAGTGGTTGTGAAGAGAGAACTCTCTGCCAAACCCATCCAGAGAGTTGAGCCTTGCACA
ACTTGTATAGCCAAATGTGAGCCTCATGGATTGGTTGTCCGATCAACAGGGTTCAAGATATCATCTGCAGTTGCTTGTGC
TAGCGGGGTTTGCGTCACAGGGTCGCAGAGTCCTTCTACTGAGATTACACTCAAGTATCCAGGGATATCCCAGTCCTCTG
GGGGGGACATAGGGGTTCACATGGCACACGATGATCAGTCAGTTAGCTCCAAAATAGTAGCTCACTGCCCTCCCCAGGAC
CCGTGCTTAGTGCATGACTGCATAGTGTGTGCTCATGGCCTGATAAATTACCAGTGTCACACTGCTCTCAGTGCCTTTGT
TGTCATATTTGTATTCAGTTCTACTGCAATAATTTGCTTAGCTGTTCTTTATAGGGTGCTCAAGTGCTTAAAGATTGCCC
CAAGGAAAGTCCTGAATCCACTAATGTGGATTACAGCCTTCATCAGATGGGTGTATAAGAAGATGGTTGCTAGAGTGGCA
GACAATATTAATCAAGTGAACAGAGAAATAGGATGGATGGAAGGAGGTCAGTTGGCTCTAAGGAACCCTGCCCCTATTCC
TCGTCATGCCCCAATCCCACGTTATAGCACATACCTAATGCTACTATTGATTGTCTCATATGCATCAGCATGTTCAGAAC
TGATTCAGGCAAGCTCCAGAATCACCACTTGCTCCACAGAGGGTGTCAACACCAAGTGTAGACTGTCTGGCACAGCATTG
ATCAGGGCAGGGTCAGTTGGGGCAGAGGCTTGTTTGATGTTGAAGGGGGTCAAGGAAGATCAAACCAAGTTCTTAAAGAT
AAAAACTGTCTCAAGTGAGCTATCGTGCAGGGAGGGCCAGAGCTATTGGACTGGGTCCTTTAGCCCCAAGTGCCTGAGCT
CAAGGAGATGCCATCTTGTCGGGGAATGTCATGTGAATAGGTGTCTGTCTTGGAGGGACAATGAAACTTCAGCAGAGTTT
TCATTTGTTGGAGAAAGCACAACCATGCGAGAGAATAAGTGTTTTGAGCAGTGTGGAGGATGGGGGTGTGGATGTTTCAA
TGTGAACCCTTCTTGCTTATTTGTGCACACGTATCTGCAGTCAGTTAGAAAAGAGGCCCTTAGAGTTTTTAACTGTATCG
ACTGGGTGCATAAACTCACTCTAGAGATCACAGACTTTGATGGCTCTGTTTCAACAATAGACTTAGGAGCATCATCTAGC
CGTTTCACAAACTGGGGTTCAGTTAGCCTCTCACTGGACGCAGAGGGCATTTCAGGCTCAAATAGCTTTTCTTTTATTGA
GAGCCCAGGCAAAGGGTATGCAATTGTTGATGAGCCATTCTCAGAGATCCCTCGGCAAGGGTTCTTGGGGGAGATCAGGT
GCAATTCAGAGTCCTCAGTCCTGAGTGCTCATGAATCATGCCTTAGGGCACCAAACCTTGTCTCGTACAAGCCCATGATA
GATCAATTGGAGTGCACTACAAATCTGATTGATCCCTTTGTTGTCTTTGAGAGGGGTTCTCTGCCACAGACAAGGAATGA
CAAAACCTTTGCAGCTTCAAAAGGAAATAGAGGTGTTCAGGCTTTCTCTAAGGGCTCTGTACAAGCTGATCTGACTCTGA
TGTTTGATAATTTTGAGGTGGACTTTGTGGGAGCAGCCGTGTCTTGTGATGCCGCCTTCTTGAATTTGACAGGTTGCTAT
TCTTGCAATGCAGGGGCCAGAGTCTGCCTGTCCATCACATCCACAGGAACTGGAACTCTCTCTGCCCACAATAAGGACGG
GTCTCTGCATATAGTTCTCCCATCAGAGAACGGGACAAAAGATCAGTGTCAGATACTACATTTTACTGTACCTGAAGTAG
AAGAGGAGTTCATGTACTCTTGTGATGGAGATGAGCGGCCTCTGTTAGTGAAAGGGACCCTGATAGCTATTGACCCATTT
GATGATAGACGGGAAGCAGGGGGGGAATCAACAGTTGTGAATCCAAAATCTGGATCTTGGAATTTCTTTGACTGGTTTTC
TGGACTCATGAGTTGGTTTGGAGGGCCGCTTAAAACTATACTCCTCATTTGCCTGTATGTTGCATTATCAATTGGGCTCT
TCTTCCTCCTTATATATCTTGGAAGAACAGGCCTCTCTAAAATGTGGCTTGCCGCTACTAAGAAGGCCTCATAG

>lcl|KX944833.1_cds_ATP66944.1_1 [protein=glycoprotein] [protein_id=ATP66944.1] [location=11..3604] [gbkey=CDS]  (0 bp)
ATGTATGTTTTATTAACAATTCTAACCTCGGTTCTGGTGTGTGAAGCGGTTATTAGAGTGTCTCTAAGCTCTACAAGAGA
AGAGACCTGCTTTGGTGACTCCACCAACCCAGAGATGATTGAAGGAGCTTGGGATTCACTCAGAGAGGAGGAGATGCCAG
AGGAGCTCTCCTGTTCTGTATCAGGCATAAGGGAGGTTAAGACCTCAAGCCAGGAGTTATACAGGGCATTAAAAGCCATC
ATTGCTGCCGATGGCTTGAACAACATCACCTGCCATGGTAAGGATCCTGAGGACAAGATTTCTCTCATAAAGGGTCCTCC
TCACAAAAAGCGGGTGGGGATAGTTCGGTGTGAGAGACGAAGAGATGCTAAGCAAATAGGGAGAGAAACCATGGCAGGGA
TTGCAATGACAGTCCTTCCAGCCTTAGCAGTTTTTGCTTTGGCACCTGTTGTTTTTGCTGAAGACCCCCATCTCAGAAAC
AGACCAGGGAAGGGACACAACTACATTGACGGGATGACTCAGGAGGATGCCACATGCAAACCTGTGACATATGCTGGGGC
ATGTAGCAGTTTTGATGTCCTGCTTGAAAAGGGGAAATTTCCTCTCTTCCAGTCATATGCTCATCATAGAACTCTACTAG
AGGCAGTTCACGACACCATCATTGCAAAGGCTGATCCACCTAGCTGTGACCTTCAGAGTGCTCATGGGAATCCCTGCATG
AAAGAGAAACTCGTGATGAAGACACACTGCCCAAATGACTACCAGTCAGCTCATTACCTCAACAATGACGGGAAAGTGGC
TTCAGTCAAGTGCCCTCCTAAGTATGAGCTCACTGAGGACTGCAACTTTTGTAGGCAGATGACAGGTGCTAGCCTGAAGA
AAGGGTCTTATCCTCTCCAGGACTTATTTTGTCAGTCAAGTGAGGATGATGGATCAAAATTAAAAACAAAAATGAAAGGG
GTCTGCGAAGTGGGGGTTCAAGCACTCAAAAAGTGTGATGGCCAACTCAGCACTGCACATGAGGTTGTGCCCTTTGCAGT
GTTTAAGAACTCAAAGAAGGTTTATCTTGATAAGCTTGACCTCAAGACTGAGGAGAATCTGCTACCAGACTCATTTGTCT
GCTTCGAGCATAAGGGGCAGTATAAAGGTACAATGGACTCTGGTCAGACTAAGAGGGAGCTCAAAAGCTTTGATATCTCT
CAGTGCCCCAAGATTGGAGGACATGGTAGTAAGAAGTGCACTGGGGACGCAGCATTTTGCTCTGCTTATGAGTGCACTGC
TCAGTACGCCAATGCCTATTGTTCACATGCTAATGGGTCAGGGATTGTGCAGATACAAGTATCAGGGGTCTGGAAGAAGC
CTTTATGTGTGGGGTATGAGAGAGTGGTTGTGAAGAGAGAACTCTCTGCCAAGCCCATCCAGAGAGTTGAGCCTTGCACA
ACTTGTATAACCAAATGTGAGCCTCATGGATTGGTTGTCCGATCAACAGGGTTCAAGATATCATCTGCAGTTGCTTGTGC
TAGCGGAGTTTGCGTCACAGGATCGCAGAGTCCTTCTACCGAGATTACACTCAAGTATCCAGGGATATCCCAGTCCTCTG
GAGGGGACATAGGGGTTCACATGGCACACGATGATCAGTCAGTTAGCTCCAAAATAGTAGCTCACTGCCCTCCCCAGGAC
CCGTGCTTAGTGCATGGCTGCATAGTGTGTGCCCATGGCCTGATAAATTACCAGTGTCACACTGCTCTCAGTGCCTTTGT
TGTTGTGTTTGTTTTCAGTTCTATTGCAATAATTTGTTTAGCTATTCTTTATAGGGTGCTCAAGTGCCTAAAGATTGCCC
CAAGGAAAGTTCTGAATCCACTAATGTGGATTACAGCCTTCATCAGATGGGTGTACAAGAAGATGGTTGCCAGAGTGGCA
GACAATATTAATCAAGTGAACAGGGAAATAGGATGGATGGAAGGAGGTCAGTTGGTTCTAGGGAACCCTGCCCCTATTCC
TCGTCATGCCCCAATCCCACGTTATAGCACATACCTAATGCTACTATTGATTGTCTCATATGCATCAGCATGTTCAGAGC
TGATTCAGGCAAGCTCCAGAATCACCACTTGCTCCACAGAGGGCGTTAACACCAAGTGTAGACTGTCTGGCACAGCATTG
ATCAGAGCAGGGTCAGTTGGAGCAGAGGCTTGTTTGATGTTGAAGGGGGTCAAGGAGGATCAAACCAAGTTCTTGAAGAT
AAAAACTGTCTCAAGTGAGCTATCGTGCAGGGAGGGCCAGAGCTATTGGACTGGGTCCTTTAGCCCTAAATGTCTGAGCT
CAAGGAGATGCCATCTTGTCGGGGAATGCCATGTGAATAGGTGTCTGTCTTGGAGGGACAATGAAACCTCAGCAGAGTTT
TCATTTGTTGGGGAAAGCACTACTATGCGAGAAAATAAGTGTTTTGAGCAGTGTGGTGGATGGGGGTGTGGGTGTTTCAA
TGTGAACCCATCATGCTTATTTGTGCACACGTATCTGCAGTCAGTTAGAAAAGAGGCCCTTAGAGTTTTCAACTGCATCG
ACTGGGTGCATAAACTCACTCTAGAGATCACAGACTTTGATGGCTCTGTTTCAACAATAGACTTGGGAGCATCATCTAGC
CGTTTCACAAACTGGGGTTCAGTTAGCCTCTCACTGGACGCAGAGGGCATTTCAGGCTCAAATAGCTTTTCTTTCATTGA
GAGCCCAGGCAAAGGGTATGCAATTGTTGATGAGCCATTCTCAGAAATTCCTCGGCAAGGGTTCTTGGGGGAGATCAGAT
GCAATTCAGAGTCTTCTGTCCTGAGTGCTCATGAATCATGCCTTAGGGCACCAAACCTTATCTCATACAAGCCCATGATA
GATCAATTGGAGTGCACAACAAATCTGATTGATCCCTTTGTTGTCTTTGAGAGGGGTTCTCTGCCACAGACAAGGAATGA
AAAAACCTTTGCAGCTTCAAAAGGAAATAGAGGTGTTCAAGCTTTCTCTAAGGGCTCTGTTCAAGCTGATCTAACTCTGA
TGTTTGACAATTTTGAGGTGGACTTTGTGGGAGCAGCCGTATCTTGTGATGCCGCCTTCTTAAATTTGACAGGTTGCTAT
TCTTGCAATGCAGGAGCCAGGGTCTGCCTGTCTATCACATCCACGGGAACTGGAACTCTCTCTGCCCACAATAAGGATGG
GTCTCTGCATATAGTCCTTCCATCAGAGAATGGAACAAAAGATCAGTGTCAGATACTACACTTCACTGTACCTGAAGTAG
AGGAGGAGTTTATGTACTCTTGTGATGGAGATGAGCGGCCTCTGTTGGTGAAGGGGACTCTGATAGCTATTGATCCATTT
GATGATAGGCGGGAAGCAGGGGGAGAATCAATAGTTGTGAATCCAAAATCTGGATCTTGGAATTTCTTTGACTGGTTTTC
TGGACTCATGAGTTGGTTTGGAGGGCCTCTTAAAACTATACTCCTCATTTGCCTGTATGTTGCATTATCAATTGGGCTCT
TTTTCCTCCTTATATATCTTGGAAGAACAGGCCTCTCTAAAATGTGGCTTGCTGCTACTAAGAAGGCCTCATAG

>HM586973|KEN  (0 bp)
ATGTATGTTTTATTGACAATTCTAATCTCGGTTCTGGTGTGTGAAGCGGTTATTAGAGTGTCTCTAAGCTCCACAAGAGA
GGAAACCTGTTTTGGTGACTCCACCAACCCAGAGATGATTGAAGGAGCTTGGGATTCACTCAGAGAGGAGGAGATGCCAG
AGGAGCTCTCCTGCTCTGTATCAGGCATAAGGGAGGTTAAGACCTCAAGCCAGGAGTTATACAGAGCATTAAAAGCCATC
ATTGCTGCTGATGGCTTGAACAACATCACCTGCCATGGTAAGAATCCTGAGGACAAGATTTCTCTCATAAAGGGTCCTCC
TCACAAAAAGCGGGTGGGGATAGTCCGGTGTGAGAGACGAAGAGATGCTAAGCAAATAGGGAGAGAAACCATGGCAGGGA
TTGCGATGACAGTCCTTCCAGCCTTAGCAGTTTTTGCTTTGGCACCTGTTGTTTTTGCTGAAGACCCCCATCTCAGAAAC
AGACCAGGGAAGGGGCACAACTACATTGACGGGATGACTCAGGAGGATGCCACATGCAAACCTGTGACATATGCTGGGGC
ATGTAGCAGTTTTGATGTCTTGCTTGAAAAGGGAAAATTTCCCCTTTTCCAGTCATATGCTCATCATAGAACTCTACTAG
AGGCAGTTCACGACACCATCATTGCAAAGGCTGATCCACCTAGCTGTGACCTTCAGAGTGCTCATGGGAATCCCTGTATG
AAAGAGAAACTTGTGATGAAGACACATTGTCCAAATGACTACCAGTCAGCTCATTACCTCAACAATGACGGGAAAATGGC
TTCAGTCAAGTGCCCACCTAAGTATGAGCTCACTGAGGACTGCAACTTTTGTAGACAGATGACAGGTGCTAGCCTGAAGA
AGGGGTCTTATCCTCTCCAAGACTTATTTTGTCAGTCAAGTGAGGATGATGGATCAAAATTGAAAACAAAAATGAAAGGG
GTCTGCGAAGTGGGGGTTCAAGCACTCAAAAAGTGTGATGGCCAACTCAGCACTGCACATGAGGTTGTGCCCTTTGCAGT
GTTTAAAAACTCAAAGAAGGTTTATCTTGATAAACTTGACCTCAAGACTGAGGAGAATCTGCTACCAGACTCATTTGTCT
GCTTCGAGCATAAGGGACAGTATAAAGGAACAATGGACTCTGGTCAGACCAAGAGGGAGCTCAAAAGCTTTGATATCTCT
CAGTGCCCCAAGATTGGAGGGCATGGTAGTAAGAAGTGCACTGGGGACGCAGCATTTTGCTCTGCTTATGAATGCACTGC
TCAGTATGCCAATGCCTATTGTTCACATGCTAACGGGTCAGGGATTGTGCAGATTCAAGTATCAGGGGTCTGGAAGAAGC
CTTTATGTGTAGGGTATGAGAGAGTGGTTGTGAAGAGAGAACTCTCTGCCAAACCCATCCAGAGAGTTGAGCCTTGCACA
ACTTGTATAACCAAATGTGAGCCTCATGGATTGGTTGTCCGATCAACAGGGTTCAAGATATCATCTGCAGTTGCTTGTGC
TAGCGGGGTTTGCGTCACAGGGTCGCAGAGTCCTTCTACTGAGATTACACTCAAGTATCCAGGGATATCCCAGTCCTCTG
GGGGGGACATAGGGGTTCACATGGCACACGATGATCAGTCAGTTAGCTCCAAAATAGTAGCTCACTGCCCTCCCCAGGAC
CCGTGCTTAGTGCATGGCTGCATAGTGTGTGCTCATGGCCTGATAAATTACCAGTGTCACACTGCTCTCAGTGCCTTTGT
TGTCATATTTGTATTCAGTTCTACTGCAATAATTTGCTTAGCTGTTCTTTATAGGGTGCTCAAGTGCTTAAAGATTGCCC
CAAGGAAAGTCCTGAATCCACTAATGTGGATTACAGCCTTCATCAGATGGGTGTATAAGAAGATGGTTGCTAGAGTGGCA
GACAATATTAATCAAGTGAACAGAGAAATAGGATGGATGGAAGGAGGTCAGTTGGCTCTAGGGAACCCTGCCCCTATTCC
TCGTCATGCCCCAATCCCACGTTATAGCACATACCTAATGCTACTATTGATTGTCTCATATGCATCAGCATGTTCAGAAC
TGATTCAGGCAAGCTCCAGAATCACCACTTGCTCCACAGAGGGTGTCAACACCAAGTGTAGACTGTCTGGCACAGCATTG
ATCAGGGCAGGGTCAGTTGGGGCAGAGGCTTGTTTGATGTTGAAGGGGGTCAAGGAAGATCAAACCAAGTTCTTAAAGAT
AAAAACTGTCTCAAGTGAGCTATCGTGCAGGGAGGGCCAGAGCTATTGGACTGGGTCCTTTAGCCCCAAGTGCCTGAGCT
CAAGGAGATGCCATCTTGTCGGGGAATGTCATGTGAATAGGTGTCTGTCTTGGAGGGACAATGAAACTTCAGCAGAGTTT
TCATTTGTTGGAGAAAGCACAACCATGCGAGAGAATAAGTGTTTTGAGCAGTGTGGAGGATGGGGGTGTGGATGTTTCAA
TGTGAACCCTTCTTGCTTATTTGTGCACACGTATCTGCAGTCAGTTAGAAAAGAGGCCCTTAGAGTTTTTAACTGTATCG
ACTGGGTGCATAAACTCACTCTAGAGATCACAGACTTTGATGGCTCTGTTTCAACAATAGACTTAGGAGCATCATCTAGC
CGTTTCACAAACTGGGGTTCAGTTAGCCTCTCACTGGACGCAGAGGGCATTTCAGGCTCAAATAGCTTTTCTTTTATTGA
GAGCCCAGGCAAAGGGTATGCAATTGTTGATGAGCCATTCTCAGAGATCCCTCGGCAAGGGTTCTTGGGGGAGATCAGGT
GCAATTCAGAGTCCTCAGTCCTGAGTGCTCATGAATCATGCCTTAGGGCACCAAACCTTGTCTCGTACAAGCCCATGATA
GATCAATTGGAGTGCACTACAAATCTGATTGATCCCTTTGTTGTCTTTGAGAGGGGTTCTCTGCCACAGACAAGGAATGA
CAAAACCTTTGCAGCTTCAAAAGGAAATAGAGGTGTTCAGGCTTTCTCTAAGGGCTCTGTACAAGCTGATCTGACTCTGA
TGTTTGATAATTTTGAGGTGGACTTTGTGGGAGCAGCCGTGTCTTGTGATGCCGCCTTCTTGAATTTGACAGGTTGCTAT
TCTTGCAATGCAGGGGCCAGAGTCTGCCTGTCTATCACATCCACAGGAACTGGAACTCTCTCTGCCCACAATAAGGACGG
GTCTCTGCATATAGTTCTCCCATCAGAGAACGGGACAAAAGATCAGTGTCAGATACTACATTTTACTGTACCTGAAGTAG
AAGAGGAGTTCATGTACTCTTGTGATGGAGATGAGCGGCCTCTGTTAGTGAAAGGGACCCTGATAGCTATTGACCCATTT
GATGATAGACGGGAAGCAGGGGGGGAATCAACAGTTGTGAATCCAAAATCTGGATCTTGGAATTTCTTTGACTGGTTTTC
TGGACTCATGAGTTGGTTTGGAGGGCCGCTTAAAACTATACTCCTCATTTGCCTGTATGTTGCATTATCAATTGGGCTCT
TCTTCCTCCTTATATATCTTGGAAGAACAGGCCTCTCTAAAATGTGGCTTGCCGCTACTAAGAAGGCCTCATAG

>DQ380198|Kenya_83__21445_|1983|Kenya  (0 bp)
ATGTATGTTTTATTGACAATTCTAATCTCGGTTCTGGTGTGTGAAGCGGTTATTAGAGTGTCTCTAAGCTCCACAAGAGA
AGAGACCTGTTTTGGTGACTCCACCAACCCAGAGATGATTGAAGGAGCTTGGGATTCACTCAGAGAGGAGGAGATGCCAG
AGGAGCTCTCCTGCTCTATATCAGGCATAAGGGAGGTTAAGACCTCAAGCCAAGAGTTATACAGGGCATTAAAAGCCATC
ATTGCTGCTGATGGCTTGAACAACATCACCTGCCATGGTAAGAATCCTGAGAACAAGATTTCTCTCATAAAGGGTCCTCC
TCACAAAAAGCGGGTGGGGATAGTCCGGTGTGAGAGACGAAGAGATGCTAAGCAAATAGGGAGAGAAACCATGGCAGGGA
TTGCAATGACAGTCCTTCCAGCCTTAGCAGTTTTTGCTTTGGCACCTGTTGTTTTTGCTGAAGACCCCCACCTCAGAAAC
AGACCAGGGAAGGGGCACAACTACATTGACGGGATGACTCAGGAGGATGCCACATGCAAACCTGTGACATATGCTGGGGC
ATGTAGCAGTTTTGATGTCTTGCTTGAAAAGGGGAAATTTCCCCTTTTCCAGTCATATGCTCATCATAGAACTCTACTAG
AGGCAGTTCACGACACCATCATTGCAAAGGCTGATCCACCTAGCTGTGACCTTCAGAGTGCTCATGGGAATCCCTGTATG
AAAGAGAAACTCGTGATGAAGACACATTGTCCAAATGACTACCAGTCAGCTCATTACCTCAACAATGACGGGAAAATGGC
TTCAGTCAAGTGCCCACCTAAGTATGAGCTCACTGAGGACTGCAACTTTTGTAGGCAGATGACAGGTGCTAGCCTGAAAA
AGGGGTCTTACCCTCTCCAAGACTTATTTTGTCAGTCAAGTGAGGATGATGGATCAAAATTGAAAACAAAAATGAAAGGG
GTCTGCGAAGTGGGGGTTCAAGCACTCAAAAAGTGTGATGGCCAACTCAGCACTGCACATGAGGTTGTGCCCTTTGCAGT
GTTTAAGAACTCAAAGAAGGTTTATCTTGATAAGCTTGACCTCAAGACTGAGGAGAATCTGCTACCAGACTCATTTGTCT
GTTTCGAGCATAAGGGACAGTATAAAGGAACAATGGACTCTGGTCAGACCAAGAGGGAGCTCAAAAGCTTTGATATCTCT
CAGTGCCCCAAGATTGGAGGGCATGGTAGTAAGAAGTGCACTGGGGACGCAGCATTCTGCTCTGCTTATGAGTGCACTGC
TCAGTACGCCAATGCCTATTGTTCACATGCTAATGGGTCAGGGATTGTGCAGATTCAAGTATCAGGGGTCTGGAAGAAGC
CTTTATGTGTAGGGTATGAGAGAGTGGTTGTGAAGAGAGAACTCTCTGCCAAGCCCATCCAGAGAGTTGAGCCTTGCACA
ACTTGCATAACCAAATGTGAGCCTCATGGATTGGTTGTCCGATCAACAGGGTTCAAGATATCATCTGCAGTTGCTTGTGC
TAGCGGGGTTTGCGTCACAGGATCGCAGAGTCCTTCTACTGAGATTACACTCAAGTATCCAGGGATATCTCAGTCCTCTG
GGGGGGACATAGGGGTTCACATGGCACACGATGATCAGTCAGTTAGCTCCAAAATAGTAGCTCACTGCCCTCCCCAGGAC
CCGTGCTTAGTGCATGGCTGCATAGTGTGTGCTCATGGCCTGATAAATTACCAGTGTCACACTGCTCTCAGTGCCTTTGT
TGTTGTATTTGTATTCAGTTCTATTGCAATAATTTGCTTAGCTATTCTTTATAGGGTGCTCAAGTGCCTAAAGATTGCCC
CAAGGAAAGTTCTGAATCCACTAATGTGGATTACAGCTTTCATCAGATGGGTGTATAAGAAGATGGTTGCTAGAGTGGCA
GACAACATTAATCAAGTGAACAGGGAAATAGGATGGATGGAAGGAGGTCAGTTGGCTCTAGGGAACCCTGCCCCTATTCC
TCGTCATGCCCCAATCCCACGTTATAGCACATACCTAATGCTACTATTGATTGTCTCATATGCATCAGCATGTTCAGAAC
TGATCCAGGCAAGCTCCAGAATCACCACTTGCTCCACAGAGGGTGTCAACACCAAGTGTAGACTGTCTGGCACAGCATTG
ATCAGGGCAGGGTCAGTTGGGGCAGAGGCTTGTTTGATGTTGAAGGGGGTCAAGGAGGATCAAACCAAATTCTTAAAGAT
AAAAACAGTCTCAAGTGAGCTATCGTGCAGGGAGGGCCAGAGCTATTGGACTGGGTCCTTTAGCCCCAAGTGTCTGAGCT
CAAGGAGATGCCATCTTGTCGGGGAATGTCATGTGAATAGGTGTCTGTCTTGGAGGGACAATGAAACTTCAGCAGAGTTT
TCATTTGTTGGGGAAAGCACAACCATGCGAGAGAATAAGTGTTTTGAGCAGTGTGGAGGATGGGGATGTGGGTGTTTCAA
TGTGAACCCATCTTGCTTATTTGTGCACACGTATCTGCAGTCAGTTAGAAAAGAGGCCCTTAGAGTTTTTAACTGTATCG
ACTGGGTGCATAAACTCACTCTAGAGATCACAGACTTTGATGGCTCTGTTTCAACAATAGACTTGGGAGCATCATCTAGC
CGTTTCACAAACTGGGGTTCAGTTAGCCTCTCACTGGACGCAGAGGGCATTTCAGGTTCAAATAGCTTTTCTTTTATTGA
GAGCCCAGGCAAAGGGTATGCAATTGTTGATGAGCCATTCTCAGAAATTCCTCGGCAAGGGTTCTTGGGGGAGATCAGGT
GCAATTCAGAGTCCTCAGTCCTGAGTGCTCATGAATCATGCCTTAGGGCACCAAACCTTATCTCGTACAAGCCCATGATA
GATCAATTGGAGTGCACTACAAATCTGATTGACCCCTTTGTTGTCTTTGAGAGGGGTTCTCTGCCACAGACAAGGAATGA
CAAAACCTTTGCAGCTTCAAAAGGAAATAGAGGTGTTCAGGCTTTCTCTAAGGGCTCTGTACAAGCTGATCTGACTCTGA
TGTTTGACAATTTTGAGGTGGACTTTGTGGGAGCAGCCGTGTCTTGTGATGCCGCCTTCTTGAATTTGACAGGTTGCTAT
TCTTGTAATGCAGGGGCCAGGGTCTGCCTGTCTATCACATCCACAGGAACTGGAACTCTCTCTGCCCACAATAAGGATGG
GTCTCTGCATATAGTTCTCCCATCAGAGAATGGGACAAAAGATCAGTGTCAGATACTACACTTCACTGTACCTGAAGTAG
AGGAGGAGTTTATGTACTCTTGTGATGGAGATGAGCGGCCTCTGTTAGTGAAAGGGACCCTGATAGCTATTGACCCATTT
GATGATAGGCGGGAAGCAGGAGGGGAATCAACAGTTGTGAATCCAAAATCTGGATCTTGGAATTTCTTTGACTGGTTTTC
TGGACTCATGAGTTGGTTTGGAGGGCCTCTTAAAACTATACTCCTCATTTGCCTGTATGTTGCATTATCAATTGGGCTCT
TTTTCCTCCTTATATATCTTGGAAGAACAGGCCTCTCTAAAATGTGGCTTGCCGCTACTAAGAAGGCCTCATAG

>lcl|JF309200.1_cds_AEL31325.1_1 [protein=glycoprotein] [protein_id=AEL31325.1] [location=21..3614] [gbkey=CDS]  (0 bp)
ATGTATGTTTTATTGACAATTCTAATCTCGGTTCTGGTGTGTGAAGCGGTTATTAGAGTGTCTCTAAGCTCCACAAGAGA
GGAAACCTGTTTTGGTGACTCCACCAACCCAGAGATGATTGAAGGAGCTTGGGATTCACTCAGAGAGGAGGAGATGCCAG
AGGAGCTCTCCTGCTCTGTATCAGGCATAAGGGAGGTTAAGACCTCAAGCCAGGAGTTATACAGAGCATTAAAAGCCATC
ATTGCTGCTGATGGCTTGAACAACATCACCTGCCATGGTAAGAATCCTGAGGACAAGATTTCTCTCATAAAGGGTCCTCC
TCACAAAAAGCGGGTGGGGATAGTCCGGTGTGAGAGACGAAGAGATGCTAAGCAAATAGGGAGAGAAACCATGGCAGGGA
TTGCGATGACAGTCCTTCCAGCCTTAGCAGTTTTTGCTTTGGCACCTGTTGTTTTTGCTGAAGACCCCCATCTCAGAAAC
AGACCAGGGAAGGGGCACAACTACATTGACGGGATGACTCAGGAGGATGCCACATGCAAACCTGTGACATATGCTGGGGC
ATGTAGCAGTTTTGATGTCTTGCTTGAAAAGGGAAAATTTCCCCTTTTCCAGTCATATGCTCATCATAGAACTCTACTAG
AGGCAGTTCACGACACCATCATTGCAAAGGCTGATCCACCTAGCTGTGACCTTCAGAGTGCTCATGGGAATCCCTGTATG
AAAGAGAAACTTGTGATGAAGACACATTGTCCAAATGACTACCAGTCAGCTCATTACCTCAACAATGACGGGAAAATGGC
TTCAGTCAAGTGCCCACCTAAGTATGAGCTCACTGAGGACTGCAACTTTTGTAGACAGATGACAGGTGCTAGCCTGAAGA
AGGGGTCTTATCCTCTCCAAGACTTATTTTGTCAGTCAAGTGAGGATGATGGATCAAAATTGAAAACAAAAATGAAAGGG
GTCTGCGAAGTGGGGGTTCAAGCACTCAAAAAGTGTGATGGCCAACTCAGCACTGCACATGAGGTTGTGCCCTTTGCAGT
GTTTAAAAACTCAAAGAAGGTTTATCTTGATAAACTTGACCTCAAGACTGAGGAGAATCTGCTACCAGACTCATTTGTCT
GCTTCGAGCATAAGGGACAGTATAAAGGAACAATGGACTCTGGTCAGACCAAGAGGGAGCTCAAAAGCTTTGATATCTCT
CAGTGCCCCAAGATTGGAGGGCATGGTAGTAAGAAGTGCACTGGGGACGCAGCATTTTGCTCTGCTTATGAATGCACTGC
TCAGTATGCCAATGCCTATTGTTCACATGCTAACGGGTCAGGGATTGTGCAGATTCAAGTATCAGGGGTCTGGAAGAAGC
CTTTATGTGTAGGGTATGAGAGAGTGGTTGTGAAGAGAGAACTCTCTGCCAAACCCATCCAGAGAGTTGAGCCTTGCACA
ACTTGTATAACCAAATGTGAGCCTCATGGATTGGTTGTCCGATCAACAGGGTTCAAGATATCATCTGCAGTTGCTTGTGC
TAGCGGGGTTTGCGTCACAGGGTCGCAGAGTCCTTCTACTGAGATTACACTCAAGTATCCAGGGATATCCCAGTCCTCTG
GGGGGGACATAGGGGTTCACATGGCACACGATGATCAGTCAGTTAGCTCCAAAATAGTAGCTCACTGCCCTCCCCAGGAC
CCGTGCTTAGTGCATGGCTGCATAGTGTGTGCTCATGGCCTGATAAATTACCAGTGTCACACTGCTCTCAGTGCCTTTGT
TGTCATATTTGTATTCAGTTCTACTGCAATAATTTGCTTAGCTGTTCTTTATAGGGTGCTCAAGTGCTTAAAGATTGCCC
CAAGGAAAGTCCTGAATCCACTAATGTGGATTACAGCCTTCATCAGATGGGTGTATAAGAAGATGGTTGCTAGAGTGGCA
GACAATATTAATCAAGTGAACAGAGAAATAGGATGGATGGAAGGAGGTCAGTTGGCTCTAGGGAACCCTGCCCCTATTCC
TCGTCATGCCCCAATCCCACGTTATAGCACATACCTAATGCTACTATTGATTGTCTCATATGCATCAGCATGTTCAGAAC
TGATTCAGGCAAGCTCCAGAATCACCACTTGCTCCACAGAGGGTGTCAACACCAAGTGTAGACTGTCTGGCACAGCATTG
ATCAGGGCAGGGTCAGTTGGGGCAGAGGCTTGTTTGATGTTGAAGGGGGTCAAGGAAGATCAAACCAAGTTCTTAAAGAT
AAAAACTGTCTCAAGTGAGCTATCGTGCAGGGAGGGCCAGAGCTATTGGACTGGGTCCTTTAGCCCCAAGTGCCTGAGCT
CAAGGAGATGCCATCTTGTCGGGGAATGTCATGTGAATAGGTGTCTGTCTTGGAGGGACAATGAAACTTCAGCAGAGTTT
TCATTTGTTGGAGAAAGCACAACCATGCGAGAGAATAAGTGTTTTGAGCAGTGTGGAGGATGGGGGTGTGGATGTTTCAA
TGTGAACCCTTCTTGCTTATTTGTGCACACGTATCTGCAGTCAGTTAGAAAAGAGGCCCTTAGAGTTTTTAACTGTATCG
ACTGGGTGCATAAACTCACTCTAGAGATCACAGACTTTGATGGCTCTGTTTCAACAATAGACTTAGGAGCATCATCTAGC
CGTTTCACAAACTGGGGTTCAGTTAGCCTCTCACTGGACGCAGAGGGCATTTCAGGCTCAAATAGCTTTTCTTTTATTGA
GAGCCCAGGCAAAGGGTATGCAATTGTTGATGAGCCATTCTCAGAGATCCCTCGGCAAGGGTTCTTGGGGGAGATCAGGT
GCAATTCAGAGTCCTCAGTCCTGAGTGCTCATGAATCATGCCTTAGGGCACCAAACCTTGTCTCGTACAAGCCCATGATA
GATCAATTGGAGTGCACTACAAATCTGATTGATCCCTTTGTTGTCTTTGAGAGGGGTTCTCTGCCACAGACAAGGAATGA
CAAAACCTTTGCAGCTTCAAAAGGAAATAGAGGTGTTCAGGCTTTCTCTAAGGGCTCTGTACAAGCTGATCTGACTCTGA
TGTTTGATAATTTTGAGGTGGACTTTGTGGGAGCAGCCGTGTCTTGTGATGCCGCCTTCTTGAATTTGACAGGTTGCTAT
TCTTGCAACGCAGGGGCCAGAGTCTGCCTGTCCATCACATCCACAGGAACTGGAACTCTCTCTGCCCACAATAAGGACGG
GTCTCTGCATATAGTTCTCCCATCAGAGAACGGGACAAAAGATCAGTGTCAGATACTACATTTTACTGTACCTGAAGTAG
AAGAGGAGTTCATGTACTCTTGTGATGGAGATGAGCGGCCTCTGTTAGTGAAAGGGACCCTGATAGCTATTGACCCATTT
GATGATAGACGGGAAGCAGGGGGGGAATCAACAGTTGTGAATCCAAAATCTGGATCTTGGAATTTCTTTGACTGGTTTTC
TGGACTCATGAGTTGGTTTGGAGGGCCGCTTAAAACTATACTCCTCATTTGCCTGTATGTTGCATTATCAATTGGGCTCT
TCTTCCTCCTTATATATCTTGGAAGAACAGGCCTCTCTAAAATGTGGCTTGCCGCTACTAAGAAGGCCTCATAG

>KX944829|M16  (0 bp)
ATGTATGTTTTATTAACAATTCTAACCTCGGTTCTGGTGTGTGAAGCGGTTATTAGAGTGTCTCTAAGCTCTACAAGAGA
AGAGACCTGCTTTGGTGACTCCACCAACCCAGAGATGATTGAAGGAGCTTGGGATTCACTCAGAGAGGAGGAGATGCCAG
AGGAGCTCTCCTGTTCTGTATCAGGCATAAGGGAGGTTAAGACCTCAAGCCAGGAGTTATACAGGGCATTAAAAGCCATC
ATTGCTGCCGATGGCTTGAACAACATCACCTGCCATGGTAAGGATCCTGAGGACAAGATTTCTCTCATAAAGGGTCCTCC
TCACAAAAAGCGGGTGGGGATAGTTCGGTGTGAGAGACGAAGAGATGCTAAGCAAATAGGGAGAGAAACCATGGCAGGGA
TTGCAATGACAGTCCTTCCAGCCTTAGCAGTTTTTGCTTTGGCACCTGTTGTTTTTGCTGAAGACCCCCATCTCAGAAAC
AGACCAGGGAAGGGACACAACTACATTGACGGGATGACTCAGGAGGATGCCACATGCAAACCTGTGACATATGCTGGGGC
ATGTAGCAGTTTTGATGTCCTGCTTGAAAAGGGGAAATTTCCTCTCTTCCAGTCATATGCTCATCATAGAACTCTACTAG
AGGCAGTTCACGACACCATCATTGCAAAGGCTGATCCACCTAGCTGTGACCTTCAGAGTGCTCATGGGAATCCCTGCATG
AAAGAGAAACTCGTGATGAAGACACACTGCCCAAATGACTACCAGTCAGCTCATTACCTCAACAATGACGGGAAAGTGGC
TTCAGTCAAGTGCCCTCCTAAGTATGAGCTCACTGAGGACTGCAACTTTTGTAGGCAGATGACAGGTGCTAGCCTGAAGA
AAGGGTCTTATCCTCTCCAGGACTTATTTTGTCAGTCAAGTGAGGATGATGGATCAAAATTAAAAACAAAAATGAAAGGG
GTCTGCGAAGTGGGGGTTCAAGCACTCAAAAAGTGTGATGGCCAACTCAGCACTGCACATGAGGTTGTGCCCTTTGCAGT
GTTTAAGAACTCAAAGAAGGTTTATCTTGATAAGCTTGACCTCAAGACTGAGGAGAATCTGCTACCAGACTCATTTGTCT
GCTTCGAGCATAAGGGGCAGTATAAAGGTACAATGGACTCTGGTCAGACTAAGAGGGAGCTCAAAAGCTTTGATATCTCT
CAGTGCCCCAAGATTGGAGGACATGGTAGTAAGAAGTGCACTGGGGACGCAGCATTTTGCTCTGCTTATGAGTGCACTGC
TCAGTACGCCAATGCCTATTGTTCACATGCTAATGGGTCAGGGATTGTGCAGATACAAGTATCAGGGGTCTGGAAGAAGC
CTTTATGTGTGGGGTATGAGAGAGTGGTTGTGAAGAGAGAACTCTCTGCCAAGCCCATCCAGAGAGTTGAGCCTTGCACA
ACTTGTATAACCAAATGTGAGCCTCATGGATTGGTTGTCCGATCAACAGGGTTCAAGATATCATCTGCAGTTGCTTGTGC
TAGCGGAGTTTGCGTCACAGGATCGCAGAGTCCTTCTACCGAGATTACACTCAAGTATCCAGGGATATCCCAGTCCTCTG
GAGGGGACATAGGGGTTCACATGGCACACGATGATCAGTCAGTTAGCTCCAAAATAGTAGCTCACTGCCCTCCCCAGGAC
CCGTGCTTAGTGCATGGCTGCATAGTGTGTGCCCATGGCCTGATAAATTACCAGTGTCACACTGCTCTCAGTGCCTTTGT
TGTTGTGTTTGTTTTCAGTTCTATTGCAATAATTTGTTTAGCTATTCTTTATAGGGTGCTCAAGTGCCTAAAGATTGCCC
CAAGGAAAGTTCTGAATCCACTAATGTGGATTACAGCCTTCATCAGATGGGTGTACAAGAAGATGGTTGCCAGAGTGGCA
GACAATATTAATCAAGTGAACAGGGAAATAGGATGGATGGAAGGAGGTCAGTTGGTTCTAGGGAACCCTGCCCCTATTCC
TCGTCATGCCCCAATCCCACGTTATAGCACATACCTAATGCTACTATTGATTGTCTCATATGCATCAGCATGTTCAGAGC
TGATTCAGGCAAGCTCCAGAATCACCACTTGCTCCACAGAGGGCGTTAACACCAAGTGTAGACTGTCTGGCACAGCATTG
ATCAGAGCAGGGTCAGTTGGAGCAGAGGCTTGTTTGATGTTGAAGGGGGTCAAGGAGGATCAAACCAAGTTCTTGAAGAT
AAAAACTGTCTCAAGTGAGCTATCGTGCAGGGAGGGCCAGAGCTATTGGACTGGGTCCTTTAGCCCTAAATGTCTGAGCT
CAAGGAGATGCCATCTTGTCGGGGAATGCCATGTGAATAGGTGTCTGTCTTGGAGGGACAATGAAACCTCAGCAGAGTTT
TCATTTGTTGGGGAAAGCACTACTATGCGAGAAAATAAGTGTTTTGAGCAGTGTGGTGGATGGGGGTGTGGGTGTTTCAA
TGTGAACCCATCATGCTTATTTGTGCACACGTATCTGCAGTCAGTTAGAAAAGAGGCCCTTAGAGTTTTCAACTGCATCG
ACTGGGTGCATAAACTCACTCTAGAGATCACAGACTTTGATGGCTCTGTTTCAACAATAGACTTGGGAGCATCATCTAGC
CGTTTCACAAACTGGGGTTCAGTTAGCCTCTCACTGGACGCAGAGGGCATTTCAGGCTCAAATAGCTTTTCTTTCATTGA
GAGCCCAGGCAAAGGGTATGCAATTGTTGATGAGCCATTCTCAGAAATTCCTCGGCAAGGGTTCTTGGGGGAGATCAGAT
GCAATTCAGAGTCTTCTGTCCTGAGTGCTCATGAATCATGCCTTAGGGCACCAAACCTTATCTCATACAAGCCCATGATA
GATCAATTGGAGTGCACAACAAATCTGATTGATCCCTTTGTTGTCTTTGAGAGGGGTTCTCTGCCACAGACAAGGAATGA
AAAAACCTTTGCAGCTTCAAAAGGAAATAGAGGTGTTCAAGCTTTCTCTAAGGGCTCTGTTCAAGCTGATCTAACTCTGA
TGTTTGACAATTTTGAGGTGGACTTTGTGGGAGCAGCCGTATCTTGTGATGCCGCCTTCTTAAATTTGACAGGTTGCTAT
TCTTGCAATGCAGGAGCCAGGGTCTGCCTGTCTATCACATCCACGGGAACTGGAACTCTCTCTGCCCACAACAAGGATGG
GTCTCTGCATATAGTCCTTCCATCAGAGAATGGAACAAAAGATCAGTGTCAGATACTACACTTCACTGTACCTGAAGTAG
AGGAGGAGTTTATGTACTCTTGTGATGGAGATGAGCGGCCTCTGTTGGTGAAGGGGACTCTGATAGCTATTGATCCATTT
GATGATAGGCGGGAAGCAGGGGGAGAATCAATAGTTGTGAATCCAAAATCTGGATCTTGGAATTTCTTTGACTGGTTTTC
TGGACTCATGAGTTGGTTTGGAGGGCCTCTTAAAACTATACTCCTCATTTGCCTGTATGTTGCATTATCAATTGGGCTCT
TTTTCCTCCTTATATATCTTGGAAGAACAGGCCTCTCTAAAATGTGGCTTGCTGCTACTAAGAAGGCCTCATAG

>DQ380215|ANK_3837|1981|Guinea  (0 bp)
ATGTATGTTTTATTAACAATTCTAATCTCGGTTCTGGTGTGTGAAGCGGTTATTAGAGTGTCTCTAAGCTCCACAAGAGA
AGAGACCTGTTTTGGTGACTCCACCAACCCAGAGATGATTGAAGGAGCTTGGGATTCACTCAGAGAGGAGGAGATGCCAG
AGGAGCTCTCCTGTTCTATATCAGGCATAAGGGAGGTTAAGACCTCAAGCCAGGAGTTATACAGGGCATTAAAAGCCATC
ATTGCTGCTGATGGCTTGAACAACATCACCTGCCATGGTAAGGATCCTGAGGACAAGATTTCTCTCATAAAGGGTCCTCC
TCATAAAAAGCGGGTGGGGATAGTTCGGTGTGAGAGACGAAGAGATGCTAAGCAAATAGGGAGAGAAACCATGGCAGGGA
TTGCAATGACAGTCCTTCCAGCCTTAGCAGTTTTTGCTTTGGCACCTGTTGTTTTTGCTGAAGACCCCCATCTCAGAAAC
AGACCAGGGAAGGGGCACAACTACATTGACGGGATGACTCAGGAGGATGCCACATGCAAACCTGTGACATATGCTGGGGC
ATGTAGCAGTTTTGATGTCTTGCTTGAGAAGGGGAAATTCCCCCTTTTCCAGTCGTATGCTCATCATAGAACTCTACTAG
AGGCAGTTCACGACACCATCATTGCAAAGGCTGATCCACCTAGCTGTGACCTTCAGAGTGCTCATGGGAATCCCTGCATG
AAAGAGAAACTCGTGATGAAGACACACTGTCCAAATGACTACCAGTCAGCTCATTACCTCAACAATGACGGGAAAATGGC
TTCAGTCAAGTGCCCTCCTAAGTATGAGCTCACTGAGGACTGCAACTTTTGTAGGCAGATGACAGGTGCTAGCCTGAAGA
AGGGGTCTTATCCTCTCCAGGACTTATTTTGTCAGTCAAGTGAGGATGATGGATCAAAATTAAAAACAAAAATGAAAGGG
GTCTGCGAAGTGGGGGTTCAAGCACTCAAAAAGTGTGATGGCCAACTCAGCACTGCACATGAGGTTGTGCCCTTTGCAGT
GTTTAAGAACTCAAAGAAGGTTTACCTTGATAAGCTTGACCTCAAGACTGAGGAGAATCTGCTACCAGACTCATTTGTCT
GCTTCGAGCATAAGGGACAGTATAAAGGAAAATTGGACTCTGGTCAGACTAAGAGGGAGCTCAAAAGCTTTGATATCTCT
CAGTGCCCCAAGATTGGAGGACATGGTAGTAAGAAGTGCACTGGGGACGCAGCATTTTGCTCTGCTTATGAGTGCACTGC
TCAGTACGCCAATGCCTATTGTTCACATGCTAATGGGTCAGGGATTGTGCAGATACAAGTATCAGGGGTCTGGAAGAAGC
CTTTATGTGTAGGGTATGAGAGAGTAGTTGTGAAGAGAGAACTCTCTGCCAAGCCCATCCAGAGAGTTGAGCCTTGCACA
ACTTGTATAACCAAATGTGAGCCTCATGGGTTGGTTGTCCGATCAACAGGGTTCAAGATATCATCTGCAGTTGCTTGTGC
TAGCGGAGTTTGCGTCACAGGATCGCAGAGTCCTTCCACCGAGATTACACTCAAGTATCCAGGGATATCCCAGTCCTCTG
GAGGGGACATAGGGGTTCACATGGCACACGATGATCAGTCAGTTAGCTCCAAAATAGTAGCTCACTGCCCTCCCCAGGAC
CCGTGCTTAGTGCACGGCTGCATAGTGTGTGCTCATGGCCTGATAAATTACCAGTGTCACACTGCTCTCAGTGCCTTTGT
TGTTGTGTTTGTATTCAGTTCTATTGCAATAATTTGTTTAGCTATTCTTTATAGGGTGCTCAAGTGCCTAAAGATTGCCC
CAAGGAAAGTTCTGAATCCACTAATGTGGATTACAGCCTTCATCAGATGGGTGTATAGGAAGATGGTTGCCAGAGTGGCA
GACAATATTAATCAAGTGAACAGGGAGATAGGATGGATGGAAGGAGGTCAGTTGGTTCTAGGGAACCCTGCCCCTATTCC
TCGTCATGTTCCAATTCCACGTTATAGCACATACCTAATGCTACTACTGATTGTCTCATATGCATCAGCATGTTCAGAAC
TGATTCAGGCAAGCTCCAGAATCACTACTTGCTCCACAGAGGGTGTCAACACCAAGTGTAGACTGTCTGGCACAGCATTG
ATCAGGGCAGGGTCAGTTGGGGCAGAGGCTTGTTTGATGTTGAAGGGGGTCAAGGAAGATCAAACCAAGTTCTTAAAGAT
AAAAACTGTCTCAAGTGAGCTATCGTGCAGGGAGGGCCAGAGCTATTGGACTGGGTCCTTTAGCCCCAAATGTCTGAGCT
CAAGGAGATGCCATCTTGTCGGGGAATGTCATGTGAATAGGTGTCTGTCTTGGAGGGACAATGAAACTTCAGCAGAGTTT
TCATTTGTTGGAGAAAGCACGACCATGCGAGAGAATAAGTGTTTTGAGCAGTGTGGAGGATGGGGATGTGGGTGTTTCAA
TGTGAACCCATCTTGCTTATTTGTGCACACGTATCTGCAGTCAGTTAGAAAAGAGGCCCTTAGAGTTTTTAACTGTATCG
ACTGGGTGCATAAACTCACTCTGGAGATCACAGACTTTGATGGCTCTGTTTCAACAATAGACTTGGGAGCATCATCTAGC
CGTTTCACAAACTGGGGTTCAGTTAGCCTCTCACTGGACGCAGAGGGCATTTCAGGCTCAAATAGCTTTTCTTTCATTGA
GAGCCCAGGCAAAGGGTATGCAATTGTTGATGAGCCATTCTCAGAAATTCCTCGGCAAGGGTTCTTGGGGGAGATCAGGT
GCAATTCAGAGTCCTCAGTCCTGAGTGCTCATGAGTCATGCCTTAGGGCACCAAACCTTATCTCATACAAGCCCATGATA
GATCAATTGGAGTGCACAACAAATCTGATTGACCCCTTTGTTGTATTTGAGAGGGGTTCTCTGCCACAGACAAGGAATGA
CAAAACCTTTGCTGCTTCAAAAGGAAATAGAGGTGTTCAAGCTTTCTCTAAGGGCTCTGTGCAAGCTGATCTAACTCTGA
TGTTTGACAATTTTGAGGTGGACTTTGTGGGAGCAGCCGTATCTTGTGATGCCGCCTTCTTAAATTTGACAGGTTGCTAT
TCTTGCAATGCAGGGGCCAGGGTCTGCCTGTCTATCACATCCACAGGAACTGGAACTCTCTCTGCCCACAATAAGGATGG
GTCTCTGCATATAGTTCTTCCATCAGAGAATGGAACAAAAGATCAGTGTCAGATACTACACTTCACTGTACCTGAAGTAG
AGGAGGAGTTTATGTACTCTTGTGATGGAGATGAGCGGCCTCTATTGGTGAGGGGGACTCTGATAGCTATTGATCCATTT
GATGATAGGCGGGAAGCAGGGGGGGAATCAACAGTTGTGAATCCAAAATCTGGATCTTGGAATTTCTTTGACTGGTTTTC
TGGACTCATGAGTTGGTTTGGAGGGCCTCTTAAAACTATACTCCTCATTTGCTTGTATGTTGCATTATCAATTGGGCTCT
TTTTCCTCCTCATATATCTTGGAAGAACAGGCCTCTCTAAAATGTGGCTTGCTGCTACTAAGAAGGCCTCATAG

>lcl|DQ380217.1_cds_ABD38830.1_1 [protein=glycoprotein] [protein_id=ABD38830.1] [location=21..3614] [gbkey=CDS]  (0 bp)
ATGTATGTTTTATTAACAATTCTAATCTCGGTTCTGGTGTGTGAAGCGGTTATTAGAGTGTCTCTAAGCTCCACAAGAGA
AGAGACCTGTTTTGGTGACTCCACCAACCCAGAGATGATTGAAGGAGCTTGGGATTCACTCAGAGAGGAGGAGATGCCAG
AGGAGCTCTCCTGTTCTATATCAGGCATAAGGGAGGTTAAGACCTCAAGCCAGGAGTTATACAGGGCATTAAAAGCCATC
ATTGCTGCTGATGGCTTGAACAACATCACCTGCCATGGTAAGGATCCTGAGGACAAGATTTCTCTCATAAAGGGTCCTCC
TCATAAAAAGCGGGTGGGGATAGTTCGGTGTGAGAGACGAAGAGATGCTAAGCAAATAGGGAGAGAAACCATGGCAGGGA
TTGCAATGACAGTCCTTCCAGCCTTAGCAGTTTTTGCTTTGGCACCTGTTGTTTTTGCTGAAGACCCCCATCTCAGAAAC
AGACCAGGGAAGGGGCACAACTACATTGACGGGATGACTCAGGAGGATGCCACATGCAAACCTGTGACATATGCTGGGGC
ATGTAGCAGTTTTGATGTCTTGCTTGAGAAGGGGAAATTCCCCCTTTTCCAGTCGTATGCTCATCATAGAACTCTACTAG
AGGCAGTTCACGACACCATCATTGCAAAGGCTGATCCACCTAGCTGTGACCTTCAGAGTGCTCATGGGAATCCCTGCATG
AAAGAGAAACTCGTGATGAAGACACACTGTCCAAATGACTACCAGTCAGCTCATTACCTCAACAATGACGGGAAAATGGC
TTCAGTCAAGTGCCCTCCTAAGTATGAGCTCACTGAGGACTGCAACTTTTGTAGGCTGATGACAGGTGCTAGCCTGAAGA
AGGGGTCTTATCCTCTCCAGGACTTATTTTGTCAGTCAAGTGAGGATGATGGATCAAAATTAAAAACAAAAATGAAAGGG
GTCTGCGAAGTGGGGGTTCAAGCACTCAAAAAGTGTGATGGCCAACTCAGCACTGCACATGAGGTTGTGCCCTTTGCAGT
GTTTAAGAACTCAAAGAAGGTTTACCTTGATAAGCTTGACCTCAAGACTGAGGAGAATCTGCTACCAGACTCATTTGTCT
GCTTCGAGCATAAGGGACAGTATAAAGGAACAATGGACTCTGGTCAGACTAAGAGGGAGCTCAAAAGCTTTGATATCTCT
CAGTGCCCCAAGATTGGAGGACATGGTAGTAAGAAGTGCACTGGGGACGCAGCATTTTGCTCTGCTTATGAGTGCACTGC
TCAGTACGCCAATGCCTATTGTTCACATGCTAATGGGTCAGGGATTGTGCAGATACAAGTATCAGGGGTCTGGAAGAAGC
CTTTATGTGTAGGGTATGAGAGAGTAGTTGTGAAGAGAGAACTCTCTGCCAAGCCCATCCAGAGAGTTGAGCCTTGCACA
ACTTGTATAACCAAATGTGAGCCTCATGGGTTGGTTGTCCGATCAACAGGGTTCAAGATATCATCTGCAGTTGCTTGTGC
TAGCGGAGTTTGCGTCACAGGATCGCAGAGTCCTTCCACCGAGATTACACTCAAGTATCCAGGGATATCCCAGTCCTCTG
GAGGGGACATAGGGGTTCACATGGCACACGATGATCAGTCAGTTAGCTCCAAAATAGTAGCTCACTGCCCTCCCCAGGAC
CCGTGCTTAGTGCACGGCTGCATAGTGTGTGCTCATGGCCTGATAAATTACCAGTGTCACACTGCTCTCAGTGCCTTTGT
TGTTGTGTTTGTATTCAGTTCTATTGCAATAATTTGTTTAGCTATTCTTTATAGGGTGCTCAAGTGCCTAAAGATTGCCC
CAAGGAAAGTTCTGAATCCACTAATGTGGATTACAGCCTTCATCAGATGGGTGTATAGGAAGATGGTTGCCAGAGTGGCA
GACAATATTAATCAAGTGAACAGGGAGATAGGATGGATGGAAGGAGGTCAGTTGGTTCTAGGGAACCCTGCCCCTATTCC
TCGTCATGTTCCAATTCCACGTTATAGCACATACCTAATGCTACTACTGATTGTCTCATATGCATCAGCATGTTCAGAAC
TGATTCAGGCAAGCTCCAGAATCACTACTTGCTCCACAGAGGGTGTCAACACCAAGTGTAGACTGTCTGGCACAGCATTG
ATCAGGGCAGGGTCAGTTGGGGCAGAGGCTTGTTTGATGTTGAAGGGGGTCAAGGAAGATCAAACCAAGTTCTTAAAGAT
AAAAACTGTCTCAAGTGAGCTATCGTGCAGGGAGGGCCAGAGCTATTGGACTGGGTCCTTTAGCCCCAAATGTCTGAGCT
CAAGGAGATGCCATCTTGTCGGGGAATGTCATGTGAATAGGTGTCTGTCTTGGAGGGACAATGAAACTTCAGCAGAGTTT
TCATTTGTTGGAGAAAGCACGACCATGCGAGAGAATAAGTGTTTTGAGCAGTGTGGAGGATGGGGATGTGGGTGTTTCAA
TGTGAACCCATCTTGCTTATTTGTGCACACGTATCTGCAGTCAGTTAGAAAAGAGGCCCTTAGAGTTTTTAACTGTATCG
ACTGGGTGCATAAACTCACTCTGGAGATCACAGACTTTGATGGCTCTGTTTCAACAATAGACTTGGGAGCATCATCTAGC
CGTTTCACAAACTGGGGTTCAGTTAGCCTCTCACTGGACGCAGAGGGCATTTCAGGCTCAAATAGCTTTTCTTTCATTGA
GAGCCCAGGCAAAGGGTATGCAATTGTTGATGAGCCATTCTCAGAAATTCCTCGGCAAGGGTTCTTGGGGGAGATCAGGT
GCAATTCAGAGTCCTCAGTCCTGAGTGCTCATGAGTCATGCCTTAGGGCACCAAACCTTATCTCATACAAGCCCATGATA
GATCAATTGGAGTGCACAACAAATCTGATTGACCCCTTTGTTGTATTTGAGAGGGGTTCTCTGCCACAGACAAGGAATGA
CAAAACCTTTGCTGCTTCAAAAGGAAATAGAGGTGTTCAAGCTTTCTCTAAGGGCTCTGTGCAAGCTGATCTAACTCTGA
TGTTTGACAATTTTGAGGTGGACTTTGTGGGAGCAGCCGTATCTTGTGATGCCGCCTTCTTAAATTTGACAGGTTGCTAT
TCTTGCAATGCAGGGGCCAGGGTCTGCCTGTCTATCACATCCACAGGAACTGGAACTCTCTCTGCCCACAATAAGGATGG
GTCTCTGCATATAGTTCTTCCATCAGAGAATGGAACAAAAGATCAGTGTCAGATACTACACTTCACTGTACCTGAAGTAG
AGGAGGAGTTTATGTACTCTTGTGATGGAGATGAGCGGCCTCTATTGGTGAGGGGGACTCTGATAGCTATTGATCCATTT
GATGATAGGCGGGAAGCAGGGGGGGAATCAACAGTTGTGAATCCAAAATCTGGATCTTGGAATTTCTTTGACTGGTTTTC
TGGACTCATGAGTTGGTTTGGAGGGCCTCTTAAAACTATACTCCTCATTTGCTTGTATGTTGCATTATCAATTGGGCTCT
TTTTCCTCCTCATATATCTTGGAAGAACAGGCCTCTCTAAAATGTGGCTTGCTGCTACTAAGAAGGCCTCATAG

>lcl|EU574032.1_cds_ACE78371.1_1 [protein=glycoprotein] [protein_id=ACE78371.1] [location=21..3614] [gbkey=CDS]  (0 bp)
ATGTATGTTTTATTGACAATTCTAATCTCGGTTCTGGTGTGTGAAGCGGTTATTAGAGTGTCTCTAAGCTCCACAAGAGA
GGAAACCTGTTTTGGTGACTCCACCAACCCAGAGATGATTGAAGGAGCTTGGGATTCACTCAGAGAGGAGGAGATGCCAG
AGGAGCTCTCCTGCTCTGTATCAGGCATAAGGGAGGTTAAGACCTCAAGCCAGGAGTTATACAGAGCATTAAAAGCCATC
ATTGCTGCTGATGGCTTGAACAACATCACCTGCCATGGTAAGAATCCTGAGGACAAGATTTCTCTCATAAAGGGTCCTCC
TCACAAAAAGCGGGTGGGGATAGTCCGGTGTGAGAGACGAAGAGATGCTAAGCAAATAGGGAGAGAAACCATGGCAGGGA
TTGCGATGACAGTCCTTCCAGCCTTAGCAGTTTTTGCTTTGGCACCTGTTGTTTTTGCTGAAGACCCCCATCTCAGAAAC
AGACCAGGGAAGGGGCACAACTACATTGACGGGATGACTCAGGAGGATGCCACATGCAAACCTGTGACATATGCTGGGGC
ATGTAGCAGTTTTGATGTCTTGCTTGAAAAGGGAAAATTTCCCCTTTTCCAGTCATATGCTCATCATAGAACTCTACTAG
AGGCAGTTCACGACACCATCATTGCAAAGGCTGATCCACCTAGCTGTGACCTTCAGAGTGCTCATGGGAATCCCTGTATG
AAAGAGAAACTTGTGATGAAGACACATTGTCCAAATGACTACCAGTCAGCTCATTACCTCAACAATGACGGGAAAATGGC
TTCAGTCAAGTGCCCACCTAAGTATGAGCTCACTGAGGACTGCAACTTTTGTAGACAGATGACAGGTGCTAGCCTGAAGA
AGGGGTCTTATCCTCTCCAAGACTTATTTTGTCAGTCAAGTGAGGATGATGGATCAAAATTGAAAACAAAAATGAAAGGG
GTCTGCGAAGTGGGGGTTCAAGCACTCAAAAAGTGTGATGGCCAACTCAGCACTGCACATGAGGTTGTGCCCTTTGCAGT
GTTTAAAAACTCAAAGAAGGTTTATCTTGATAAACTTGACCTCAAGACTGAGGAGAATCTGCTACCAGACTCATTTGTCT
GCTTCGAGCATAAGGGACAGTATAAAGGAACAATGGACTCTGGTCAGACCAAGAGGGAGCTCAAAAGCTTTGATATCTCT
CAGTGCCCCAAGATTGGAGGGCATGGTAGTAAGAAGTGCACTGGGGACGCAGCATTTTGCTCTGCTTATGAATGCACTGC
TCAGTATGCCAATGCCTATTGTTCACATGCTAACGGGTCAGGGATTGTGCAGATTCAAGTATCAGGGGTCTGGAAGAAGC
CTTTATGTGTAGGGTATGAGAGAGTGGTTGTGAAGAGAGAACTCTCTGCCAAACCCATCCAGAGAGTTGAGCCTTGCACA
ACTTGTATAACCAAATGTGAGCCTCATGGATTGGTTGTCCGATCAACAGGGTTCAAGATATCATCTGCAGTTGCTTGTGC
TAGCGGGGTTTGCGTCACAGGGTCGCAGAGTCCTTCTACTGAGATTACACTCAAGTATCCAGGGATATCCCAGTCCTCTG
GGGGGGACATAGGGGTTCACATGGCACACGATGATCAGTCAGTTAGCTCCAAAATAGTAGCTCACTGCCCTCCCCAGGAC
CCGTGCTTAGTGCATGGCTGCATAGTGTGTGCTCATGGCCTGATAAATTACCAGTGTCACACTGCTCTCAGTGCCTTTGT
TGTCATATTTGTATTCAGTTCTACTGCAATAATTTGCTTAGCTGTTCTTTATAGGGTGCTCAAGTGCTTAAAGATTGCCC
CAAGGAAAGTCCTGAATCCACTAATGTGGATTACAGCCTTCATCAGATGGGTGTATAAGAAGATGGTTGCTAGAGTGGCA
GACAATATTAATCAAGTGAACAGAGAAATAGGATGGATGGAAGGAGGTCAGTTGGCTCTAGGGAACCCTGCCCCTATTCC
TCGTCATGCCCCAATCCCACGTTATAGCACATACCTAATGCTACTATTGATTGTCTCATATGCATCAGCATGTTCAGAAC
TGATTCAGGCAAGCTCCAGAATCACCACTTGCTCCACAGAGGGTGTCAACACCAAGTGTAGACTGTCTGGCACAGCATTG
ATCAGGGCAGGGTCAGTTGGGGCAGAGGCTTGTTTGATGTTGAAGGGGGTCAAGGAAGATCAAACCAAGTTCTTAAAGAT
AAAAACTGTCTCAAGTGAGCTATCGTGCAGGGAGGGCCAGAGCTATTGGACTGGGTCCTTTAGCCCCAAGTGCCTGAGCT
CAAGGAGATGCCATCTTGTCGGGGAATGTCATGTGAATAGGTGTCTGTCTTGGAGGGACAATGAAACTTCAGCAGAGTTT
TCATTTGTTGGAGAAAGCACAACCATGCGAGAGAATAAGTGTTTTGAGCAGTGTGGAGGATGGGGGTGTGGATGTTTCAA
TGTGAACCCTTCTTGCTTATTTGTGCACACGTATCTGCAGTCAGTTAGAAAAGAGGCCCTTAGAGTTTTTAACTGTATCG
ACTGGGTGCATAAACTCACTCTAGAGATCACAGACTTTGATGGCTCTGTTTCAACAATAGACTTAGGAGCATCATCTAGC
CGTTTCACAAACTGGGGTTCAGTTAGCCTCTCACTGGACGCAGAGGGCATTTCAGGCTCAAATAGCTTTTCTTTTATTGA
GAGCCCAGGCAAAGGGTATGCAATTGTTGATGAGCCATTCTCAGAGATCCCTCGGCAAGGGTTCTTGGGGGAGATCAGGT
GCAATTCAGAGTCCTCAGTCCTGAGTGCTCATGAATCATGCCTTAGGGCACCAAACCTTGTCTCGTACAAGCCCATGATA
GATCAATTGGAGTGCACTACAAATCTGATTGATCCCTTTGTTGTCTTTGAGAGGGGTTCTCTGCCACAGACAAGGAATGA
CAAAACCTTTGCAGCTTCAAAAGGAAATAGAGGTGTTCAGGCTTTCTCTAAGGGCTCTGTACAAGCTGATCTGACTCTGA
TGTTTGATAATTTTGAGGTGGACTTTGTGGGAGCAGCCGTGTCTTGTGATGCCGCCTTCTTGAATTTGACAGGTTGCTAT
TCTTGCAATGCAGGGGCCAGAGTCTGCCTGTCCATCACATCCACAGGAACTGGAACTCTCTCTGCCCACAATAAGGACGG
GTCTCTGCATATAGTTCTCCCATCAGAGAACGGGACAAAAGATCAGTGTCAGATACTACATTTTACTGTACCTGAAGTAG
AAGAGGAGTTCATGTACTCTTGTGATGGAGATGAGCGGCCTCTGTTAGTGAAAGGGACCCTGATAGCTATTGACCCATTT
GATGATAGACGGGAAGCAGGGGGGGAATCAACAGTTGTGAATCCAAAATCTGGATCTTGGAATTTCTTTGACTGGTTTTC
TGGACTCATGAGTTGGTTTGGAGGGCCGCTTAAAACTATACTCCTCATTTGCCTGTATGTTGCATTATCAATTGGGCTCT
TCTTCCTCCTTATATATCTTGGAAGAACAGGCCTCTCTAAAATGTGGCTTGCCGCTACTAAGAAGGCCTCATAG

>DQ380210|MgH824|1979|Madagascar  (0 bp)
ATGTATGTTTTATTAACAATTCTAATCTCGGTTCTGGTGTGTGAAGCGGTTATTAGAGTGTCTCTAAGCTCCACAAGAGA
AGAGACCTGCTTTGGTGACTCCACTAACCCAGAGATGATTGAAGGAGCTTGGGATTCACTCAGAGAGGAGGAGATGCCGG
AGGAGCTCTCCTGTTCTATATCAGGCATAAGGGAGGTTAAGACCTCAAGCCAGGAGTTATACAGGGCATTAAAAGCCATC
ATTGCTGCCGATGGCTTGAACAACATCACCTGCCATGGTAAGGATCCTGAGGACAAGATTTCCCTCATAAAGGGTCCTCC
TCACAAAAAGCGGGTGGGGATAGTTCGGTGTGAGAGGCGAAGAGATGCTAAGCAAATAGGGAGAGAAACCATGGCAGGGA
TTGCAATGACAGTCCTTCCAGCCTTAGCAGTTTTTGCTTTGGCACCTGTTGTTTTTGCTGAAGACCCCCATCTCAGAAAC
AGACCAGGGAAGGGGTACAACTACATTGACGGGATGACTCAGGAGGATGCCACATGCAAACCTGTGACATATGCTGGGGC
ATGTAGCAGTTTTGATGTCTTGCTTGAAAAGGGGAAATTTCCCCTTTTCCAGTCGTATGCTCATCATAGAACTCTACTAG
AGGCAGTTCACGACACCATCATTGCAAAGGCTGACCCACCTAGCTGTGACCTTCAGAGTGCTCATGGGAACCCCTGCATG
AAAGAGAAACTCGTGATGAAGACACACTGTCCAAATGACTACCAGTCAGCTCATTACCTCAACAATGACGGGAAAATGGC
TTCAGTCAAGTGCCCTCCTAAGTATGAGCTCACTGAGGACTGCAACTTTTGTAGGCAGATGACAGGTGCTAGCCTGAAGA
AGGGGTCTTATCCTCTCCAAGACTTGTTTTGTCAGTCAAGTGAGGATGATGGATCAAAATTAAAAACAAAAATGAAAGGG
GTCTGCGAAGTGGGGGTTCAAGCACTCAAAAAGTGTGATGGCCAACTCAGCACTGCACATGAGGTTGTGCCCTTTGCAGT
GTTTAAGAACTCAAAGAAGGTTTATCTTGATAAGCTTGACCTTAAGACTGAGGAGAATCTGCTACCAGACTCATTTGTCT
GTTTCGAGCGTAAGGGACAGTACAAAGGAACAATGGACTCTGGTCAGACTAAGAGGGAGCTCAAAAGCTTTGATATCTCT
CAGTGCCCCAAGATTGGAGGACATGGTAGTAAGAAGTGCACTGGGGACGCAGCATTTTGCTCTGCTTATGAGTGCACTAC
TCAGTACGCCAATGCCTATTGTTCACATGCTAATGGGTCAGGGGTTGTGCAGATACAAGTGTCAGGGGTCTGGAAGAAGC
CTTTATGTGTAGGATATGAGAGAGTGGTTGTGAAGAGAGAACTCTCTGCCAAGCCCATCCAGAGAGTTGAGCCTTGCACA
ACTTGTATAACCAAATGTGAGCCTCATGGATTGGTTGTCCGATCAACAGGGTTCAAGATATCATCAGCAGTTGCTTGTGC
TAGCGGAGTTTGCGTCACAGGATCGCAGAGTCCTTCCACCGAGATTACACTCAAGTATCCAGGGATATCCCAGTCTTCTG
GGGGGGACATAGGGGTTCACATGGCACACGATGATCAGTCAGTTAGCTCCAAAATAGTAGCTCACTGCCCTCCCCAGGAC
CCGTGCTTAGTGCATGGCTGCATAGTGTGTGCTCATGGCCTGATAAATTACCAGTGCCACACTGCTCTCAGTGCCTTTGT
TGTTGTGTTTGTATTCAGTTCTATTGCAATAATTTGTTTAGCTATTCTTTATAGGGTGCTTAAGTGCCTGAAGATTGCCC
CAAGGAAAGTTCTGAATCCACTAATGTGGATCACAGCCTTCATCAGATGGATATATAAGAAGATGGTTGCCAGAGTGGCA
GACAATATTAATCAAGTGAACAGGGAAATAGGATGGATGGAAGGAGGTCAGTTGGTTCTAGGGAACCCTGCCCCTATTCC
TCGTCATGCCCCAATCCCACGTTATAGCACATACCTGATGTTACTATTGATTGTCTCATATGCATCAGCATGTTCAGAAC
TGATTCAGGCAAGCTCCAGAATCACCACTTGCTCTACAGAGGGTGTTGACACCAAGTGTAGACTGTCTGGCACAGCATTG
ATCAGAGCAGGGTCAGTTGGGGCAGAGGCTTGTTTGATGTTGAAGGGGGTCAAGGAAGATCAAACCAAGTTCTTAAAGAT
AAAAACTGTCTCAAGTGAGCTATCATGCAGGGAGGGCCAGAGTTATTGGACTGGGTCCTTTAGCCCTAAATGTTTGAGCT
CAAGGAGATGCCACCTTGTCGGGGAATGCCATGTGAATAGGTGTCTGTCTTGGAGGGACAATGAAACTTCAGCAGAGTTT
TCATTTGTTGGGGAAAGCACAACCATGCGAGAGAATAAGTGTTTTGAGCAGTGTGGAGGATGGGGGTGTGGGTGTTTCAA
TGTGAACCCATCTTGCTTATTTGTGCACACGTATCTGCAGTCAGTTAGAAAAGAGGCCCTTAGAGTTTTTAACTGTATCG
ACTGGGTACATAAACTCACTCTAGAGATCACAGACTTTGATGGCTCTGTTTCAACAATAGACTTGGGAGCATCATCTAGC
CGTTTCACAAACTGGGGTTCAGTTAGCCTCTCACTGGACGCAGAGGGCATTTCAGGCTCAAATAGCTTTTCTTTCATTGA
GAGCCCAGGCAAAGGGTATGCAATTGTTGATGAGCCATTCCCAGAGATTCCTCGGCAAGGGTTCTTGGGGGAGATCAGGT
GCAATTCAGAGTCCTCAGTCCTGAGTGCTCATGAATCATGCCTTAGGGCACCAAACCTTATCTCATACAAGCCCATGATA
GATCAATTGGAGTGCACAACAAATCTGATTGACCCCTTTGTTGTCTTTGAGAGGGGTTCTCTGCCACAGACAAGGAATGA
CAAAACCTTTGCAGCTTCAAAAGGAAATAGAGGTGTTCAAGCTTTCTCTAAGGGCTCTGTACAAGCTGATCTAACTCTGA
TGTTTGACAATTTTGAGGTGGACTTTGTGGGAGCAGCCGTATCTTGTGATGCCGCCTTCTTAAATTTGACAGGTTGCTAT
TCTTGCAATGCAGGGGCCAGGGTCTGCCTGTCTATCACATCCACAGGAACTGGATCTCTCTCTGCCCACAATAAGGATGG
GTCTCTGCATATAGTCCTTCCATCAGAGAATGGAACAAAAGACCAGTGTCAGATACTACATTTCACTGTGCCTGAAGTAG
AGGAGGAGTTTATGTACTCTTGTGATGGAGATGAGCGGCCTCTGTTGGTGAAGGGGACCCTGATAGCCATTGATCCATTT
GATGATAGGCGGGAAGCAGGGGGGGAATCAACAGTTGTGAATCCAAAATCTGGATCTTGGAATTTCTTTGACTGGTTTTC
TGGACTCATGAGTTGGTTTGGAGGGCCTCTTAAAACTATACTCCTCATTTGCCTGTATGTTGCATTATCAATTGGGCTCT
TTTTCCTCCTTATATATCTTGGAAGGACAGGCCTCTCTAAAATGTGGCTTGCTGCCACTAAGAAGGCCTCATAG

>JQ820491|Sudan_28_2010|2010_10|Sudan  (0 bp)
ATGTATGTTTTATTGACAATTCTAATCTCGGTTCTGGTGTGTGAAGCGGTTATTAGAGTGTCTCTAAGCTCCACAAGAGA
GGAGACCTGTTTTGGTGACTCCACCAACCCAGAGATGATTGAAGGAGCTTGGGATTCACTCAGAGAGGAGGAGATGCCAG
AGGAGCTCTCCTGCTCTGTATCAGGCATAAGGGAGGTTAAGACCTCAAGCCAGGAGTTATACAGAGCATTAAAAGCCATC
ATTGCTGCTGATGGCTTGAACAACATCACCTGCCATGGTAAGAATCCTGAGGACAAGATTTCTCTCATAAAGGGTCCTCC
TCACAAAAAGCGAGTGGGGATAGTCCGGTGTGAGAGACGAAGAGATGCTAAGCAAATAGGGAGAGAAACCATGGCAGGGA
TTGCGATGACAGTCCTTCCAGCCTTAGCAGTTTTTGCTTTGGCACCTGTTGTCTTTGCTGAAGACCCCCATCTCAGAAAC
AGACCAGGGAAAGGACACAACTACATTGACGGGATGACTCAGGAGGATGCCACATGCAAACCTGTGACATATGCTGGGGC
ATGTAGCAGTTTTGATGTCTTGCTTGAAAAGGGGAAATTTCCCCTTTTCCAGTCATATGCTCATCATAGAACTCTACTAG
AGGCAGTTCACGACACCATCATTGCAAAGGCTGATCCACCTAGCTGTGACCTCCAGAGTGCTCATGGGAATCCCTGTATG
AAAGAGAAACTTGTGATGAAGACACATTGTCCAAACGACTACCAGTCAGCTCATTACCTCAACAATGACGGGAAAATGGC
TTCAGTCAAGTGCCCACCTAAGTATGAGCTCACTGAGGACTGCAACTTTTGTAGACAGATGACAGGTGCTAGCCTGAAGA
AGGGGTCTTATCCTCTCCAAGACTTATTTTGTCAGTCAAGTGAGGATGATGGATCAAAATTGAAAACAAAAATGAAAGGG
GTCTGCGAAGTGGGGGTTCAAGCACTCAAAAAGTGTGATGGCCAACTCAGCACTGCACATGAGGTTGTGCCCTTTGCAGT
GTTTAAGAACTCAAAGAAGGTTTATCTTGATAAGCTTGACCTCAAAACTGAGGAGAATCTGCTACCAGACTCATTTGTCT
GCTTCGAGCATAAGGGACAGTATAAAGGAACAATGGACTCTGGTCAGACCAAGAGGGAGCTCAAAAGCTTTGATATCTCT
CAGTGCCCCAAGATTGGAGGGCATGGTAGTAAGAAGTGCACTGGGGATGCAGCATTTTGCTCTGCTTATGAATGTACTGC
TCAGTATGCCAATGCCTATTGTTCACATGCTAATGGGTCAGGGATTGTGCAGATTCAAGTATCAGGGGTCTGGAAGAAAC
CTTTATGTGTGGGGTATGAGAGAGTGGTAGTGAAGAGAGAACTCTCAGCCAAACCCATCCAGAGAGTTGAGCCTTGCACA
ACTTGCATAACCAAATGTGAGCCTCATGGATTGGTTGTCCGATCAACAGGGTTCAAGATATCGTCTGCAGTTGCTTGTGC
TAGCGGGGTTTGCGTCACAGGGTCGCAGAGTCCTTCTACTGAGATTACACTCAAGTATCCAGGGATATCCCAGTCCTCTG
GGGGGGACATAGGGGTTCACATGGCACACGATGATCAGTCAGTTAGCTCCAAAATAGTAGCTCACTGCCCTCCCCAGGAC
CCGTGCTTAGTGCATGGCTGCATAGTGTGTGCTCATGGCCTGATAAATTACCAGTGTCACACTGCTCTCAGTGCCTTTGT
TGTTGTATTTGTATTCAGTTCTATTGCAATAATTTGCTTAGCTATTCTTTATAGGGTGCTCAAGTGCCTAAAGATTGCCC
CAAGGAAAGTTCTGAATCCACTAATGTGGATTACAGCCTTCATCAGATGGGTGTATAAGAAGATGGTTGCTAGAGTGGCG
GACAATATTAATCAAGTGAACAGAGAAATAGGATGGATGGAAGGAGGTCAGTTGGTTCTAGGGAACCCCGCCCCTATTCC
TCGTCATGCCCCAATCCCACGTTATAGCACATACCTAATGCTACTACTGATTGTCTCATATGCATCAGCATGTTCAGAAC
TGATTCAGGCAAGCTCCAGAATCACCACTTGCTCTACAGAGGGTGTCAACACCAAGTGTAGACTGTCTGGCACAGCATTG
ATCAGGGCAGGGTCAGTTGGGGCGGAGGCTTGTTTGATGTTGAAGGGGGTCAAGGAAGATCAAACCAAGTTCTTAAAGAT
AAAAACTGTTTCAAGTGAGCTATCGTGCAGGGAGGGCCAGAGCTATTGGACTGGGTCCTTTAGCCCCAAGTGCCTGAGCT
CAAGAAGATGCCATCTTGTCGGAGAATGTCATGTGAATAGGTGTCTGTCCTGGAGGGACAATGAAACTTCAGCAGAGTTT
TCATTTGTTGGGGAAAGCACAACCATGCGAGAGAATAAGTGTTTTGAGCAGTGTGGAGGATGGGGGTGTGGATGTTTCAA
TGTGAACCCTTCTTGCTTATTTGTGCACACGTATCTGCAGTCAGTTAGAAAAGAGGCCCTTAGAGTTTTTAACTGTATCG
ACTGGGTGCATAAACTCACTCTAGAGATCACAGACTTTGATGGCTCTGTTTCAACAATAGACTTAGGAGCATCATCTAGC
CGTTTCACAAACTGGGGTTCAGTTAGCCTCTCACTGGACGCAGAGGGCATTTCAGGCTCAAATAGTTTTTCTTTTATTGA
GAGCCCAGGCAAAGGGTATGCAATTGTTGATGAGCCATTCTCAGAAATTCCTCGGCAAGGGTTCTTGGGGGAGATCAGGT
GCAATTCAGAGTCCTCAGTCCTGAGTGCTCATGAATCATGCCTTAGGGCACCAAACCTTATCTCGTACAAGCCCATGATA
GATCAATTGGAGTGCACTACAAATCTGATTGATCCCTTTGTTGTCTTTGAGAGGGGTTCTCTGCCACAGACAAGGAATGA
CAAAACCTTTGCAGCTTCAAAAGGAAATAGAGGTGTTCAGGCTTTCTCTAAGGGCTCTGTACAAGCTGATCTGACTCTGA
TGTTTGATAATTTTGAGGTGGACTTTGTGGGAGCAGCCGTGTCTTGTGATGCCGCCTTCTTGAATTTGACAGGTTGCTAT
TCTTGCAATGCAGGGGCCAGAGTCTGCCTGTCTATCACATCCACAGGAACTGGGACTCTCTCTGCCCACAATAAGGACGG
GTCTCTGCATATAGTTCTCCCATCAGAGAATGGGACAAAAGATCAGTGTCAGATACTACATTTCACTGTACCTGAAGTAG
AAGAGGAGTTTATGTACTCTTGTGATGGAGATGAGCGGCCTCTGTTAGTGAAAGGGACCCTGATAGCTATTGACCCATTT
GATGATAGGCGGGAGGCAGGGGGGGAATCAACAGTTGTGAATCCAAAATCTGGATCTTGGAATTTCTTTGACTGGTTTTC
TGGACTCATGAGTTGGTTTGGAGGGCCGCTTAAAACTATACTCCTCATTTGCCTGTATGTTGTATTATCAATTGGGCTCT
TCTTCCTCCTTATATATCTTGGAAGAACAGGCCTCTCTAAAATGTGGCTTGCTGCTACTAAGAAGGCCTCATAG

>JQ820488|Sudan_85_2010|2010_10|Sudan  (0 bp)
ATGTATGTTTTATTGACAATTCTAATCTCGGTCCTGGTGTGTGAAGCGGTTATTAGAGTGTCTCTAAGCTCCACAAGAGA
GGAGACCTGTTTTGGTGACTCCACTAACCCAGAGATGATTGAAGGAGCTTGGGATTCACTCAGAGAGGAGGAGATGCCAG
AGGAACTCTCCTGCTCTGTATCAGGCATAAGGGAGGTTAAGACCTCAAGCCAGGAGTTATACAGAGCATTAAAAGCCATC
ATTGCTGCTGATGGCCTGAACAACATCACCTGCCATGGTAAGAATCCTGAGGACAAGATTTCTCTCATAAAGGGCCCTCC
TCACAAAAAGCGGGTGGGGATAGTTCGGTGTGAGAGACGAAGAGATGCTAAGCAAATAGGGAGAGAAACCATGGCAGGGA
TTGCAATGACAGTCCTTCCAGCCTTAGCAGTTTTTGCTTTGGCACCTGTTGTTTTTGCTGAAGACCCCCATCTCAGAAAC
AGACCAGGGAAGGGGCACAACTACATTGACGGGATGACTCAGGAGGATGCCACATGCAAACCTGTGACATATGCTGGGGC
ATGTAGCAGTTTTGATGTCTTGCTTGAAAAGGGAAAATTTCCCCTTTTCCAGTCATATGCTCATCATAGAACTCTACTAG
AGGCAGTTCACGACACCATCATTGCAAAGGCTGATCCACCTAGCTGTGACCTTCAGAGTGCTCATGGGAATCCCTGTATG
AAAGAGAAACTTGTGATGAAGACACATTGCCCAAATGACTACCAGTCAGCTCATTACCTCAACAATGACGGGAAAATGGC
TTCAGTCAAGTGCCCACCTAAGTATGAGCTCACTGAGGACTGCAACTTTTGTAGACAGATGACAGGTGCTAGCCTGAAGA
AGGGGTCTTATCCTCTCCAAGACTTATTTTGTCAGTCAAGTGAGGATGATGGATCAAAATTGAAAACAAAAATGAAAGGG
GTCTGCGAAGTGGGGGTTCAAGCACTCAAAAAGTGTGATGGCCAACTCAGCACTGCACATGAGGTTGTGCCCTTTGCAGT
GTTTAAGAACTCAAAGAAGGTTTATCTTGATAAACTTGACCTCAAGACTGAGGAGAATCTGCTACCAGACTCATTTGTCT
GCTTCGAGCATAAGGGACAGTATAAAGGAACAATGGACTCTGGTCAGACCAAGAGGGAGCTCAAAAGCTTTGATATCTCT
CAGTGCCCCAAGATTGGAGGGCATGGTAGTAAGAAGTGCACTGGGGACGCAGCATTTTGCTCTGCTTATGAATGCACTGC
TCAGTATGCCAATGCCTATTGTTCACATGCTAATGGGTCAGGGATTGTGCAGATTCAAGTATCAGGGGTCTGGAAGAAGC
CTTTATGTGTAGGGTATGAGAGAGTGGTTGTGAAGAGAGAACTCTCTGCCAAACCCATCCAGAGAGTTGAGCCTTGCACA
ACTTGTATAACCAAATGTGAGCCTCATGGATTGGTTGTCCGATCAACAGGGTTCAAGATATCATCTGCAGTTGCTTGTGC
TAGCGGGGTTTGCGTCACAGGGTCACAGAGTCCTTCTACTGAGATTACACTCAAGTATCCAGGGATATCCCAGTCCTCTG
GGGGGGACATAGGGGTTCACATGGCACACGATGATCAGTCAGTTAGCTCCAAAATAGTAGCTCACTGCCCTCCCCAGGAC
CCGTGCTTAGTGCATGGCTGCATAGTGTGTGCTCATGGCCTGATAAATTACCAGTGTCACACTGCTCTCAGTGCCTTTGT
TGTCGTATTTGTATTCAGTTCTATTGCAATAATTTGCTTAGCCATTCTTTATAGGGTGCTCAAGTGCTTAAAGATTGCCC
CAAGGAAAGTTCTGAATCCACTAATGTGGATTACAGCCTTCATCAGATGGGTGTATAAGAAGATGGTTGCTAGAGTGGCA
GACAATATTAATCAAGTGAACAGAGAAATAGGATGGATGGAAGGAGGTCAGTTGGTTCTAGGGAACCCTGCCCCTATTCC
TCGTCATGCCCCAATCCCACGTTATAGCACATACCTAATGCTACTATTGATTGTCTCATATGCATCAGCATGTTCAGAAC
TGATTCAGGCAAGCTCCAGAATCACCACTTGCTCCACAGAGGGTGTCAACACCAAGTGTAGACTGTCTGGCACAGCATTG
ATCAGGGCAGGGTCAGTTGGGGCAGAGGCTTGTTTGATGTTGAAGGGGGTCAAAGAAGATCAAACCAAGTTCTTAAAGAT
AAAAACTGTCTCAAGTGAGCTATCGTGCAGGGAGGGCCAGAGCTATTGGACTGGGTCCTTTAGCCCCAAGTGCCTGAGCT
CAAGGAGATGCCATCTTGTCGGGGAATGTCATGTGAATAGGTGTCTGTCTTGGAGGGACAATGAAACTTCAGCAGAGTTT
TCATTTGTTGGAGAAAGCACAACCATGCGAGAGAACAAGTGTTTTGAGCAGTGTGGAGGATGGGGGTGTGGATGCTTCAA
TGTGAACCCTTCTTGCTTATTTGTGCACACGTATCTGCAGTCAGTTAGAAAAGAGGCCCTTAGAGTTTTTAACTGTATCG
ACTGGGTGCATAAACTCACTCTAGAGATCACAGACTTTGATGGCTCTGTTTCAACAATAGACTTAGGAGCATCATCTAGC
CGTTTCACAAACTGGGGCTCAGTTAGCCTCTCACTGGACGCAGAGGGCATTTCAGGCTCAAATAGCTTTTCTTTTATTGA
GAGCCCAGGCAAAGGGTATGCAATTGTTGATGAGCCATTCTCAGAGATCCCTCGGCAAGGGTTCTTGGGGGAGATTAGGT
GTAATTCAGAGTCCTCAGTCCTGAGTGCTCATGAATCATGCCTTAGGGCACCAAACCTTATCTCGTACAAGCCCATGATA
GATCAATTGGAGTGCACTACAAATCTGATTGATCCCTTTGTTGTCTTTGAGAGGGGTTCTCTGCCACAGACAAGGAATGA
AAAAACCTTTGCAGCTTCAAAAGGAAATAGAGGTGTTCAGGCTTTCTCTAAGGGCTCTGTACAAGCTGATCTGACTCTGA
TGTTTGATAATTTTGAGGTGGACTTTGTGGGAGCAGCCGTGTCTTGTGATGCCGCCTTCTTGAATTTGACAGGTTGCTAT
TCTTGCAATGCAGGGGCCAGAGTCTGCCTGTCTATCACATCCACAGGAACTGGAACTCTCTCTGCCCACAACAAGGACGG
GTCTCTGCATATAGTTCTCCCATCAGAGAATGGGACAAAAGATCAGTGTCAGATACTACATTTCACTGTACCTGAAGTAG
AAGAGGAGTTCATGTACTCTTGTGATGGAGATGAGCGGCCTCTGTTAGTGAAAGGGACCCTGATAGCTATTGACCCATTT
GATGATAGGCGGGAAGCAGGGGGGGAATCAACAGTTGTGAATCCAAAATCTGGATCTTGGAACTTCTTTGACTGGTTTTC
TGGACTCATGAGTTGGTTTGGAGGGCCGCTTAAAACTATACTCCTCATTTGCCTGTATGTTGCATTATCAATTGGGCTCT
TCTTCCTCCTTATATATCTTGGAAGAACAGGCCTCTCTAAAATGTGGCTTGCCGCTACTAAGAAGGCCTCATAG

>JF326192|2007000253|2006_12_29|Kenya  (0 bp)
ATGTATGTTTTATTGACAATTCTAATCTCGGTTCTGGTGTGTGAAGCAGTTATTAGAGTGTCTCTAAGCTCCACAAGAGA
GGAAACCTGTTTTGGTGACTCCACCAACCCAGAGATGATTGAAGGAGCTTGGGATTCACTCAGAGAGGAGGAGATGCCAG
AGGAGCTCTCCTGCTCTGTATCAGGCATAAGGGAGGTTAAGACCTCAAGCCAGGAGTTATACAGAGCATTAAAAGCCATC
ATTGCTGCTGATGGCTTGAACAACATCACCTGCCATGGTAAGAATCCTGAGGACAAGATTTCTCTCATAAAGGGTCCTCC
TCACAAAAAGCGGGTGGGGATAGTCCGGTGTGAGAGACGAAGAGATGCTAAGCAAATAGGGAGAGAAACCATGGCAGGGA
TTGCGATGACAGTCCTTCCAGCCTTAGCAGTTTTTGCTTTGGCACCAGTTGTTTTTGCTGAAGACCCCCATCTCAGAAAC
AGACCAGGGAAGGGGCACAACTACATTGACGGGATGACTCAGGAGGATGCCACATGCAAACCTGTGACATATGCTGGGGC
ATGTAGCAGTTTTGATGTCTTGCTTGAAAAGGGAAAATTTCCCCTTTTCCAGTCATATGCTCATCATAGAACTCTACTAG
AGGCAGTTCACGACACCATCATTGCAAAGGCTGATCCACCTAGCTGTGACCTTCAGAGTGCTCATGGGAATCCCTGTATG
AAAGAGAAACTTGTGATGAAGACACATTGTCCAAATGACTACCAGTCAGCTCATTACCTCAACAATGACGGGAAAATGGC
TTCAGTCAAGTGCCCACCTAAGTATGAGCTCACTGAGGACTGCAACTTTTGTAGACAGATGACAGGTGCTAGCCTGAAGA
AGGGGTCTTATCCTCTCCAAGACTTATTTTGTCAGTCAAGTGAGGATGATGGATCAAAATTGAAAACAAAAATGAAAGGG
GTCTGCGAAGTGGGGGTTCAAGCACTCAAAAAGTGTGATGGCCAACTCAGCACTGCACATGAGGTTGTGCCCTTTGCAGT
GTTTAAAAACTCAAAGAAGGTTTATCTTGATAAACTTGACCTCAAGACTGAGGAGAATCTGCTACCAGACTCATTTGTCT
GCTTCGAGCATAAGGGACAGTATAAAGGAACAATGGACTCTGGTCAGACCAAGAGGGAGCTCAAAAGCTTTGATATCTCT
CAGTGCCCCAAGATTGGAGGGCATGGTAGTAAGAAGTGCACTGGGGACGCAGCATTTTGCTCTGCTTATGAATGCACTGC
TCAGTATGCCAATGCCTATTGTTCACATGCTAACGGGTCAGGGATTGTGCAGATTCAAGTATCAGGGGTCTGGAAGAAGC
CTTTATGTGTAGGGTATGAGAGAGTGGTTGTGAAGAGAGAACTCTCTGCCAAACCCATCCAGAGAGTTGAGCCTTGCACA
ACTTGTATAACCAAATGTGAGCCTCATGGATTGGTTGTCCGATCAACAGGGTTCAAGATATCATCTGCAGTTGCTTGTGC
TAGCGGGGTTTGCGTCACAGGGTCGCAGAGTCCTTCTACTGAGATTACACTCAAGTATCCAGGGATATCCCAGTCCTCTG
GGGGGGACATAGGGGTTCACATGGCACACGATGATCAGTCAGTTAGCTCCAAAATAGTAGCTCACTGCCCTCCCCAGGAC
CCGTGCTTAGTGCATGGCTGCATAGTGTGTGCTCATGGCCTGATAAATTACCAGTGTCACACTGCTCTCAGTGCCTTTGT
TGTCATATTTGTATTCAGTTCTACTGCAATAATTTGCTTAGCTGTTCTTTATAGGGTGCTCAAGTGCTTAAAGATTGCCC
CAAGGAAAGTCCTGAATCCACTAATGTGGATTACAGCCTTCATCAGATGGGTGTATAAGAAGATGGTTGCTAGAGTGGCA
GACAATATTAATCAAGTGAACAGAGAAATAGGATGGATGGAAGGAGGTCAGTTGGCTCTAGGGAACCCTGCCCCTATTCC
TCGTCATGCCCCAATCCCACGTTATAGCACATACCTAATGCTACTATTGATTGTCTCATATGCATCAGCATGTTCAGAAC
TGATTCAGGCAAGCTCCAGAATCACCACTTGCTCCACAGAGGGTGTCAACACCAAGTGTAGACTGTCTGGCACAGCATTG
ATCAGGGCAGGGTCAGCTGGGGCAGAGGCTTGTTTGATGTTGAAGGGGGTCAAGGAAGATCAAACCAAGTTCTTAAAGAT
AAAAACTGTCTCAAGTGAGCTATCGTGCAGGGAGGGCCAGAGCTATTGGACTGGGTCCTTTAGCCCCAAGTGCCTGAGCT
CAAGGAGATGCCATCTTGTCGGGGAATGTCATGTGAATAGGTGTCTGTCTTGGAGGGACAATGAAACTTCAGCAGAGTTT
TCATTTGTTGGAGAAAGCACAACCATGCGAGAGAATAAGTGTTTTGAGCAGTGTGGAGGATGGGGGTGTGGATGTTTCAA
TGTGAACCCTTCTTGCTTATTTGTGCACACGTATCTGCAGTCAGTTAGAAAAGAGGCCCTTAGAGTTTTTAACTGTATCG
ACTGGGTGCATAAACTCACTCTAGAGATCACAGACTTTGATGGCTCTGTTTCAACAATAGACTTAGGAGCATCATCTAGC
CGTTTCACAAACTGGGGTTCAGTTAGCCTCTCACTGGACGCAGAGGGCATTTCAGGCTCAAATAGCTTTTCTTTTATTGA
GAGCCCAGGCAAAGGGTATGCAATTGTTGATGAGCCATTCTCAGAGATCCCTCGGCAAGGGTTCTTGGGGGAGATCAGGT
GCAATTCAGAGTCCTCAGTCCTGAGTGCTCATGAATCATGCCTTAGGGCACCAAACCTTGTCTCGTACAAGCCCATGATA
GATCAATTGGAGTGCACTACAAATCTGATTGATCCCTTTGTTGTCTTTGAGAGGGGTTCTCTGCCACAGACAAGGAATGA
CAAAACCTTTGCAGCTTCAAAAGGAAATAGAGGTGTTCAGGCTTTCTCTAAGGGCTCTGTACAAGCTGATCTGACTCTGA
TGTTTGATAATTTTGAGGTGGACTTTGTGGGAGCAGCCGTGTCTTGTGATGCCGCCTTCTTGAATTTGACAGGTTGCTAT
TCTTGCAATGCAGGGGCCAGAGTCTGCCTGTCCATCACATCCACAGGAACTGGAACTCTCTCTGCCCACAATAAGGACGG
GTCTCTGCATATAGTTCTCCCATCAGAGAACGGGACAAAAGATCAGTGTCAGATACTACATTTTACTGTACCTGAAGTAG
AAGAGGAGTTCATGTACTCTTGTGATGGAGATGAGCGGCCTCTGTTAGTGAAAGGGACCCTGATAGCTATTGACCCATTT
GATGATAGACGGGAAGCAGGGGGGGAATCAACAGTTGTGAATCCAAAATCTGGATCTTGGAATTTCTTTGACTGGTTTTC
TGGACTCATGAGTTGGTTTGGAGGGCCGCTTAAAACTATACTCCTCATTTGCCTGTATGTTGCATTATCAATTGGGCTCT
TCTTCCTCCTTATATATCTTGGAAGAACAGGCCTCTCTAAAATGTGGCTTGCCGCTACTAAGAAGGCCTCATAG

>DQ380189|SA_75|1975|South_Africa  (0 bp)
ATGTATGTTTTACTAACAATTCTGATCACGGTTCTGGTGTGTGAGGCGGTTATTAGAGTGTCTCTAAGTTCCACAAGAGA
AGAGACCTGCTTTGGTGACTACACCAACCCAGAGATGATTGAAGGAGCTTGGGATTCACTCAGAGAGGAGGAGATGCCAG
AAGAGCTCTCCTGTTCCATATCAGGCATAAGGGAGGTCAAAACCTCAAGCCAGGAATTGTATAGGGCATTAAAAGCCATC
ATTGCTGCTGATGGCTTGAACAACATCACCTGCCATGGTAAGGATCCTGAGGATAAGATTTCTCTCGTAAAGGGTCCTCC
TCACAAAAAGCGGGTGGGGATAGTTCGGTGTGAGAGACGAAGAGACGCTAAGCAAATAGGAAGAGAAACCATGGCAAGGA
TTGCAATGACAGTCCTTCCAGCCTTAGCAGTTTTTGCTTTGGCACCTGTTGTTTTTGCTGAAGACCCTCATCTCAGAAAC
AGACCAGGGAAGGGGCACAACTACATTGACGGGATGACTCAGGAGGACGCCACATGCAAACCTGTGACATATGCTGGGGC
TTGTAGCAGTTTTGATGTCTTGCTCGAAAAGGGAAAATTCCCCCTCTTCCAGTCGTATGCCCATCACAGAACCCTACTAG
AAGCAGTTCACGACACCATCATTGCAAAGGCTGATCCACCTAGCTGTGACCTTCAGAGTGCTCATGGGAATCCCTGCATG
AAGGAGAAACTCGTGATGAAGACACACTGTCCAAATGACTACCAGTCAGCTCATTACCTCAACAATGACGGGAAAATGGC
TTCAGTCAAGTGCCCTCCTAAATATGAGCTCACTGAGGACTGCAATTTTTGCAGGCAGATGACAGGTGCTAGCTTGAAGA
AGGGGTCTTATCCTCTTCAGGACTTATTTTGTCAGTCAAGTGAGGATGATGGATCAAAATTAAAAACAAAAATGAAAGGG
GTCTGCGAAGTGGGGGTTCAAGCACTCAAAAAGTGTGATGGCCAACTCAGCACTGCACATGAGGTTGTGCCCTTTGCAGT
ATTTAAGAACTCAAAGAAGGTTTATCTTGATAAGCTTGACCTCAAGACTGAGGAAAATCTGTTGCCAGACTCATTTGTCT
GCTTCGAGCATAAGGGACAGTATAAAGGAACAATGGACTCTGGTCAGACCAAGAGGGAGCTCAAAAGCTTTGATATCTCT
CAGTGCCCCAAGATTGGAGGACATGGTAGCAAGAAGTGCACTGGGGACGCAGCTTTTTGCTCTGCTTATGAGTGCACTGC
TCAATACGCCAATGCTTATTGTTCACATGCTAATGGGTCAGGAGTTGTACAGATACAAGTATCCGGGGTCTGGAAGAAGC
CTTTGTGTGTCGGGTATGAGAGGGTGGTTGTGAAGAGAGAACTCTCTGCTAAGCCCATCCAGAGAGTTGAGCCTTGCACA
ACTTGTATAACCAAATGTGAGCCTCACGGATTGGTTGTCCGATCAACAGGTTTCAAGATATCATCTGCAGTTGCTTGTGC
TAGCGGAGTTTGCGTTACAGGATCGCAGAGCCCTTCTACCGAGATTACACTCAAGTATCCAGGGATATCCCAGTCCTCTG
GGGGGGACATAGGGGTTCACATGGCACATGATGATCAGTCAGTTAGCTCCAAAATAGTAGCTCACTGCCCTCCCCAGGAT
CCATGCCTAGTGCATGGCTGCATAGTGTGTGCTCATGGCCTGATAAATTACCAGTGTCACACTGCTCTCAGTGCCTTTGT
TGTTGTGTTCGTATTTAGCTCTGTCGCAATAATTTGTTTGGCCATTCTTTATAAAGTTCTCAAGTGCCTAAAGATTGCCC
CAAGGAAAGTTCTGAATCCACTAATGTGGATTACTGTTTTCATCAGATGGGTGTATAAGAAGATGGTTGCCAGAGTAGCA
GACAATATCAATCAGGTGAACAGGGAAATAGGATGGATGGAAGGAGGCCAGCTGGCTCTAGGGAACCCTGCCCCTATTCC
TCGTCATGCTCCAATTCCACGTTATAGCACATACCTAATGCTACTATTGATTGTCTCATATGCATCAGCATGTTCAGAAC
TGATTCAGGCAAGCTCCAGAATCACCACTTGCTCCACAGAAGGTGTCAACACCAAGTGTAGGCTGTCTGGCACAGCATTA
ATCAGGGCAGGGTCAGTTGGGGCAGAGGCTTGTTTGATGTTAAAGGGGGTCAAGGAAGACCAAACCAAGTTTTTGAAGAT
AAAAACTGTCTCAAGTGAGCTATCGTGCAGGGAGGGCCAGAGCTATTGGACTGGGTCCTTTAGCCCTAAATGTCTGAGCT
CAAGGAGATGCCATCTTGTCGGGGAATGTCATGTGAATAGGTGTCTGTCTTGGAGAGACAATGAAACCTCAGCAGAATTT
TCATTTGTTGGGGAAAGCACGACCATGCGGGAGAACAAGTGTTTTGAGCAGTGTGGAGGATGGGGATGTGGGTGTTTCAA
TGTGAACCCATCTTGCTTATTTGTGCACACGTATCTGCAGTCAGTCAGAAAAGAGGCCCTTAGAGTTTTCAACTGTATCG
ATTGGGTGCATAAACTCACTCTAGAGATTACTGACTTTGATGGCTCTGTTTCAACAATAGACCTGGGAGCATCATCTAGC
CGTTTCACAAACTGGGGTTCAGTTAGCCTCTCACTGGACGCAGAGGGCATTTCAGGCTCAAACAGCTTTTCCTTCATTGA
GAGCCCAGGCAAAGGGTATGCAATTGTTGATGAGCCATTCTCAGAAATTCCTCGGCAAGGGTTCTTGGGGGAGATCAGGT
GCAATTCAGAATCTTCAGTCCTGAGTGCTCATGAATCATGCCTTAGGGCACCAAATCTTATTTCATACAAGCCCATGATA
GATCAGTTGGAGTGCACAACAAATCTGATTGACCCCTTTGTTGTCTTTGAGAGGGGCTCTCTGCCACAGACAAGGAATGA
CAAAACCTTTGCAGCTTCAAAAGGAAATAGGGGTGTTCAAGCTTTCTCTAAGGGCTCTGTACAGGCTGATCTAACACTGA
TGTTTGACAATTTTGAGGTGGACTTTGTGGGAGCAGCCGTGTCTTGTGATGCCGCCTTCTTAAATTTGACAGGTTGCTAT
TCCTGCAATGCAGGGGCCAGAGTCTGCCTGTCTATCACATCCACAGGAACTGGAACTCTCTCTGCCCACAATAAAGATGG
ATCTCTGCATATAGTTCTTCCATCAGAGAATGGAACAAAAGATCAGTGTCAGATACTACACTTCACTGTACCTGAGGTAG
AGGAGGAGTTTATGTACTCTTGTGATGGAGATGAGCGGCCTCTGTTGGTGAAGGGAACCCTGATAGCTATTGATCCATTT
GATGATAGGCGAGAAGCAGGGGGGGAATCAACAGTTGTGAATCCAAAATCTGGATCTTGGAATTTCTTTGACTGGTTTTC
TGGACTCATGAGTTGGTTTGGAGGGCCTCTTAAGACTATACTCCTCATTTGCCTGTATGTAGCATTATCAATTGGGCTCT
TTTTCCTTCTTATATATCTTGGAAGAACAGGCCTCTCTAAAATGTGGCTTGCTGCCACCAAGAAAGCCTCATAG

>JF326195|2007000324|2007_02|Tanzania  (0 bp)
ATGTATGTTTTATTGACAATTCTAATCTCGGTTCTGGTGTGTGAAGCGGTTATTAGAGTGTCTCTAAGCTCCACAAGAGA
GGAAACCTGTTTTGGTGACTCCACCAACCCAGAGATGATTGAAGGAGCTTGGGATTCACTCAGAGAGGAGGAGATGCCAG
AGGAGCTCTCCTGCTCTGTATCAGGCATAAGGGAGGTTAAGACCTCAAGCCAGGAGTTATACAGAGCATTAAAAGCCATC
ATTGCTGCTGATGGCTTGAACAACATCACCTGCCATGGTAAGAATCCTGAGGACAAGATTTCTCTCATAAAGGGTCCTCC
TCACAAAAAGCGGGTGGGGATAGTCCGGTGTGAGAGACGAAGAGATGCTAAGCAAATAGGGAGAGAAACCATGGCAGGGA
TTGCGATGACAGTCCTTCCAGCCTTAGCAGTTTTTGCTTTGGCACCTGTTGTTTTTGCTGAAGACCCCCATCTCAGAAAC
AGACCAGGGAAGGGGCACAACTACATTGACGGGATGACTCAGGAGGATGCCACATGCAAACCTGTGACATATGCTGGGGC
ATGTAGCAGTTTTGATGTCTTGCTTGAAAAGGGAAAATTTCCCCTTTTCCAGTCATATGCTCATCATAGAACTCTACTAG
AGGCAGTTCACGACACCATCATTGCAAAGGCTGATCCACCTAGCTGTGACCTTCAGAGTGCTCATGGGAATCCCTGTATG
AAAGAGAAACTTGTGATGAAGACACATTGTCCAAATGACTACCAGTCAGCTCATTACCTCAACAATGACGGGAAAATGGC
TTCAGTCAAGTGCCCACCTAAGTATGAGCTCACTGAGGACTGCAACTTTTGTAGACAGATGACAGGTGCTAGCCTGAAGA
AGGGGTCTTATCCTCTCCAAGACTTATTTTGTCAGTCAAGTGAGGATGATGGATCAAAATTGAAAACAAAAATGAAAGGG
GTCTGCGAAGTGGGGGTTCAAGCACTCAAAAAGTGTGATGGCCAACTCAGCACTGCACATGAGGTTGTGCCCTTTGCAGT
GTTTAAAAACTCAAAGAAGGTTTATCTTGATAAACTTGACCTCAAGACTGAGGAGAATCTGCTACCAGACTCATTTGTCT
GCTTCGAGCATAAGGGACAGTATAAAGGAACAATGGACTCTGGTCAGACCAAGAGGGAGCTCAAAAGCTTTGATATCTCT
CAGTGCCCCAAGATTGGAGGGCATGGTAGTAAGAAGTGCACTGGGGACGCAGCATTTTGCTCTGCTTATGAATGCACTGC
TCAGTATGCCAATGCCTATTGTTCACATGCTAACGGGTCAGGGATTGTGCAGATTCAAGTATCAGGGGTCTGGAAGAAGC
CTTTATGTGTAGGGTATGAGAGAGTGGTTGTGAAGAGAGAACTCTCTGCCAAACCCATCCAGAGAGTTGAGCCTTGCACA
ACTTGTATAACCAAATGTGAGCCTCATGGATTGGTTGTCCGATCAACAGGGTTCAAGATATCATCTGCAGTTGCTTGTGC
TAGCGGGGTTTGCGTCACAGGGTCGCAGAGTCCTTCTACTGAGATTACACTCAAGTATCCAGGGATATCCCAGTCCTCTG
GGGGGGACATAGGGGTTCACATGGCACACGATGATCAGTCAGTTAGCTCCAAAATAGTAGCTCACTGCCCTCCCCAGGAC
CCGTGCTTAGTGCATGGCTGCATAGTGTGTGCTCATGGCCTGATAAATTACCAGTGTCACACTGCTCTCAGTGCCTTTGT
TGTCATATTTGTATTCAGTTCTACTGCAATAATTTGCTTAGCTGTTCTTTATAGGGTGCTCAAGTGCTTAAAGATTGCCC
CAAGGAAAGTCCTGAATCCACTAATGTGGATTACAGCCTTCATCAGATGGGTGTATAAGAAGATGGTTGCTAGAGTGGCA
GACAATATTAATCAAGTGAACAGAGAAATAGGATGGATGGAAGGAGGTCAGTTGGCTCTAGGGAACCCTGCCCCTATTCC
TCGTCATGCCCCAATCCCACGTTATAGCACATACCTAATGCTACTATTGATTGTCTCATATGCATCAGCATGTTCAGAAC
TGATTCAGGCAAGCTCCAGAATCACCACTTGCTCCACAGAGGGTGTCAACACCAAGTGTAGACTGTCTGGCACAGCATTG
ATCAGGGCAGGGTCAGTTGGGGCAGAGGCTTGTTTGATGTTGAAGGGGGTCAAGGAAGATCAAACCAAGTTCTTAAAGAT
AAAAACTGTCTCAAGTGAGCTATCGTGCAGGGAGGGCCAGAGCTATTGGACTGGGTCCTTTAGCCCCAAGTGCCTGAGCT
CAAGGAGATGCCATCTTGTCGGGGAATGTCATGTGAATAGGTGTCTGTCTTGGAGGGACAATGAAACTTCAGCAGAGTTT
TCATTTGTTGGAGAAAGCACAACCATGCGAGAGAATAAGTGTTTTGAGCAGTGTGGAGGATGGGGGTGTGGATGTTTCAA
TGTGAACCCTTCTTGCTTATTTGTGCACACGTATCTGCAGTCAGTTAGAAAAGAGGCCCTTAGAGTTTTTAACTGTATCG
ACTGGGTGCATAAACTCACTCTAGAGATCACAGACTTTGATGGCTCTGTTTCAACAATAGACTTAGGAGCATCATCTAGC
CGTTTCACAAACTGGGGTTCAGTTAGCCTCTCACTGGACGCAGAGGGCATTTCAGGCTCAAATAGCTTTTCTTTTATTGA
GAGCCCAGGCAAAGGGTATGCAATTGTTGATGAGCCATTCTCAGAGATCCCTCGGCAAGGGTTCTTGGGGGAGATCAGGT
GCAATTCAGAGTCCTCAGTCCTGAGTGCTCATGAATCATGCCTTAGGGCACCAAACCTTGTCTCGTACAAGCCCATGATA
GATCAATTGGAGTGCACTACAAATCTGATTGATCCCTTTGTTGTCTTTGAGAGGGGTTCTCTGCCACAGACAAGGAATGA
CAAAACCTTTGCAGCTTCAAAAGGGAATAGAGGTGTTCAGGCTTTCTCTAAGGGCTCTGTACAAGCTGATCTGACTCTGA
TGTTTGATAATTTTGAGGTGGACTTTGTGGGAGCAGCCGTGTCTTGTGATGCCGCCTTCTTGAATTTGACAGGTTGCTAT
TCTTGCAACGCAGGGGCCAGAGTCTGCCTGTCCATCACATCCACAGGAACTGGAACTCTCTCTGCCCACAATAAGGACGG
GTCTCTGCATATAGTTCTCCCATCAGAGAACGGGACAAAAGATCAGTGTCAGATACTACATTTTACTGTACCTGAAGTAG
AAGAGGAGTTCATGTACTCTTGTGATGGAGATGAGCGGCCTCTGTTAGTGAAAGGGACCCTGATAGCTATTGACCCATTT
GATGATAGACGGGAAGCAGGGGGGGAATCAACAGTTGTGAATCCAAAATCTGGATCTTGGAATTTCTTTGACTGGTTTTC
TGGACTCATGAGTTGGTTTGGAGGGCCGCTTAAAACTATACTCCTCATTTGCCTGTATGTTGCATTATCAATTGGGCTCT
TCTTCCTCCTTATATATCTTGGAAGAACAGGCCTCTCTAAAATGTGGCTTGCCGCTACTAAGAAGGCCTCATAG

>DQ380203|ZH_1776|1978|Egypt  (0 bp)
ATGTATGTTTTATTAACAATTCTAATCTCGGTTCTGGTGTGTGAAGCGGTTATTAGAGTGTCTCTAAGCTCCACAAGAGA
AGAGACCTGCTTTGGTGACTCCACTAACCCAGAGATGATTGAAGGAGCTTGGGATTCACTCAGAGAGGAGGAGATGCCGG
AGGAGCTCTCCTGTTCTATATCAGGCATAAGAGAGGTTAAGACCTCAAGCCAGGAGTTATACAGGGCATTAAAAGCCATC
ATTGCTGCTGATGGCTTGAACAACATCACCTGCCATGGTAAGGATCCTGAGGACAAGATTTCCCTCATAAAGGGTCCTCC
TCACAAAAAGCGGGTGGGGATAGTTCGGTGTGAGAGACGAAGAGATGCTAAGCAAATAGGGAGAGAAACCATGGCAGGGA
TTGCAATGACAGTCCTTCCAGCCTTAGCAGTTTTTGCTTTGGCACCTGTTGTTTTTGCTGAAGACCCCCATCTCAGAAAC
AGACCAGGGAAGGGGCACAACTACATTGACGGGATGACTCAGGAGGATGCCACATGCAAACCTGTGACATATGCTGGGGC
ATGTAGCAGTTTTGATGTCTTGCTTGAAAAGGGAAAATTTCCCCTTTTCCAGTCGTATGCTCATCATAGAACTCTACTAG
AGGCAGTTCACGACACCATCATTGCAAAGGCTGATCCACCTAGCTGTGACCTTCAGAGTGCTCATGGGAACCCCTGCATG
AAAGAGAAACTCGTGATGAAGACACACTGTCCAAATGACTACCAGTCAGCTCATTACCTCAACAATGACGGGAAAATGGC
TTCAGTCAAGTGCCCTCCTAAGTATGAGCTCACTGAGGACTGCAACTTTTGTAGGCAGATGACAGGTGCTAGCCTGAAGA
AGGGGTCTTATCCTCTCCAAGACTTGTTTTGTCAGTCAAGTGAGGATGATGGATCAAAATTAAAAACAAAAATGAAAGGG
GTCTGCGAAGTGGGGGTTCAAGCACTCAAAAAGTGTGATGGCCAACTCAGCACTGCACATGAGGTTGTGCCCTTTGCAGT
GTTTAAGAACTCAAAGAAGGTTTATCTTGATAAGCTTGACCTTAAGACTGAGGAGAATCTGCTACCAGACTCATTTGTCT
GTTTCGAGCATAAGGGACAGTACAAAGGAACAATGGACTCTGGTCAGACTAAGAGGGAGCTCAAAAGCTTTGATATCTCT
CAGTGCCCCAAGATTGGAGGACATGGTAGTAAGAAGTGCACTGGGGACGCAGCATTTTGCTCTGCTTATGAGTGCACTGC
TCAGTACGCCAATGCCTATTGTTCACATGCTAATGGGTCAGGGATTGTGCAGATACAAGTATCAGGGGTCTGGAAGAAGC
CTTTATGTGTAGGGTATGAGAGAGTGGTTGTGAAGAGAGAACTCTCTGCCAAGCCCATTCAGAGAGTTGAGCCTTGCACA
ACTTGTATAACCAAATGTGAGCCTCATGGATTGGTTGTCCGATCAACAGGGTTCAAGATATCATCAGCAGTTGCTTGTGC
TAGCGGAGTTTGCGTCACAGGATCGCAGAGTCCTTCCACCGAGATTACACTCAAGTATCCAGGGATATCCCAGTCTTCTG
GGGGGGACATAGGGGTTCACATGGCACACGATGATCAGTCAGTTAGCTCCAAAATAGTAGCTCACTGCCCTCCCCAGGAC
CCGTGCTTAGTGCATGGCTGCATAGTGTGTGCTCATGGCCTGATAAATTACCAGTGTCACACTGCTCTCAGTGCCTTTGT
TGTTGTGTTTGTATTCAGTTCTATTGCAATAATTTGTTTAGCTATTCTTTATAGGGTGCTTAAGTGCCTGAAGATTGCCC
CAAGGAAAGTTCTGAATCCACTAATGTGGATCACAGCCTTCATCAGATGGATATATAAGAAGATGGTTGCCAGAGTGGCA
GACAACATTAATCAAGTGAACAGGGAAATAGGATGGATGGAAGGAGGTCAGTTGGTTCTAGGGAACCCTGCCCCTATTCC
TCGTCATGCCCCAATCCCACGTTATAGCACATACCTGATGTTATTATTGATTGTCTCATATGCATCAGCATGTTCAGAAC
TGATTCAGGCAAGCTCCAGAATCACCACTTGCTCTACAGAGGGTGTTAACACCAAGTGTAGACTGTCTGGCACAGCATTG
ATCAGAGCAGGGTCAGTTGGGGCAGAGGCTTGTTTGATGTTGAAGGGGGTCAAGGAAGATCAAACCAAGTTCTTAAAGAT
AAAAACTGTCTCAAGTGAGCTATCATGCAGGGAGGGCCAGAGTTATTGGACTGGGTCCTTTAGTCCTAAATGTTTGAGCT
CAAGGAGATGCCACCTTGTCGGGGAATGCCATGTGAATAGGTGTCTGTCTTGGAGGGACAATGAAACTTCAGCAGAGTTT
TCATTTGTTGGGGAAAGCACGACCATGCGAGAGAATAAGTGTTTTGAGCAATGTGGAGGATGGGGGTGTGGGTGTTTCAA
TGTGAACCCATCTTGCTTATTTGTGCACACGTATCTGCAGTCAGTTAGAAAAGAGGCCCTTAGAGTTTTTAACTGTATCG
ACTGGGTGCATAAACTCACTCTAGAGATCACAGACTTTGATGGCTCTGTTTCAACAATAGACTTGGGAGCATCATCTAGC
CGTTTCACAAACTGGGGTTCAGTTAGCCTCTCACTGGACGCAGAGGGCATTTCAGGCTCAAATAGCTTTTCTTTCATTGA
GAGCCCAGGCAAAGGGTATGCAATTGTTGATGAGCCATTCTCAGAAATTCCTCGGCAAGGGTTCTTGGGGGAGATCAGGT
GCAATTCAGAGTCCTCAGTCCTGAGTGCTCATGAATCATGCCTTAGGGCACCAAACCTTATCTCATACAAGCCCATGATA
GATCAATTGGAGTGCACAACAAATCTGATTGATCCCTTTGTTGTCTTTGAGAGGGGTTCTCTGCCACAGACAAGGAATGA
CAAAACCTTTGCAGCTTCAAAAGGAAATAGAGGTGTTCAAGCTTTCTCTAAGGGCTCTGTACAAGCTGATCTAACTCTGA
TGTTTGACAATTTTGAGGTGGACTTTGTGGGAGCAGCCGTATCTTGTGATGCCGCCTTCTTAAATTTGACAGGTTGCTAT
TCTTGCAATGCAGGGGCCAGGGTCTGCCTGTCTATCACATCCACAGGAACTGGATCTCTCTCTGCCCACAATAAGGATGG
GTCTCTGCATATAGTCCTTCCATCAGAGAATGGAACAAAAGACCAGTGTCAGATACTACACTTCACTGTGCCTGAAGTAG
AGGAGGAGTTTATGTACTCTTGTGATGGAGATGAGCGGCCTCTGTTGGTGAAGGGGACCCTGATAGCCATTGATCCATTT
GATGATAGGCGGGAAGCAGGGGGGGAATCAACAGTTGTGAATCCAAAATCTGGATCTTGGAATTTCTTTGACTGGTTTTC
TGGACTCATGAGTTGGTTTGGAGGGCCTCTTAAAACTATACTCCTCATTTGCCTGTATGTTGCATTATCAATTGGGCTCT
TTTTTCTCCTTATATATCTTGGAAGAACAGGCCTCTCTAAAATGTGGCTTGCTGCCACTAAGAAGGCCTCATAG

>KX944847|M84  (0 bp)
ATGTATGTTTTATTGACAATTCTAATCTCGGTTCTGGTGTGTGAAGCGGTTATTAGAGTGTCTCTAAGCTCCACAAGAGA
GGAAACCTGTTTTGGTGACTCCACCAACCCAGAGATGATTGAAGGAGCTTGGGATTCACTCAGAGAGGAGGAGATGCCAG
AGGAGCTCTCCTGCTCTGTATCAGGCATAAGGGAGGTTAAGACCTCAAGCCAGGAGTTATACAGAGCATTAAAAGCCATC
ATTACTGCTGATGGCTTGAACAACATCACCTGCCATGGTAAGAATCCTGAGGACAAGATTTCTCTCATAAAGGGTCCTCC
TCACAAAAAGCGGGTGGGGATAGTCCGGTGTGAGAGACGAAGAGATGCTAAGCAAATAGGGAGAGAAACCATGGCAGGGA
TTGCGATGACAGTCCTTCCAGCCTTAGCAGTTTTTGCTTTGGCACCTGTTGTTTTTGCTGAAGACCCCCATCTCAGAAAC
AGACCAGGGAAGGGGCACAACTACATTGACGGGATGACTCAGGAGGATGCCACATGCAAACCTGTGACATATGCTGGGGC
ATGTAGCAGTTTTGATGTCTTGCTTGAAAAGGGAAAATTTCCCCTTTTCCAGTCATATGCTCATCATAGAACTCTACTAG
AGGCAGTTCACGACACCATCATTGCAAAGGCTGATCCACCTAGCTGTGACCTTCAGAGTGCTCATGGGAATCCCTGTATG
AAAGAGAAACTTGTGATGAAGACACATTGTCCAAATGACTACCAGTCAGCTCATTACCTCAACAATGACGGGAAAATGGC
TTCAGTCAAGTGCCCACCTAAGTATGAGCTCACTGAGGACTGCAACTTTTGTAGACAGATGACAGGTGCTAGCCTGAAGA
AGGGGTCTTATCCTCTCCAAGACTTATTTTGTCAGTCAAGTGAGGATGATGGATCAAAATTGAAAACAAAAATGAAAGGG
GTCTGCGAAGTGGGGGTTCAAGCACTCAAAAAGTGTGATGGCCAACTCAGCACTGCACATGAGGTTGTGCCCTTTGCAGT
GTTTAAAAACTCAAAGAAGGTTTATCTTGATAAACTTGACCTCAAGACTGAGGAGAATCTGCTACCAGACTCATTTGTCT
GCTTCGAGCATAAGGGACAGTATAAAGGAACAATGGACTCTGGTCAGACCAAGAGGGAGCTCAAAAGCTTTGATATCTCT
CAGTGCCCCAAGATTGGAGGGCATGGTAGTAAGAAGTGCACTGGGGACGCAGCATTTTGCTCTGCTTATGAATGCACTGC
TCAGTATGCCAATGCCTATTGTTCACATGCTAACGGGTCAGGGATTGTGCAGATTCAAGTATCAGGGGTCTGGAAGAAGC
CTTTATGTGTAGGGTATGAGAGAGTGGTTGTGAAGAGAGAACTCTCTGCCAAACCCATCCAGAGAGTTGAGCCTTGCACA
ACTTGTATAACCAAATGTGAGCCTCATGGATTGGTTGTCCGATCAACAGGGTTCAAGATATCATCTGCAGTTGCTTGTGC
TAGCGGGGTTTGCGTCACAGGGTCGCAGAGTCCTTCTACTGAGATTACACTCAAGTATCCAGGGATATCCCAGTCCTCTG
GGGGGGACATAGGGGTTCACATGGCACACGATGATCAGTCAGTTAGCTCCAAAATAGTAGCTCACTGCCCTCCCCAGGAC
CCGTGCTTAGTGCATGGCTGCATAGTGTGTGCTCATGGCCTGATAAATTACCAGTGTCACACTGCTCTCAGTGCCTTTGT
TGTCATATTTGTATTCAGTTCTACTGCAATAATTTGCTTAGCTGTTCTTTATAGGGTGCTCAAGTGCTTAAAGATTGCCC
CAAGGAAAGTCCTGAATCCACTAATGTGGATTACAGCCTTCATCAGATGGGTGTATAAGAAGATGGTTGCTAGAGTGGCA
GACAATATTAATCAAGTGAACAGAGAAATAGGATGGATGGAAGGAGGTCAGTTGGCTCTAGGGAACCCTGCCCCTATTCC
TCGTCATGCCCCAATCCCACGTTATAGCACATACCTAATGCTACTATTGATTGTCTCATATGCATCAGCATGTTCAGAAC
TGATTCAGGCAAGCTCCAGAATCACCACTTGCTCCACAGAGGGTGTCAACACCAAGTGTAGACTGTCTGGCACAGCATTG
ATCAGGGCAGGGTCAGTTGGGGCAGAGGCTTGTTTGATGTTGAAGGGGGTCAAGGAAGATCAAACCAAGTTCTTAAAGAT
AAAAACTGTCTCAAGTGAGCTATCGTGCAGGGAGGGCCAGAGCTATTGGACTGGGTCCTTTAGCCCCAAGTGCCTGAGCT
CAAGGAGATGCCATCTTGTCGGGGAATGTCATGTGAATAGGTGTCTGTCTTGGAGGGACAATGAAACTTCAGCAGAGTTT
TCATTTGTTGGAGAAAGCACAACCATGCGAGAGAATAAGTGTTTTGAGCAGTGTGGAGGATGGGGGTGTGGATGTTTCAA
TGTGAACCCTTCTTGCTTATTTGTGCACACATATCTGCAGTCAGTTAGAAAAGAGGCCCTTAGAGTTTTTAACTGTATCG
ACTGGGTGCATAAACTCACTCTAGAGATCACAGACTTTGATGGCTCTGTTTCAACAATAGACTTAGGAGCATCATCTAGC
CGTTTCACAAACTGGGGTTCAGTTAGCCTCTCACTGGACGCAGAGGGCATTTCAGGCTCAAATAGCTTTTCTTTTATTGA
GAGCCCAGGCAAAGGGTATGCAATTGTTGATGAGCCATTCTCAGAGATCCCTCGGCAAGGGTTCTTGGGGGAGATCAGGT
GCAATTCAGAGTCCTCAGTCCTGAGTGCTCATGAATCATGCCTTAGGGCACCAAACCTTGTCTCGTACAAGCCCATGATA
GATCAATTGGAGTGCACCACAAATCTGATTGATCCCTTTGTTGTCTTTGAGAGGGGTTCTCTGCCACAGACAAGGAATGA
CAAAACCTTTGCAGCTTCAAAAGGAAATAGAGGTGTTCAGGCTTTCTCTAAGGGCTCTGTACAAGCTGATCTGACTCTGA
TGTTTGATAATTTTGAGGTGGACTTTGTGGGAGCAGCCGTGTCTTGTGATGCCGCCTTCTTGAATTTGACAGGTTGCTAT
TCTTGCAACGCAGGGGCCAGAGTCTGCCTGTCCATCACATCCACAGGAACTGGAACTCTCTCTGCCCACAATAAGGACGG
GTCTCTGCATATAGTTCTCCCATCAGAGAACGGGACAAAAGATCAGTGTCAGATACTACATTTTACTGTACCTGAAGTAG
AAGAGGAGTTCATGTACTCTTGTGATGGAGATGAGCGGCCTCTGTTAGTGAAAGGGACCCTGATAGCTATTGACCCATTT
GATGATAGACGGGAAGCAGGGGGGGAATCAACAGTTGTGAATCCAAAATCTGGATCTTGGAATTTCTTTGACTGGTTTTC
TGGACTCATGAGTTGGTTTGGAGGGCCGCTTAAAACTATACTCCTCATTTGCCTGTATGTTGCATTATCAATTGGGCTCT
TCTTCCTCCTTATATATCTTGGAAGAACAGGCCTCTCTAAAATGTGGCTTGCCGCTACTAAGAAGGCCTCATAG

>DQ380196|Kenya_9800523|1998|Kenya  (0 bp)
ATGTATGTTTTATTGACAATTCTAATCTCGGTTCTGGTGTGTGAAGCGGTTATTAGAGTGTCTCTAAGCTCCACAAGAGA
GGAGACCTGTTTTGGTGACTCCACCAACCCAGAGATGATTGAAGGAGCTTGGGATTCACTCAGAGAGGAGGAGATGCCAG
AGGAGCTCTCCTGCTCTGTATCAGGCATAAGGGAGGTTAAGACCTCAAGCCAGGAGTTATACAGAGCATTAAAAGCCATC
ATTGCTGCTGATGGCTTGAACAACATCACCTGCCATGGTAAGAATCCTGAGGACAAGATTTCTCTCATAAAGGGTCCTCC
TCACAAAAAGCGGGTGGGGATAGTCCGGTGTGAGAGACGAAGAGATACTAAGCAAATAGGGAGAGAAACCATGGCAGGGA
TTGCGATGACAGTCCTTCCAGCCTTAGCAGTTTTTGCTTTGGCACCTGTTGTTTTTGCTGAAGACCCCCATCTCAGAAAC
AGACCAGGGAAGGGGCACAACTACATTGACGGGATGACTCAGGAGGATGCCACATGCAAACCTGTGACATATGCTGGGGC
ATGTAGCAGTTTTGATGTCTTGCTTGAAAAGGGGAAATTTCCCCTTTTCCAGTCATATGCTCATCATAGAACTCTACTAG
AGGCAGTTCACGACACCATCATTGCAAAGGCTGATCCACCTAGCTGTGACCTTCAGAGTGCTCATGGGAATCCCTGTATG
AAAGAGAAACTTGTGATGAAGACACATTGTCCAAATGACTACCAGTCAGCTCATTACCTCAACAATGACGGGAAAATGGC
TTCAGTCAAGTGCCCACCTAAGTATGAGCTCACTGAGGACTGCAACTTTTGTAGGCAGATGACAGGTGCTAGCCTGAAGA
AGGGGTCTTATCCTCTCCAAGACTTATTTTGTCAGTCAAGTGAGGATGATGGATCAAAATTGAAAACAAAAATGAAAGGG
GTCTGCGAAGTGGGGGTTCAAGCACTCAAAAAGTGTGATGGCCAACTCAGCACTGCACATGAGGTTGTGCCCTTTGCAGT
GTTTAAGAACTCAAAGAAGGTTTATCTTGATAAGCTTGACCTCAAGACTGAGGAGAATCTGCTACCAGACTCATTTGTCT
GCTTCGAGCATAAGGGACAGTATAAAGGAACAATGGACTCTGGCCAGACCAAGAGGGAGCTCAAAAGCTTTGATATCTCT
CAGTGCCCCAAGATTGGAGGGCACGGTAGTAAGAAGTGCACTGGGGACGCAGCATTTTGCTCTGCTTATGAATGCACTGC
TCAGTATGCCAATGCCTTTTGTTCACATGCTAATGGGTCAGGGATTGTGCAGATTCAAGTATCAGGGGTCTGGAAGAAGC
CTTTATGTGTAGGGTATGAGAGAGTGGTTGTGAAGAGAGAACTCTCTGCCAAACCCATCCAGAGAGTTGAGCCTTGCACA
ACTTGTATAACCAAATGTGAACCTCATGGATTGGTTGTCCGATCAACAGGGTTCAAGATATCATCTGCAGTTGCTTGTGC
TAGCGGAGTTTGCGTCACAGGGTCGCAGAGTCCTTCTACTGAGATTACACTCAAGTATCCAGGGATATCCCAGTCCTCTG
GGGGGGACATAGGGGTTCACATGGCACATGATGATCAGTCAGTTAGCTCCAAAATAGTAGCTCACTGCCCTCCCCAGGAC
CCGTGCTTAGTGCATGGCTGCATAGTGTGTGCTCATGGCCTGATAAATTACCAGTGTCACACTGCTCTCAGTGCCTTTGT
TGTTGTATTTGTATTCAGTTCTATTGCAATAATTTGCTTAGCTATTCTTTATAGGGTGCTCAAGTGCCTAAAGATTGCCC
CAAGGAAAGTTCTGAATCCATTAATGTGGATTACAGCCTTCATCAGATGGGTGTATAAGAAGATGGTTGCTAGAGTGGCG
GACAATATTAATCAAGTGAACAGGGAAATAGGATGGATGGAAGGAGGTCAGTTGGTTCTAGGGAACCCTGCCCCTATTCC
TCGTCATGCCCCAATCCCACGTTATAGCACATACCTAATGCTACTATTGATTGTCTCATATGCATCAGCATGTTCAGAAC
TGATTCAGGCAAGCTCCAGAATCACCACTTGCTCCACAGAGGGTGTCAACACCAAGTGTAGACTGTCTGGCACAGCATTG
ATCAGGGCAGGGTCAGTTGGGGCAGAGGCTTGTTTGATGTTGAAGGGGGTCAAGGAAGATCAAACCAAGTTCTTAAAGAT
AAAAACTGTCTCAAGTGAGCTATCGTGCAGGGAGGGCCAGAGCTATTGGACTGGGTCCTTTAGCCCCAAGTGTCTGAGCT
CAAGGAGATGCCATCTTGTCGGGGAATGTCATGTGAATAGGTGTCTGTCTTGGAGGGACAATGAAACTTCAGCAGAGTTT
TCATTTGTTGGGGAAAGCACAACCATGCGAGAGAATAAGTGTTTTGAGCAGTGTGGAGGATGGGGGTGTGGATGTTTCAA
TGTGAACCCTTCTTGCTTATTTGTGCACACGTATCTGCAGTCAGTTAGAAAAGAGGCCCTTAGAGTTTTTAACTGTATCG
ACTGGGTGCATAAACTCACTCTAGAGATCACAGACTTTGATGGCTCTGTTTCAACAATAGACTTAGGAGCATCATCTAGC
CGTTTCACAAACTGGGGTTCAGTTAGCCTCTCACTGGACGCAGAGGGCATTTCAGGCTCAAATAGCTTTTCTTTTATTGA
GAGCCCAGGCAAAGGGTATGCAATTGTTGATGAGCCATTCTCAGAAATTCCTCGGCAAGGGTTCTTGGGGGAGATCAGGT
GCAATTCAGAGTCCTCAGTCCTGAATGCTCATGAATCATGCCTTAGGGCACCAAACCTTATCTCGTACAAGCCCATGATA
GATCAATTGGAGTGCACTACAAATCTGATTGATCCCTTTGTTGTCTTTGAGAGGGGTTCTCTGCCACAGACAAGGAATGA
CAAAACCTTTGCAGCTTCAAAAGGAAATAGAGGTGTTCAGGCTTTCTCTAAGGGCTCTGTACAAGCTGATCTGACTCTGA
TGTTTGATAATTTTGAGGTGGACTTTGTGGGAGCAGCCGTGTCTTGTGATGCCGCCTTCTTGAATTTGACAGGTTGTTAT
TCCTGCAATGCAGGGGCCAGAGTCTGCCTGTCTATCACATCCACAGGAACTGGAACTCTCTCTGCCCACAATAAGGAGGG
GTCTCTGCATATAGTTCTCCCATCAGAGAATGGGACAAAAGATCAGTGTCAGATACTACATTTCACTGTGCCTGAAGTAG
AAGAGGAGTTTATGTACTCTTGTGATGGAGATGAGCGGCCTCTGTTAGTGAAAGGGACCCTGATAGCTATTGACCCATTT
GATGATAGGCGGGAAGCAGGGGGGGAATCAACAGTTGTGAATCCAAAATCTGGATCTTGGAATTTCTTTGACTGGTTTTC
TGGACTCATGAGTTGGTTTGGAGGGCCGCTTAAAACTATACTCCTCATTTGCCTGTATGTTGCATTATCAATTGGGCTCT
TCTTCCTCCTTATATATCTTGGAAGAACAGGCCTCTCTAAAATGTGGCTTGCCGCTACTAAGAAGGCCTCATAG

>lcl|EU574037.1_cds_ACE78376.1_1 [protein=glycoprotein] [protein_id=ACE78376.1] [location=21..3614] [gbkey=CDS]  (0 bp)
ATGTATGTTTTATTGACAATTCTAATCTCGGTTCTGGTGTGTGAAGCGGTTATTAGAGTGTCTCTAAGCTCCACAAGAGA
GGAAACCTGTTTTGGTGACTCCACCAACCCAGAGATGATTGAAGGAGCTTGGGATTCACTCAGAGAGGAGGAGATGCCAG
AGGAGCTCTCCTGCTCTGTATCAGGCATAAGGGAGGTTAAGACCTCAAGCCAGGAGTTATACAGAGCATTAAAAGCCATC
ATTGCTGCTGATGGCTTGAACAACATCACCTGCCATGGTAAGAATCCTGAGGACAAGATTTCTCTCATAAAGGGTCCTCC
TCACAAAAAGCGGGTGGGGATAGTCCGGTGTGAGAGACGAAGAGATGCTAAGCAAATAGGGAGAGAAACCATGGCAGGGA
TTGCGATGACAGTCCTTCCAGCCTTAGCAGTTTTTGCTTTGGCACCTGTTGTTTTTGCTGAAGACCCCCATCTCAGAAAC
AGACCAGGGAAGGGGCACAACTATATTGACGGGATGACTCAGGAGGATGCCACATGCAAACCTGTGACATATGCTGGGGC
ATGTAGCAGTTTTGATGTCTTGCTTGAAAAGGGAAAATTTCCCCTTTTCCAGTCATATGCTCATCATAGAACTCTACTAG
AGGCAGTTCACGACACCATCATTGCAAAGGCTGATCCACCTAGCTGTGACCTTCAGAGTGCTCATGGGAATCCCTGTATG
AAAGAGAAACTTGTGATGAAGACACATTGTCCAAATGACTACCAGTCAGCTCATTACCTCAACAATGACGGGAAAATGGC
TTCAGTCAAGTGCCCACCTAAGTATGAGCTCACTGAGGACTGCAACTTTTGTAGACAGATGACAGGTGCTAGCCTGAAGA
AGGGGTCTTATCCTCTCCAAGACTTATTTTGTCAGTCAAGTGAGGATGATGGATCAAAATTGAAAACAAAAATGAAAGGG
GTCTGCGAAGTGGGGGTTCAAGCACTCAAAAAGTGTGATGGCCAACTCAGCACTGCACATGAGGTTGTGCCCTTTGCAGT
GTTTAAAAACTCAAAGAAGGTTTATCTTGATAAACTTGACCTCAAGACTGAGGAGAATCTGCTACCAGACTCATTTGTCT
GCTTCGAGCATAAGGGACAGTATAAAGGAACAATGGACTCTGGTCAGACCAAGAGGGAGCTCAAAAGCTTTGATATCTCT
CAGTGCCCCAAGATTGGAGGGCATGGTAGTAAGAAGTGCACTGGGGACGCAGCATTTTGCTCTGCTTATGAATGCACTGC
TCAGTATGCCAATGCCTATTGTTCACATGCTAACGGGTCAGGGATTGTGCAGATTCAAGTATCAGGGGTCTGGAAGAAGC
CTTTATGTGTAGGGTATGAGAGAGTGGTTGTGAAGAGAGAACTCTCTGCCAAACCCATCCAGAGAGTTGAGCCTTGCACA
ACTTGTATAACCAAATGTGAGCCTCATGGATTGGTTGTCCGATCAACAGGGTTCAAGATATCATCTGCAGTTGCTTGTGC
TAGCGGGGTTTGCGTCACAGGGTCGCAGAGTCCTTCTACTGAGATTACACTCAAGTATCCAGGGATATCCCAGTCCTCTG
GGGGGGACATAGGGGTTCACATGGCACACGATGATCAGTCAGTTAGCTCCAAAATAGTAGCTCACTGCCCTCCCCAGGAC
CCGTGCTTAGTGCATGGCTGCATAGTGTGTGCTCATGGCCTGATAAATTACCAGTGTCACACTGCTCTCAGTGCCTTTGT
TGTCATATTTGTATTCAGTTCTACTGCAATAATTTGCTTAGCTGTTCTTTATAGGGTGCTCAAGTGCTTAAAGATTGCCC
CAAGGAAAGTCCTGAATCCACTAATGTGGATTACAGCCTTCATCAGATGGGTGTATAAGAAGATGGTTGCTAGAGTGGCA
GACAATATTAATCAAGTGAACAGAGAAATAGGATGGATGGAAGGAGGTCAGTTGGCTCTAGGGAACCCTGCCCCTATTCC
TCGTCATGCCCCAATCCCACGTTATAGCACATACCTAATGCTACTATTGATTGTCTCATATGCATCAGCATGTTCAGAAC
TGATTCAGGCAAGCTCCAGAATCACCACTTGCTCCACAGAGGGTGTCAACACCAAGTGTAGACTGTCTGGCACAGCATTG
ATCAGGGCAGGGTCAGTTGGGGCAGAGGCTTGTTTGATGTTGAAGGGGGTCAAGGAAGATCAAACCAAGTTCTTAAAGAT
AAAAACTGTCTCAAGTGAGCTATCGTGCAGGGAGGGCCAGAGCTATTGGACTGGGTCCTTTAGCCCCAAGTGCCTGAGCT
CAAGGAGATGCCATCTTGTCGGGGAATGTCATGTGAATAGGTGTCTGTCTTGGAGGGACAATGAAACTTCAGCAGAGTTT
TCATTTGTTGGAGAAAGCACAACCATGCGAGAGAATAAGTGTTTTGAGCAGTGTGGAGGATGGGGGTGTGGATGTTTCAA
TGTGAACCCTTCTTGCTTATTTGTGCACACGTATCTGCAGTCAGTTAGAAAAGAGGCCCTTAGAGTTTTTAACTGTATCG
ACTGGGTGCATAAACTCACTCTAGAGATCACAGACTTTGATGGCTCTGTTTCAACAATAGACTTAGGAGCATCATCTAGC
CGTTTCACAAACTGGGGTTCAGTTAGCCTCTCACTGGACGCAGAGGGCATTTCAGGCTCAAATAGCTTTTCTTTTATTGA
GAGCCCAGGCAAAGGGTATGCAATTGTTGATGAGCCATTCTCAGAGATCCCTCGGCAAGGGTTCTTGGGGGAGATCAGGT
GCAATTCAGAGTCCTCAGTCCTGAGTGCTCATGAATCATGCCTTAGGGCACCAAACCTTGTCTCGTACAAGCCCATGATA
GATCAATTGGAGTGCACTACAAATCTGATTGATCCCTTTGTTGTCTTTGAGAGGGGTTCTCTGCCACAGACAAGGAATGA
AAAAACCTTTGCAGCTTCAAAAGGAAATAGAGGTGTTCAGGCTTTCTCTAAGGGCTCTATACAAGCTGATCTGACTCTGA
TGTTTGATAATTTTGAGGTGGACTTTGTGGGAGCAGCCGTGTCTTGTGATGCCGCCTTCTTGAATTTGACAGGTTGCTAT
TCTTGCAACGCAGGGGCCAGAGTCTGCCTGTCCATCACATCCACAGGAACTGGAACTCTCTCTGCCCACAATAAGGACGG
GTCTCTGCATATAGTTCTCCCATCAGAGAACGGGACAAAAGATCAGTGTCAGATACTACATTTTACTGTACCTGAAGTAG
AAGAGGAGTTCATGTACTCTTGTGATGGAGATGAGCGGCCTCTGTTAGTGAAAGGGACCCTGATAGCTATTGACCCATTT
GATGATAGACGGGAAGCAGGGGGGGAATCAACAGTTGTGAATCCAAAATCTGGATCTTGGAATTTCTTTGACTGGTTTTC
TGGACTCATGAGTTGGTTTGGAGGGCCGCTTAAAACTATACTCCTCATTTGCCTGTATGTTGCATTATCAATTGGGCTCT
TCTTCCTCCTTATATATCTTGGAAGAACAGGCCTCTCTAAAATGTGGCTTGCCGCTACTAAGAAGGCCTCATAG

>DQ380201|T1|1977|Egypt  (0 bp)
ATGTATGTTTTATTAACAATTCTAATCTCGGTTCTGGTGTGTGAAGCGGTTATTAGAGTGTCTCTAAGCTCCACAAGAGA
AGAGACCTGCTTTGGTGACTCCACTAACCCAGAGATGATTGAAGGAGCTTGGGATTCACTCAGAGAGGAGGAGATGCCGG
AGGAGCTCTCCTGTTCTATATCAGGCATAAGAGAGGTTAAGACCTCAAGCCAGGAGTTATACAGGGCATTAAAAGCCATC
ATTGCTGCTGATGGCTTGAACAACATCACCTGCCATGGTAAGGATCCTGAGGACAAGATTTCCCTCATAAAGGGTCCTCC
TCACAAAAAGCGGGTGGGGATAGTTCGGTGTGAGAGACGAAGAGATGCTAAGCAAATAGGGAGAGAAACCATGGCAGGGA
TTGCAATGACAGTCCTTCCAGCCTTAGCAGTTTTTGCTTTGGCACCTGTTGTTTTTGCTGAAGACCCCCATCTCAGAAAC
AGACCAGGGAAGGGGCACAACTACATTGACGGGATGACTCAGGAGGATGCCACATGCAAACCTGTGACATATGCTGGGGC
ATGTAGCAGTTTTGATGTCTTGCTTGAAAAGGGAAAATTTCCCCTTTTCCAGTCGTATGCTCATCATAGAACTCTACTAG
AGGCAGTTCACGACACCATCATTGCAAAGGCTGATCCACCTAGCTGTGACCTTCAGAGTGCTCATGGGAACCCCTGCATG
AAAGAGAAACTCGTGATGAAGACACACTGTCCAAATGACTACCAGTCAGCTCATTACCTCAACAATGACGGGAAAATGGC
TTCAGTCAAGTGCCCTCCTAAGTATGAGCTCACTGAGGACTGCAACTTTTGTAGGCAGATGACAGGTGCTAGCCTGAAGA
AGGGGTCTTATCCTCTCCAAGACTTGTTTTGTCAGTCAAGTGAGGATGATGGATCAAAATTAAAAACAAAAATGAAAGGG
GTCTGCGAAGTGGGGGTTCAAGCACTCAAAAAGTGTGATGGCCAACTCAGCACTGCACATGAGGTTGTGCCCTTTGCAGT
GTTTAAGAACTCAAAGAAGGTTTATCTTGATAAGCTTGACCTTAAGACTGAGGAGAATCTGCTACCAGACTCATTTGTCT
GTTTCGAGCATAAGGGACAGTACAAAGGAACAATGGACTCTGGTCAGACTAAGAGGGAGCTCAAAAGCTTTGATATCTCT
CAGTGCCCCAAGATTGGAGGACATGGTAGTAAGAAGTGCACTGGGGACGCAGCATTTTGCTCTGCTTATGAGTGCACTGC
TCAGTACGCCAATGCCTATTGTTCACATGCTAATGGGTCAGGGATTGTGCAGATACAAGTATCAGGGGTCTGGAAGAAGC
CTTTATGTGTAGGGTATGAGAGAGTGGTTGTGAAGAGAGAACTCTCTGCCAAGCCCATCCAGAGAGTTGAGCCTTGCACA
ACTTGTATAACCAAATGTGAGCCTCATGGATTGGTTGTCCGATCAACAGGGTTCAAGATATCATCAGCAGTTGCTTGTGC
TAGCGGAGTTTGCGTCACAGGATCGCAGAGTCCTTCCACCGAGATTACACTCAAGTATCCAGGGATATCCCAGTCTTCTG
GGGGGGACATAGGGGTTCACATGGCACACGATGATCAGTCAGTTAGCTCCAAAATAGTAGCTCACTGCCCTCCCCAGGAC
CCGTGCTTAGTGCATGGCTGCATAGTGTGTGCTCATGGCCTGATAAATTACCAGTGTCACACTGCTCTCAGTGCCTTTGT
TGTTGTGTTTGTATTCAGTTCTATTGCAATAATTTGTTTAGCTGTTCTTTATAGGGTGCTTAAGTGCCTGAAGATTGCCC
CAAGGAAAGTTCTGAATCCACTAATGTGGATCACAGCCTTCATCAGATGGATATATAAGAAGATGGTTGCCAGAGTGGCA
GACAACATTAATCAAGTGAACAGGGAAATAGGATGGATGGAAGGAGGTCAGTTGGTTCTAGGGAACCCTGCCCCTATTCC
TCGTCATGCCCCAATCCCACGTTATAGCACATACCTGATGTTATTATTGATTGTCTCATATGCATCAGCATGTTCAGAAC
TGATTCAGGCAAGCTCCAGAATCACCACTTGCTCTACAGAGGGTGTTAACACCAAGTGTAGACTGTCTGGCACAGCATTG
ATCAGAGCAGGGTCAGTTGGGGCAGAGGCTTGTTTGATGTTGAAGGGGGTCAAGGAAGATCAAACCAAGTTCTTAAAGAT
AAAAACTGTCTCAAGTGAGCTATCATGCAGGGAGGGCCAGAGTTATTGGACTGGGTCCTTTAGCCCTAAATGTTTGAGCT
CAAGGAGATGCCACCTTGTCGGGGAATGCCATGTGAATAGGTGTCTGTCTTGGAGGGACAATGAAACTTCAGCAGAGTTT
TCATTTGTTGGGGAAAGCACGACCATGCGAGAGAATAAGTGTTTTGAGCAATGTGGAGGATGGGGGTGTGGGTGTTTCAA
TGTGAACCCATCTTGCTTATTTGTGCACACGTATCTGCAGTCAGTTAGAAAAGAGGCCCTTAGAGTTTTTAACTGTATCG
ACTGGGTGCATAAACTCACTCTAGAGATCACAGACTTTGATGGCTCTGTTTCAACAATAGACTTGGGAGCATCATCTAGC
CGTTTCACAAACTGGGGTTCAGTTAGCCTCTCACTGGACGCAGAGGGCATCTCAGGCTCAAATAGCTTTTCTTTCATTGA
GAGCCCAGGCAAAGGGTATGCAATTGTTGATGAGCCATTCTCAGAAATTCCTCGGCAAGGGTTCTTGGGGGAGATCAGGT
GCAATTCAGAGTCCTCAGTCCTGAGTGCTCATGAATCATGCCTTAGGGCACCAAACCTTATCTCATACAAGCCCATGATA
GATCAATTGGAGTGCACAACAAATCTGATTGATCCCTTTGTTGTCTTTGAGAGGGGTTCTCTGCCACAGACAAGGAATGA
TAAAACCTTTGCAGCTTCAAAAGGAAATAGAGGTGTTCAAGCTTTCTCTAAGGGCTCTGTACAAGCTGATCTAACTCTGA
TGTTTGACAATTTTGAGGTGGACTTTGTGGGAGCAGCCGTATCTTGTGATGCCGCCTTCTTAAATTTGACAGGTTGCTAT
TCTTGCAATGCAGGGGCCAGGGTCTGCCTGTCTATCACATCCACAGGAACTGGATCTCTCTCTGCCCACAATAAGGATGG
GTCTCTGCATATAGTCCTTCCATCAGAGAATGGAACAAAAGACCAGTGTCAGATACTACACTTCACTGTGCCTGAAGTAG
AGGAGGAGTTTATGTACTCTTGTGATGGAGATGAGCGGCCTCTGTTGGTGAAGGGGACCCTGATAGCCATTGATCCATTT
GATGATAGGCGGGAAGCAGGGGGGGAATCAACAGTTGTGAATCCAAAATCTGGATCTTGGAATTTCTTTGACTGGTTTTC
TGGACTCATGAGTTGGTTTGGAGGGCCTCTTAAAACTATACTCCTCATTTGCCTGTATGTTGCATTATCAATTGGGCTCT
TTTTCCTCCTTATATATCTTGGAAGAACAGGCCTCTCTAAAATGTGGCTTGCTGCCACTAAGAAGGCCTCATAG

>MK134837|RV2613_1  (0 bp)
ATGTATGTTTTACTAACAATTCTAATCTCGGTTCTGGTGTGTGAAGCGGTTATTAGAGTGTCTCTAAGCTCCACAAGAGA
GGAAACCTGTTTTGGTGACTCCACCAACCCAGAGATGATTGAAGGAGCTTGGGATTCACTCAGAGAGGAGGAGATGCCAG
AAGAGCTCTCCTGTTCCATATCTGGCATAAGGGAGGTCAAGACCTCAAGCCAGGAATTATACAGGGCATTAAAAGCCATT
ATTGCTGCTGATGGCTTGAATAACATCACCTGCCATGGTAAGGATCCTGAGGACAAAATTTCTCTCATAAAGGGTCCTCC
TCACAAGAAGCGGGTGGGGATAGTTCGGTGTGAGAGACGAAGGGACGCTAAGCAAATAGGGAGAGAAACCATGGCAGGGA
TTGCAATGACAGTTCTTCCCGCCTTAGCAGTTTTTGCTTTGGCACCTGTTGTTTTTGCTGAGGACCCTCATCTCAGAAAC
AGACCAGGGAAGGGACATAACTACATTGACGGGATGACCCAGGAGGATGCCACATGCAAACCTGTGACATATGCTGGGGC
ATGTAGCAGTTTTGATGTTTTGCTCGAAAAGGGAAAATTCCCCCTCTTCCAGTCATATGCTCATCATAGAACTCTACTAG
AGGCAGTTCACGACACCATCATTGCAAAGGCTGATCCACCTAGCTGTGATCTCCAGAGTGCTCATGGGAATCCCTGCATG
AAAGAGAAACTCGTGATGAAGACACACTGTCCAAATGACTACCAGTCAGCTCATTACCTCAACAATGACGGGAAAATGGC
TTCAGTCAAGTGCCCTCCTAAGTATGAGCTTACTGAGGACTGCAACTTTTGTAGGCAGATGACAGGTGCTAGCTTGAAGA
AGGGGTCTTATCCTCTCCAGGACTTATTTTGTCAGTCTAGTGAGGATGATGGATCAAAACTAAAGACAAAAATGAAAGGG
GTCTGCGAAGTGGGGGTTCAGGCACTCAAAAAGTGTGATGGCCAACTCAGCACTGCACATGAGGTTGTGCCCTTTGCAGT
GTTCAAGAATTCAAAGAAGGTTTATCTTGACAAGCTTGACCTTAAGACTGAAGAAAATCTGCTACCAGACTCATTTGTCT
GCTTTGAGCATAAGGGACAGTATAAAGGAACAATGGACTCTGGTCAGACTAAGAGGGAGCTAAAAAGCTTTGATATCTCT
CAGTGCCCCAAGATTGGGGGACATGGTAGCAAGAAGTGCACTGGAGACGCAGCATTTTGCTCTGCTTATGAGTGTACTGC
TCAATATGCCAATGCCTATTGTTTACATGCTAATGGGTCTGGGATTGTACAGATACAAGTATCCGGGGTCTGGAAGAAGC
CTTTATGTGTGGGGTATGAGAGAGTGGTTGTGAAGAGAGAACTCTCTGCCAAGCCCATCCAGAGAGTTGAGCCTTGCACA
ACTTGCATAACCAAATGTGAGCCTCATGGATTGGTTGTCCGATCAACAGGGTTCAAGATATCATCTGCAGTTGCTTGTGC
CAGCGGAGTTTGCGTCACAGGATCGCAGAGCCCTTCTACTGAGATCACCCTCAAGTATCCAGGGATATCCCAGTCCTCTG
GGGGGGACATAGGGGTTCACATGGCACATGATGATCAGTCAGTTAGCTCCAAAATAGTGGCTCACTGCCCCCCCCAGGAC
CCGTGCCTAGTGCATGGCTGCATAGTGTGTGCTCATGGCTTAATAAATTACCAGTGTCACACTGCTCTTAGTGCTTTTGT
TGTTGTGTTCGTATTCAGCTCTGTTGCAATAATTTGTCTGGCCATTCTTTATAAGGTGCTCAGGTGCCTAAAGATTGCCC
CAAAGAAAGTTCTGAATCCACTAATGTGGATCACTGCCTTCATCAGATGGGTGTATAAGAAGATGGTTGCCAGAGTGGCA
GACAATATCAATCAAGTGAACAGAGAAATAGGATGGATGGAAGGAGGCCAGTTGGCTCTAGGGAACCCTGCTCCTATTCC
TCGTCATGCTCCGATTCCACGTTATAGCACATACCTAATGCTACTATTGATTATCTCATATGCATCAGCATGTTCAGAAC
TGATTCAGGCAAGCTCCAGAATCACCACTTGCTCCACAGAAGGTGTCAACACCAAGTGTAGGCTGTCTGGCACAGCATTA
ATCAGGGCAGGGTCAGTTGGGGCAGAGGCTTGTTTAATGTTAAAGGGGGTCAAGGAAGACCAAACCAAGTTCTTGAAGAT
AAAAACTGTCTCAAGTGAGCTATCGTGCAGAGAGGGCCAGAGCTATTGGACTGGGTCCTTTAGCCCCAAATGTCTGAGCT
CAAGGAGATGCCATCTTGTCGGAGAATGTCATGTGAATAGGTGTCTGTCTTGGAGGGACAATGAGACTTCAGCAGAATTT
TCATTTGTTGGGGAAAGCACGACCATGCGAGAGAATAAGTGTTTTGAGCAGTGTGGAGGATGGGGATGTGGATGTTTCAA
TGTGAACCCATCTTGCTTATTTGTGCACACGTATCTGCAATCAGTTAGAAAAGAGGCTCTTAGAGTTTTTAACTGTATTG
ATTGGGTGCATAAACTCACTCTAGAGATCACAGACTTTGATGGCTCTGTTTCAACAATAGACTTGGGAGCATCATCTAGC
CGTTTCACAAACTGGGGCTCAGTTAGCCTCTCACTGGACGCAGAGGGCATTTCAGGCTCAAATAGCTTTTCTTTCATTGA
GAGCCCAGGCAAAGGGTATGCAATTGTTGATGAGCCATTCTCAGAAATTCCTCGGCAAGGGTTCTTGGGAGAGATCAGGT
GCAATTCAGAATCTTCTGTCCTGAGTGCTCATGAATCATGCCTTAGGGCACCAAACCTTATCTCATACAAACCCATGATA
GATCAGCTGGAGTGCACAACAAATCTAATTGATCCCTTTGTTGTCTTTGAGAGGGGATCTCTGCCACAGACAAGGAATGA
CAAAACCTTTGCAGCTTCAAAAGGAAATAGGGGTGTTCAAGCTTTCTCTAAAGGCTCTGTACAGGCTGATCTAACTCTGA
TGTTTGACAATTTTGAGGTGGACTTTGTGGGAGCAGCCGTGTCTTGTGATGCCGCCTTCTTAAATTTGACAGGTTGCTAT
TCCTGCAATGCTGGAGCCAGAGTCTGCCTGTCTATCACATCCACAGGAACTGGAACTCTTTCTGCCCACAATAAGGATGG
GTCTCTGCATATAGTTCTTCCATCAGAGAATGGAACAAAAGATCAGTGTCAGATACTACATTTCACTGTACCTGAGGTGG
AGGAGGAGTTCATGTACTCTTGTGATGGAGATGAGCGACCTTTGTTGGTGAAGGGGACCCTAATAGCTATTGATCCATTT
GATGATAGGCGAGAAGCAGGGGGAGAATCAACAGTTGTGAATCCAAAATCTGGATCTTGGAACTTCTTTGACTGGTTTTC
TGGACTTATGAGTTGGTTTGGAGGACCTCTTAAGACTATACTCCTAATTTGCCTGTATGTAGCATTATCAATTGGGCTCT
TTTTCCTTCTTATATATCTTGGAAGAACAGGTCTCTCTAAAATGTGGCTTGCTGCCACTAAGAAAGCCTCATAG

>EU574055|2007000094|2007_01_12|Kenya  (0 bp)
ATGTATGTTTTATTGACAATTCTAATCTCGGTTCTGGTGTGTGAAGCGGTTATTAGAGTGTCTCTAAGCTCCACAAGAGA
GGAGACCTGTTTTGGTGACTCCACCAACCCAGAGATGATTGAAGGAGCTTGGGATTCACTCAGAGAGGAGGAGATGCCAG
AGGAGCTCTCCTGCTCTGTATCAGGCATAAGGGAGGTTAAGACCTCAAGCCAGGAGTTATACAGAGCATTAAAAGCCATC
ATTGCTGCTGATGGCTTGAACAACATCACCTGCCATGGTAAGAATCCTGAGGACAAGATTTCTCTCATAAAGGGTCCTCC
TCACAAAAAGCGAGTGGGGATAGTCCGGTGTGAGAGACGAAGAGATGCTAAGCAAATAGGGAGAGAAACCATGGCAGGGA
TTGCGATGACAGTCCTTCCAGCCTTAGCAGTTTTTGCTTTGGCACCTGTTGTCTTTGCTGAAGACCCCCATCTCAGAAAC
AGACCAGGGAAAGGACACAACTACATTGACGGGATGACTCAGGAGGATGCCACATGCAAACCTGTGACATATGCTGGGGC
ATGTAGCAGTTTTGATGTCTTGCTTGAAAAGGGGAAATTTCCCCTTTTCCAGTCATATGCTCATCATAGAACTCTGCTAG
AGGCAGTTCATGACACCATCATTGCAAAGGCTGATCCACCTAGCTGTGACCTCCAGAGTGCTCATGGGAATCCCTGTATG
AAAGAGAAACTTGTGATGAAGACACATTGTCCTAACGACTACCAGTCAGCTCATTACCTCAACAATGACGGGAAAATGGC
TTCAGTCAAGTGCCCACCTAAGTATGAGCTCACTGAGGACTGCAACTTTTGTAGACAGATGACAGGTGCTAGCCTGAAGA
AGGGGTCTTATCCTCTCCAAGACTTATTTTGTCAGTCAAGTGAGGATGATGGATCAAAATTGAAAACAAAAATGAAAGGG
GTCTGCGAAGTGGGGGTTCAAGCACTCAAAAAGTGTGATGGCCAACTCAGCACTGCACATGAGGTTGTGCCCTTTGCAGT
GTTTAAGAACTCAAAGAAGGTTTATCTTGATAAGCTTGACCTCAAGACTGAGGAGAATCTGCTACCAGACTCATTTGTCT
GCTTCGAGCATAAGGGACAGTATAAAGGAACAATGGACTCTGGTCAGACCAAGAGGGAGCTCAAAAGCTTTGATATCTCT
CAGTGCCCCAAGATTGGAGGGCATGGTAGTAAGAAGTGCACTGGGGATGCAGCATTTTGCTCTGCTTATGAATGTACTGC
TCAGTATGCCAATGCCTATTGTTCACATGCTAATGGGTCAGGGATTGTGCAGATTCAAGTATCAGGGGTCTGGAAGAAAC
CTTTATGTGTGGGGTATGAGAGAGTGGTTGTGAAGAGAGAACTCTCAGCCAAACCCATCCAGAGAGTTGAGCCTTGCACA
ACTTGCATAACCAAATGTGAGCCTCATGGATTGGTTGTCCGATCAACAGGGTTCAAGATATCATCTGCAGTTGCTTGTGC
TAGCGGGGTTTGCGTCACAGGGTCGCAGAGTCCTTCTACTGAGATTACACTCAAGTATCCAGGGATATCCCAGTCCTCTG
GGGGGGACATAGGGGTTCACATGGCACACGATGATCAGTCAGTTAGCTCCAAAATAGTAGCTCACTGCCCTCCCCAGGAC
CCGTGCTTAGTGCATGGCTGCATAGTGTGTGCTCATGGCCTGATAAATTACCAGTGTCACACTGCTCTCAGTGCCTTTGT
TGTTGTATTTGTATTCAGTTCTATTGCAATAATTTGCTTAGCTATTCTTTATAGGGTGCTCAAGTGCCTAAAGATTGCCC
CAAGGAAAGTTCTGAATCCACTAATGTGGATTACAGCCTTCATCAGATGGGTGTATAAGAAGATGGTTGCTAGAGTGGCG
GACAATATTAATCAAGTGAACAGAGAAATAGGATGGATGGAAGGAGGTCAGTTGGTTCTAGGGAACCCCGCCCCTATTCC
TCGTCATGCCCCAATCCCACGTTATAGCACATACCTAATGCTACTACTGATTGTCTCATATGCATCAGCATGTTCAGAAC
TGATTCAGGCAAGCTCCAGAATCACCACTTGCTCCACAGAGGGTGTCAACACCAAGTGTAGACTGTCTGGCACAGCATTG
ATCAGGGCAGGGTCAGTTGGGGCGGAAGCTTGTTTGATGTTGAAGGGGGTCAAGGAAGATCAAACCAAGTTCTTAAAGAT
AAAAACTGTCTCAAGTGAGCTATCGTGCAGGGAGGGCCAGAGCTATTGGACTGGGTCCTTTAGCCCCAAGTGCCTGAGCT
CAAGAAGATGCCATCTTGTCGGGGAATGTCATGTGAATAGGTGTCTGTCCTGGAGGGACAATGAAACTTCAGCAGAGTTT
TCATTTGTTGGGGAAAGCACAACCATGCGAGAGAATAAGTGTTTTGAGCAGTGTGGAGGATGGGGGTGTGGATGTTTCAA
TGTGAACCCTTCTTGCTTATTTGTGCACACGTATCTGCAGTCAGTTAGAAAAGAGGCCCTTAGAGTTTTTAACTGTATCG
ACTGGGTGCATAAACTCACTCTAGAGATCACAGACTTTGATGGCTCTGTTTCAACAATAGACTTAGGAGCATCATCTAGC
CGTTTCACAAACTGGGGTTCAGTTAGCCTCTCACTGGACGCAGAGGGCATTTCAGGCTCAAATAGTTTTTCTTTTATTGA
GAGCCCAGGCAAAGGGTATGCAATTGTTGATGAGCCATTCTCAGAAATTCCTCGGCAAGGGTTCTTGGGGGAGATCAGGT
GCAATTCAGAGTCCTCAGTCCTGAGTGCTCATGAATCATGCCTTAGGGCACCAAACCTTATCTCGTACAAGCCCATGATA
GATCAATTGGAGTGCACTACAAATCTGATTGATCCCTTTGTTGTCTTTGAGAGGGGTTCTCTGCCACAGACAAGGAATGA
CAAAACCTTTGCAGCTTCAAAAGGAAATAGAGGTGTTCAGGCTTTCTCTAAGGGCTCTGTACAAGCTGATCTGACTCTGA
TGTTTGATAATTTTGAGGTGGACTTTGTGGGAGCAGCCGTGTCTTGTGATGCCGCCTTCTTGAATTTGACAGGTTGCTAT
TCTTGCAATGCAGGGGCCAGAGTCTGCCTGTCTATCACATCCACAGGAACTGGGACTCTCTCTGCCCACAATAAGGACGG
GTCTCTGCATATAGTTCTCCCATCAGAGAATGGGACAAAAGATCAGTGTCAGATACTACATTTCACTGTACCTGAAGTAG
AAGAGGAGTTTATGTACTCTTGTGATGGAGATGAGCGGCCTCTGTTAGTGAAAGGGACCCTGATAGCTATTGACCCATTT
GATGATAGGCGGGAGGCAGGGGGGGAATCAACAGTTGTGAATCCAAAATCTGGATCTTGGAATTTCTTTGACTGGTTTTC
TGGACTCATGAGTTGGTTTGGAGGGCCGCTTAAAACTATACTCCTCATTTGCCTGTATGTTGCATTATCAATTGGGCTCT
TCTTCCTCCTTATATATCTTGGAAGAACAGGCCTCTCTAAAATGTGGCTTGCTGCTACTAAGAAGGCCTCATAG

>KX632067|BJ01|2016_07_22|Angola  (0 bp)
ATGTATGTTTTACTAACAATTCTAATCTCGGTTCTGGTGTGTGAAGCGATTATTAGAGTGTCTCTAAGCTCCACAAGAGA
GGAAACCTGTTTTGGTGACTCCACCAACCCAGAGATGATTGAAGGAGCTTGGGATTCACTCAGAGAGGAGGAGATGCCAG
AAGAGCTCTCCTGTTCCATATCTGGCATAAGGGAGGTCAAGACCTCAAGCCAGGAATTATACAGGGCATTAAAAGCCATC
ATTGCTGCTGATGGCTTGAACAACATCACCTGCCATGGTAAGGATCCTGAGGACAAAATTTCTCTCATAAAGGGTCCTCC
TCACAAGAAGCGGGTGGGGATAGTTCGGTGTGAGAGACGAAGGGACGCTAAGCAAATAGGGAGAGAAACCATGGCAGGGA
TTGCAATGACAGTTCTTCCCGCCTTAGCAGTTTTTGCTTTGGCACCTGTTGTTTTTGCTGAGGACCCTCATCTCAGAAAC
AGACCAGGGAAGGGACATAACTACATTGACGGGATGACTCAGGAGGATGCCACATGCAAACCTGTGACATATGCTGGGGC
ATGTAGCAGTTTTGATGTTTTGCTCGAAAAGGGAAAATTCCCCCTCTTCCAGTCATATGCTCATCATAGAACTCTACTAG
AGGCAGTTCACGACACCATCATTGCAAAGGCTGATCCACCTAGCTGTGATCTCCAGAGTGCTCATGGGAATCCCTGCATG
AAAGAGAAACTCGTGATGAAGACACACTGTCCAAATGACTACCAGTCAGCTCATTACCTCAACAATGACGGGAAAATGGC
TTCAGTCAAGTGCCCTCCTAAGTATGAGCTTACTGAGGACTGCAACTTTTGTAGGCAGATGACAGGTGCTAGCTTGAAGA
AGGGGTCTTATCCTCTCCAGGACTTATTTTGTCAGTCAAGTGAGGATGATGGATCAAAACTAAAGACAAAAATGAAAGGG
GTCTGCGAAGTGGGGGTTCAGGCACTCAAAAAGTGTGATGGCCAACTCAGCACTGCACATGAGGTTGTGCCCTTTGCAGT
GTTTAAGAATTCAAAGAAGGTTTATCTTGACAAGCTTGACCTTAAGACTGAAGAAAATCTGCTACCAGACTCATTTGTCT
GCTTTGAGCATAAGGGACAGTATAAAGGAACAATGGACTCTGGTCAGACTAAGAGGGAGCTCAAAAGCTTTGATATCTCT
CAGTGCCCCAAGATTGGGGGACATGGTAGCAAGAAGTGCACTGGGGACGCAGCATTTTGCTCTGCTTATGAGTGTACTGC
TCAATATGCCAATGCCTATTGTTCACATGCTAATGGGTCTGGGATTGTACAGATACAAGTATCCGGGGTCTGGAAGAAGC
CTTTATGTGTGGGGTATGAGAGAGTGGTTGTGAAGAGAGAACTCTCTGCCAAGCCCATCCAGAGAGTTGAGCCTTGCACA
ACTTGCATAACCAAATGTGAGCCTCATGGATTGGTTGTCCGATCAACAGGGTTCAAGATATCATCTGCAGTTGCTTGTGC
CAGCGGAGTTTGCGTCACAGGATCGCAGAGCCCTTCTACTGAGATCACTCTCAAGTATCCAGGGATATCCCAGTCCTCTG
GGGGGGATATAGGGGTTCACATGGCACATGATGATCAGTCAGTTAGCTCCAAAATAGTGGCTCACTGCCCCCCCCAGGAC
CCGTGCCTAGTGCATGGCTGCATAGTGTGTGCTCATGGCTTGATAAATTACCAGTGTCACACTGCTCTTAGTGCTTTTGT
TGTTGTGTTCGTATTCAGCTCTGTTGCAATAATTTGTCTGGCCATTCTTTATAAGGTGCTCAGGTGCCTAAAGATTGCCC
CAAAGAAAGTTCTGAATCCACTAATGTGGATCACTGCCTTCATCAGATGGGTGTATAAGAAGATGGTTGCCAGAGTGGCA
GACAATATCAATCAAGTGAACAGAGAAATAGGATGGATGGAAGGAGGCCAGTTGGCTCTAGGGAACCCTGCTCCCATTCC
TCGTCATGCTCCGATTCCACGTTATAGCACATACCTAATGCTACTATTGATTATCTCATATGCATCAGCATGTTCAGAAC
TGATTCAGGCAAGCTCCAGAATCACCACTTGCTCCACAGAAGGTGTCAACACCAAGTGTAGGCTGTCTGGCACAGCATTA
ATCAGGGCAGGGTCAGTTGGGGCAGAGGCTTGTTTAATGTTAAAGGGGGTCAAGGAAGACCAGACCAAGTTCTTGAAGAT
AAAAACTGTCTCAAGTGAGCTATCGTGCAGGGAGGGCCAGAGCTATTGGACTGGGTCCTTTAGCCCCAAATGTCTGAGCT
CAAGGAGATGCCATCTTGTCGGAGAATGTCATGTGAATAGGTGTCTGTCTTGGAGGGACAATGAAACTTCAGCAGAATTT
TCATTTGTTGGGGAAAGCACGACCATGCGAGAGAATAAGTGTTTTGAGCAGTGTGGAGGATGGGGATGTGGATGTTTCAA
TGTGAACCCATCTTGCTTATTTGTGCACACGTATCTGCAATCAGTTAGAAAAGAGGCTCTTAGAGTTTTTAACTGTATTG
ATTGGGTGCATAAACTCACTCTAGAGATCACAGACTTTGATGGCTCTGTTTCAACAATAGACTTGGGAGCATCATCTAGC
CGTTTCACAAACTGGGGCTCAGTTAGCCTCTCACTGGACGCAGAGGGCATTTCAGGCTCAAATAGCTTTTCTTTCATTGA
GAGCCCAGGCAAAGGGTATGCAATTGTTGATGAGCCATTCTCAGAAATTCCTCGGCAAGGGTTCTTGGGGGAGATCAGGT
GCAATTCAGAATCTTCTGTCCTGAGTGCTCATGAGTCATGCCTTAGGGCACCAAACCTTATCTCATACAAACCCATGATA
GATCAGTTGGAGTGCACAACAAATCTGATTGATCCCTTTGTTGTCTTTGAGAGGGGATCTCTGCCACAGACAAGGAATGA
CAAAACCTTTGCAGCTTCAAAAGGAAATAGGGGTGTTCAAGCTTTCTCTAAAGGCTCTGTACAGGCTGATCTAACTCTGA
TGTTTGACAATTTTGAGGTGGACTTTGTGGGAGCAGCCGTGTCTTGTGATGCCGCCTTCTTAAATTTGACAGGTTGCTAT
TCCTGCAATGCTGGAGCCAGAGTCTGCCTGTCTATCACATCCACAGGAACTGGAACTCTTTCTGCCCACAATAAGGATGG
GTCTCTGCATATAGTTCTTCCATCAGAGAATGGAACAAAAGATCAGTGTCAGATACTACACTTCACTGTACCTGAGGTGG
AGGAGGAGTTCATGTACTCTTGTGATGGAGATGAGCGACCTTTGTTGGTGAAGGGGACCCTAATAGCTATTGATCCATTT
GATGATAGGCGAGAAGCAGGGGGAGAATCAACAGTTGTGAATCCAAAATCTGGATCTTGGAACTTCTTTGACTGGTTTTC
TGGACTTATGAGTTGGTTTGGAGGACCTCTTAAGACTATACTCCTAATTTGCCTGTATGTAGCATTATCAATTGGGCTCT
TTTTCCTTCTTATATATCTTGGAAGAACAGGTCTCTCTAAAATGTGGCTTGCTGCCACTAAGAAAGCCTCATAG

>JF311378|200803163|2008_02|Madagascar  (0 bp)
ATGTATGTTTTATTGACAATTCTAATCTCGGTTCTGGTGTGTGAAGCGGTTATTAGAGTGTCTCTAAGCTCCACAAGAGA
GGAAACCTGTTTTGGTGACTCCACCAACCCAGAGATGATTGAAGGAGCTTGGGATTCACTCAGAGAGGAGGAGATGCCAG
AGGAGCTCTCCTGCTCTGTATCAGGCATAAGGGAGGTTAAGACCTCAAGCCAGGAGTTATACAGAGCATTAAAAGCCATC
ATTGCTGCTGATGGCTTGAACAACATCACCTGCCATGGTAAGAATCCTGAGGACAAGATTTCTCTCATAAAGGGTCCTCC
TCACAAAAAGCGGGTGGGGATAGTCCGGTGTGAGAGACGAAGAGATGCTAAGCAAATAGGGAGAGAAACCATGGCAGGGA
TTGCGATGACAGTCCTTCCAGCCTTAGCAGTTTTTGCTTTGGCACCTGTTGTTTTTGCTGAAGACCCCCATCTCAGAAAC
AGACCAGGGAAGGGACACAACTACATTGACGGGATGACTCAGGAGGATGCCACATGCAAACCTGTGACATATGCTGGGGC
ATGTAGCAGTTTTGATGTCTTGCTTGAAAAGGGAAAATTTCCCCTTTTCCAGTCATATGCTCATCATAGAACTCTACTAG
AGGCAGTTCACGACACCATCATTGCAAAGGCTGATCCACCTAGCTGTGACCTTCAGAGTGCTCATGGGAATCCCTGTATG
AAAGAGAAACTTGTGATGAAGACACATTGTCCAAATGACTACCAGTCAGCTCATTACCTCAACAATGACGGGAAAATGGC
TTCAGTCAAGTGCCCACCTAAGTATGAGCTCACTGAGGACTGCAACTTTTGTAGACAGATGACAGGTGCTAGCCTGAAGA
AGGGGTCTTATCCTCTCCAAGACTTATTTTGTCAGTCAAGTGAGGATGATGGATCAAAATTGAAAACAAAAATGAAAGGG
GTCTGCGAAGTGGGGGTTCAAGCACTCAAAAAGTGTGATGGCCAACTCAGCACTGCACATGAGGTTGTGCCCTTTGCAGT
GTTTAAAAACTCAAAGAAGGTTTATCTTGATAAACTTGACCTCAAGACTGAGGAGAATCTGCTACCAGACTCATTTGTCT
GCTTCGAGCATAAGGGACAGTATAAAGGAACAATGGACTCTGGTCAGACCAAGAGGGAGCTCAAAAGCTTTGATATCTCT
CAGTGCCCCAAGATTGGAGGGCATGGTAGTAAGAAGTGCACTGGGGACGCAGCATTTTGCTCTGCTTATGAATGCACTGC
TCAGTATGCCAATGCCTATTGTTCACATGCTAACGGGTCAGGGATTGTGCAGATTCAAGTATCAGGGGTCTGGAAGAAGC
CTTTATGTGTAGGGTATGAGAGAGTGGTTGTGAAGAGAGAACTCTCTGCCAAACCCATCCAGAGAGTTGAGCCTTGCACA
ACTTGTATAACCAAATGTGAGCCTCATGGATTGGTTGTCCGATCAACAGGGTTCAAGATATCATCTGCAGTTGCTTGTGC
TAGCGGGGTTTGCGTCACAGGGTCGCAGAGTCCTTCTACTGAGATTACACTCAAGTATCCAGGGATATCCCAGTCCTCTG
GGGGGGACATAGGGGTTCACATGGCACACGATGATCAGTCAGTTAGTTCCAAAATAGTAGCTCACTGCCCTCCCCAGGAC
CCGTGCTTAGTGCATGGCTGCATAGTGTGTGCTCATGGCCTGATAAATTACCAGTGTCACACTGCTCTCAGTGCCTTTGT
TGTCATATTTGTATTCAGTTCTACTGCAATAATTTGCTTAGCTGTTCTTTATAGGGTGCTCAAGTGCTTAAAGATTGCCC
CAAGGAAAGTCCTGAATCCACTAATGTGGATTACAGCCTTCATCAGATGGGTGTATAAGAAGATGGTTGCTAGAGTGGCA
GACAATATTAATCAAGTGAACAGAGAAATAGGATGGATGGAAGGAGGTCAGTTGGCTCTAGGGAACCCTGCCCCTATTCC
TCGTCATGCCCCAATCCCACGTTATAGCACATACCTAATGCTACTATTGATTGTCTCATATGCATCAGCATGTTCAGAAC
TGATTCAGGCAAGCTCCAGAATCACCACTTGCTCCACAGAGGGTGTCAACACCAAGTGTAGACTGTCTGGCACAGCATTG
ATCAGGGCAGGGTCAGTTGGGGCAGAGGCTTGTTTGATGTTGAAGGGGGTCAAGGAAGATCAAACCAAGTTCTTAAAGAT
AAAAACTGTCTCAAGTGAGCTATCGTGCAGGGAGGGCCAGAGCTATTGGACTGGGTCCTTTAGCCCCAAGTGCCTGAGCT
CAAGGAGATGCCATCTTGTCGGGGAATGTCATGTGAATAGGTGTCTGTCTTGGAGGGACAATGAAACTTCAGCAGAGTTT
TCATTTGTTGGAGAAAGCACAACCATGCGAGAGAATAAGTGTTTTGAGCAGTGTGGAGGATGGGGGTGTGGATGTTTCAA
TGTGAACCCTTCTTGCTTATTTGTGCACACGTATCTGCAGTCAGTTAGAAAAGAGGCCCTTAGAGTTTTTAACTGTATCG
ACTGGGTGCATAAACTCACTCTAGAGATCACAGACTTTGATGGCTCTGTTTCAACAATAGACTTAGGAGCATCATCTAGC
CGTTTCACAAACTGGGGTTCAGTTAGCCTCTCACTGGACGCAGAGGGCATTTCAGGCTCAAATAGCTTTTCTTTTATTGA
GAGCCCAGGCAAAGGGTATGCAATTGTTGATGAGCCATTCTCAGAGATCCCTCGGCAAGGGTTCTTGGGGGAGATCAGGT
GCAATTCAGAGTCCTCAGTCCTGAGTGCTCATGAATCATGCCTTAGGGCACCAAACCTTGTCTCGTACAAGCCCATGATA
GATCAATTGGAGTGCACTACAAATCTGATTGATCCCTTTGTTGTCTTTGAGAGGGGTTCTCTGCCACAGACAAGGAATGA
CAAAACCTTTGCAGCTTCAAAAGGAAATAGAGGTGTTCAGGCTTTCTCTAAGGGCTCTGTACAAGCTGATCTGACTCTGA
TGTTTGATAATTTTGAGGTGGACTTTGTGGGAGCAGCCGTGTCTTGTGATGCCGCCTTCTTGAATTTGACAGGTTGCTAT
TCTTGCAACGCAGGGGCCAGAGTCTGCCTGTCCATCACATCCACAGGAACTGGAACTCTCTCTGCCCACAATAAGGACGG
GTCTCTACATATAGTTCTCCCATCAGAGAACGGGACAAAAGATCAGTGTCAGATACTACATTTTACTGTACCTGAAGTAG
AAGAGGAGTTCATGTACTCTTGTGATGGAGATGAGCGGCCTCTGTTAGTGAAAGGGACCCTGATAGCTATTGACCCATTT
GATGATAGACGGGAAGCAGGGGGGGAATCAACAGTTGTGAATCCAAAATCTGGATCTTGGAATTTCTTTGACTGGTTTTC
TGGACTCATGAGTTGGTTTGGAGGGCCGCTTAAAACTATACTCCTCATTTGCCTGTATGTTGCATTATCAATTGGGCTCT
TCTTCCTCCTTATATATCTTGGAAGAACAGGCCTCTCTAAAATGTGGCTTGCCGCTACTAAGAAGGCCTCATAG

>HM586970|TAN  (0 bp)
ATGTATGTTTTATTGACAATTCTAATCTCGGTTCTGGTGTGTGAAGCGGTTATTAGAGTGTCTCTAAGCTCCACAAGAGA
GGAGACCTGTTTTGGTGACTCCACCAACCCAGAGATGATTGAAGGAGCTTGGGATTCACTCAGAGAGGAGGAGATGCCAG
AGGAGCTCTCCTGCTCTGTATCAGGCATAAGGGAGGTTAAGACCTCAAGCCAGGAGTTATACAGAGCATTAAAAGCCATC
ATTGCTGCTGATGGCTTGAACAACATCACCTGCCATGGTAAGAATCCTGAGGACAAGATTTCTCTCATAAAGGGTCCTCC
TCACAAAAAGCGGGTGGGGATAGTCCGGTGTGAGAGACGAAGAGATGCTAAGCAAATAGGGAGAGAAACCATGGCAGGGA
TTGCGATGACAGTCCTTCCAGCCTTAGCAGTTTTTGCTTTGGCACCTGTTGTTTTTGCTGAAGACCCCCATCTCAGAAAC
AGACCAGGGAAGGGGCACAACTACATTGACGGGATGACTCAGGAGGATGCCACATGCAAACCTGTGACATATGCTGGGGC
ATGTAGCAGTTTTGATGTCTTGCTTGAAAAGGGAAAATTTCCCCTTTTCCAGTCATATGCTCATCATAGAACTCTACTAG
AGGCAGTTCACGACACCATCATTGCAAAGGCTGATCCACCTAGCTGTGACCTTCAGAGTGCTCATGGGAATCCCTGTATG
AAAGAGAAACTTGTGATGAAGACACATTGTCCAAATGACTACCAGTCAGCTCATTACCTCAACAATGACGGGAAAATGGC
TTCAGTCAAGTGCCCACCTAAGTATGAGCTCACTGAGGACTGCAACTTTTGTAGACAGATGACAGGTGCTAGCCTGAAGA
AGGGGTCTTATCCTCTCCAAGACTTATTTTGTCAGTCAAGTGAGGATGATGGATCAAAATTGAAAACAAAAATGAAAGGG
GTCTGCGAAGTGGGGGTCCAAGCACTCAAAAAGTGTGATGGCCAACTCAGCACTGCACATGAGGTTGTGCCCTTTGCAGT
GTTTAAAAACTCAAAGAAGGTTTATCTTGATAAACTTGACCTCAAGACTGAGGAGAATCTGCTACCAGACTCATTTGTCT
GCTTCGAGCATAAGGGACAGTATAAAGGAACAATGGACTCTGGTCAGACCAAGAGGGAGCTCAAAAGCTTTGATATCTCT
CAGTGCCCCAAGATTGGAGGGCATGGTAGGAAGAAGTGCACTGGGGACGCAGCATTTTGCTCTGCTTATGAATGCACTGC
TCAGTATGCCAATGCCTATTGTTCACATGCTAACGGGTCAGGGATTGTGCAGATTCAAGTATCAGGGGTCTGGAAGAAGC
CTTTATGTGTAGGGTATGAGAGAGTGGTTGTGAAGAGAGAACTCTCTGCCAAACCCATCCAGAGAGTTGAGCCTTGCACA
ACTTGTATAACCAAATGTGAGCCTCATGGATTGGTTGTCCGATCAACAGGGTTCAAGATATCATCTGCAGTTGCTTGTGC
TAGCGGGGTTTGCGTCACAGGGTCGCAGAGTCCTTCTACTGAGATTACACTCAAGTATCCAGGGATATCCCAGTCCTCTG
GGGGGGACATAGGGGTTCACATGGCACACGATGATCAGTCAGTTAGCTCCAAAATAGTAGCTCACTGCCCTCCCCAGGAC
CCGTGCTTAGTGCATGGCTGCATAGTGTGTGCTCAGGCCTGGATAATCTCTCAGTGGCACACGGCTCTCAGTGCCTTTGT
TGTCATATTTGTATTCAGTTCTACTGCAATAATTTGCTTAGCTGTTCTTTATAGGGTGCTCAAGTGCTTAAAGATTGCCC
CAAGGAAAGTCCTGAATCCACTAATGTGGATTACAGCCTTCATCAGATGGGTGTATAAGAAGATGGTTGCTAGAGTGGCA
GACAATATTAATCAAGTGAACAGAGAAATAGGATGGATGGAAGGAGGTCAGTTGGCTCTAGGGAACCCTGCCCCTATTCC
TCGTCATGCCCCAATCCCACGTTATAGCACATACCTAATGCTACTATTGATTGTCTCATATGCATCAGCATGTTCAGAAC
TGATTCAGGCAAGCTCCAGAATCACCACTTGCTCCACAGAGGGTGTCAACACCAAGTGTAGACTGTCTGGCACAGCATTG
ATCAGGGCAGGGTCAGTTGGGGCAGAGGCTTGTTTGATGTTGAAGGGGGTCAAGGAAGATCAAACCAAGTTCTTAAAGAT
AAAAACTGTCTCAAGTGAGCTATCGTGCAGGGAGGGCCAGAGCTATTGGACTGGGTCCTTTAGCCCCAAGTGCCTGAGCT
CAAGGAGATGCCATCTTGTCGGGGAATGTCATGTGAATAGGTGTCTGTCTTGGAGGGACAATGAAACTTCAGCAGAGTTT
TCATTTGTTGGAGAAAGCACAACCATGCGAGAGAATAAGTGTTTTGAGCAGTGTGGAGGATGGGGGTGTGGATGTTTCAA
TGTGAACCCTTCTTGCTTATTTGTGCACACGTATCTGCAGTCAGTTAGAAAAGAGGCCCTTAGAGTTTTTAACTGTATCG
ACTGGGTGCATAAACTCACTCTAGAGATCACAGACTTTGATGGCTCTGTTTCAACAATAGACTTAGGAGCATCATCTAGC
CGTTTCACAAACTGGGGTTCAGTTAGCCTCTCACTGGACGCAGAGGGCATTTCAGGCTCAAATAGCTTTTCTTTTATTGA
GAGCCCAGGCAAAGGGTATGCAATTGTTGATGAGCCATTCTCAGAGATCCCTCGGCAAGGGTTCTTGGGGGAGATCAGGT
GCAATTCAGAGTCCTCAGTCCTGAGTGCTCATGAATCATGCCTTAGGGCACCAAACCTTGTCTCGTACAAGCCCATGATA
GATCAATTGGAGTGCACTACAAATCTGATTGATCCCTTTGTTGTCTTTGAGAGGGGTTCTCTGCCACAGACAAGGAATGA
CAAAACCTTTGCAGCTTCAAAAGGAAATAGAGGTGTTCAGGCTTTCTCTAAGGGCTCTGTACAAGCTGATCTGACTCTGA
TGTTTGATAATTTTGAGGTGGACTTTGTGGGAGCAGCCGTGTCTTGTGATGCCGCCTTCTTGAATTTGACAGGTTGCTAT
TCTTGCAACGCAGGGGCCAGAGTCTGCCTGTCCATCACATCCACAGGAACTGGAACTCTCTCTGCCCACAATAAGGACGG
GTCTCTGCATATAGTTCTCCCATCAGAGAACGGGACAAAAGATCAGTGTCAGATACTACATTTTACTGTACCTGAAGTAG
AAGAGGAGTTCATGTACTCTTGTGATGGAGATGAGCGGCCTCTGTTAGTGAAAGGGACCCTGATAGCTATTGACCCATTT
GATGATAGACGGGAAGCAGGGGGGGAATCAACAGTTGTGAATCCAAAATCTGGATCTTGGAATTTCTTTGACTGGTTTTC
TGGACTCATGAGTTGGTTTGGAGGGCCGCTTAAAACTATACTCCTCATTTGCCTGTATGTTGCATTATCAATTGGGCTCT
TCTTCCTCCTTATATATCTTGGAAGAACAGGCCTCTCTAAAATGTGGCTTGCCGCTACTAAGAAGGCCTCATAG

>lcl|HE687306.1_cds_CCG28447.1_1 [protein=polyprotein] [protein_id=CCG28447.1] [location=21..3614] [gbkey=CDS]  (0 bp)
ATGTATGTTTTATTGACAATTCTAATCTCGGTTCTGGTGTGTGAAGCGGTTATTAGAGTGTCTCTAAGCTCCACAAGAGA
GGAAACCTGTTTTGGTGACTCCACCAACCCAGAGATGATTGAAGGAGCTTGGGATTCACTCAGAGAGGAGGAGATGCCAG
AGGAGCTCTCCTGCTCTGTATCAGGCATAAGGGAGGTTAAGACCTCAAGCCAGGAGTTATACAGAGCATTAAAAGCCATC
ATTGCTGCTGATGGCTTGAACAACATCACCTGCCATGGTAAGAATCCTGAGGACAAGATTTCTCTCATAAAGGGTCCTCC
TCACAAAAAGCGGGTGGGGATAGTCCGGTGTGAGAGACGAAGAGATGCTAAGCAAATAGGGAGAGAAACTATGGCAGGGA
TTGCGATGACAGTCCTTCCAGCCTTAGCAGTTTTTGCTTTGGCACCTGTTGTTTTTGCTGAAGACCCCCATCTCAGAAAC
AGACCAGGGAAGGGGCACAACTACATTGACGGGATGACTCAGGAGGATGCCACATGCAAACCTGTGACATATGCTGGGGC
ATGTAGCAGTTTTGATGTCTTGCTTGAAAAGGGAAAATTTCCCCTTTTCCAGTCATATGCTCATCATAGAACTCTACTAG
AGGCAGTTCACGACACCATCATTGCAAAGGCTGATCCACCTAGCTGTGACCTTCAGAGTGCTCATGGGAATCCCTGTATG
AAAGAGAAACTTGTGATGAAGACACATTGTCCAAATGACTACCAGTCAGCTCATTACCTCAACAATGACGGGAAAATGGC
TTCAGTCAAGTGCCCACCTAAGTATGAGCTCACTGAGGACTGCAACTTTTGTAGACAGATGACAGGTGCTAGCCTGAAGA
AGGGGTCTTATCCTCTCCAAGACTTATTTTGTCAGTCAAGTGAGGATGATGGATCAAAATTGAAAACAAAAATGAAAGGG
GTCTGCGAAGTGGGGGTTCAAGCACTCAAAAAGTGTGATGGCCAACTCAGCACTGCACATGAGGTTGTGCCCTTTGCAGT
GTTTAAAAACTCAAAGAAGGTTTATCTTGATAAACTTGACCTCAAGACTGAGGAGAATCTGCTACCAGACTCATTTGTCT
GCTTCGAGCATAAGGGACAGTATAAAGGAACAATGGACTCTGGTCAGACCAAGAGGGAGCTCAAAAGCTTTGATATCTCT
CAGTGCCCCAAGATTGGAGGGCATGGTAGTAAGAAGTGCACTGGGGACGCAGCATTTTGCTCTGCTTATGAATGCACTGC
TCAGTATGCCAATGCCTATTGTTCACATGCTAACGGGTCAGGGATTGTGCAGATTCAAGTATCAGGGGTCTGGAAGAAGC
CTTTATGTGTAGGGTATGAGAGAGTGGTTGTGAAGAGAGAACTCTCTGCCAAACCCATCCAGAGAGTTGAGCCTTGCACA
ACTTGTATAACCAAATGTGAGCCTCATGGATTGGTTGTCCGATCAACAGGGTTCAAGATATCATCTGCAGTTGCTTGTGC
TAGCGGGGTTTGCGTCACAGGGTCGCAGAGTCCTTCTACTGAGATTACACTCAAGTATCCAGGGATATCCCAGTCCTCTG
GGGGGGACATAGGGGTTCACATGGCACACGATGATCAGTCAGTTAGCTCCAAAATAGTAGCTCACTGCCCTCCCCAGGAC
CCGTGCTTAGTGCATGGCTGCATAGTGTGTGCTCATGGCCTGATAAATTACCAGTGTCACACTGCTCTCAGTGCCTTTGT
TGTCATATTTGTATTCAGTTCTACTGCAATAATTTGCTTAGCTGTTCTTTATAGGGTGCTCAAGTGCTTAAAGATTGCCC
CAAGGAAAGTCCTGAATCCACTAATGTGGATTACAGCCTTCATCAGATGGGTGTATAAGAAGATGGTTGCTAGAGTGGCA
GACAATATTAATCAAGTGAACAGAGAAATAGGATGGATGGAAGGAGGTCAGTTGGCTCTAGGGAACCCTGCCCCTATTCC
TCGTCATGCCCCAATCCCACGTTATAGCACATACCTAATGCTACTATTGATTGTCTCATATGCATCAGCATGTTCAGAAC
TGATTCAGGCAAGCTCCAGAATCACCACTTGCTCCACAGAGGGTGTCAACACCAAGTGTAGACTGTCTGGCACAGCATTG
ATCAGGGCAGGGTCAGTTGGGGCAGAGGCTTGTTTGATGTTGAAGGGGGTCAAGGAAGATCAAACCAAGTTCTTAAAGAT
AAAAACTGTCTCAAGTGAGCTATCGTGCAGGGAGGGCCAGAGCTATTGGACTGGGTCCTTTAGCCCCAAGTGCCTGAGCT
CAAGGAGATGCCATCTTGTCGGGGAATGTCATGTGAATAGGTGTCTGTCTTGGAGGGACAATGAAACTTCAGCAGAGTTT
TCATTTGTTGGAGAAAGCACAACCATGCGAGAGAATAAGTGTTTTGAGCAGTGTGGAGGATGGGGGTGTGGATGTTTCAA
TGTGAACCCTTCTTGCTTATTTGTGCACACGTATCTGCAGTCAGTTAGAAAAGAGGCCCTTAGAGTTTTTAACTGTATCG
ACTGGGTGCATAAACTCACTCTAGAGATCACAGACTTTGATGGCTCTGTTTCAACAATAGACTTAGGAGCATCATCTAGC
CGTTTCACAAACTGGGGTTCAGTTAGCCTCTCACTGGACGCAGAGGGCATTTCAGGCTCAAATAGCTTTTCTTTTATTGA
GAGCCCAGGCAAAGGGTATGCAATTGTTGATGAGCCATTCTCAGAGATCCCTCGGCAAGGGTTCTTGGGGGAGATCAGGT
GCAATTCAGAGTCCTCAGTCCTGAGTGCTCATGAATCATGCCTTAGGGCACCAAACCTTGTCTCGTACAAGCCCATGATA
GATCAATTGGAGTGCACTACAAATCTGATTGATCCCTTTGTTGTCTTTGAGAGGGGTTCTCTGCCACAGACAAGGAATGA
CAAAACCTTTGCAGCTTCAAAAGGAAATAGAGGTGTTCAGGCATTCTCTAAGGGCTCTGTACAAGCTGATCTGACTCTGA
TGTTTGATAATTTTGAGGTGGACTTTGTGGGAGCAGCCGTGTCTTGTGATGCCGCCTTCTTGAATTTGACAGGTTGCTAT
TCTTGCAATGCAGGGGCCAGAGTCTGCCTGTCCATCACATCCACAGGAACTGGAACTCTCTCTGCCCACAATAAGGACGG
GTCTCTGCATATAGTTCTCCCATCAGAGAACGGGACAAAAGATCAGTGTCAGATACTACATTTTACTGTACCTGAAGTAG
AAGAGGAGTTCATGTACTCTTGTGATGGAGATGAGCGGCCTCTGTTAGTGAAAGGGACCCTGATAGCTATTGACCCATTT
GATGATAGACGGGAAGCAGGGGGGGAATCAACAGTTGTGAATCCAAAATCTGGATCTTGGAATTTCTTTGACTGGTTTTC
TGGACTCATGAGTTGGTTTGGAGGGCCGCTTAAAACTACACTCCTCATTTGCCTGTATGTTGCATTATCAATTGGGCTCT
TCTTCCTCCTTATATATCTTGGAAGAACAGGCCTCTCTAAAATGTGGCTTGCCGCTACTAAGAAGGCCTCATAG

>DQ380191|Entebbe|1944|Uganda  (0 bp)
ATGTATGCTTTACTAACAATTCTAATCTCGGTTCTGGTGTGTGAAGCGGTTATTAGAGTGTCTCTAAGCTCCACAAGAGA
AGAAACCTGTTTTGGTGACTCCACCAACCCAGAGATGATTGAAGGAGCTTGGGATTCACTCAGAGAGGAGGAGATGCCAG
AGGAGCTCTCCTGTTCCATATCAGGCATAAGGGAGGTTAAGACCTCAAGCCAGGAATTACACAGGGCATTAAAAGCCATC
ATTGCTGCTGATGGCTTGAACAACATCACCTGCCATGGTAAGGATCCTGAGGACAAGATTTCTCTCATAAAAGGTCCTCC
TCACAAAAAGCGGGTGGGGGTAGTTCGGTGTGAGAGACGAAGAGACGCTAAGCAAATAGGGAGAGAAACCATGGCAGGGA
TTGCAATGACAGTCCTTCCAGCCTTAGCAGTTTTTGCTTTGGCACCTGTTGTTTTTGCTGAAGACCCTCATCTCAGAAAC
AGACCAGGGAAGGGACACAACTACATTGACGGGATGACTCAGGAGGATGCCACATGTAAACCTGTGACATATGCTGGGGC
ATGTAGCAGTTTTGATGTCTTGCTCGAAAAGGGAAAATTTCCCCTCTTCCAGTCGTATGCTCATCATAGAACTCTATTAG
AGGCAGTTCACGACACCATCATTGCAAAGGCTGATCCACCTAGCTGTGACCTTCAGAGTGCTCATGGGAATCCCTGCATG
AAAGAGAAACTCGTAATGAAGACACACTGTCCAAATGACTACCAGTCAGCTCATTACCTCAACAATGACGGGAAAATGGC
TTCAGTCAAGTGCCCTCCTAAGTATGAGCTCACTGAGGACTGCAACTTTTGTAGGCAGATGACAGGTGCTAGCTTGAAGA
AGGGGTCTTATCCTCTCCAAGACTTATTTTGTCAGTCAAGTGAGGATGATGGATCAAAATTAAAAACAAAAATGAAAGGG
GTCTGCGAAGTGGGGGTTCAAGCACTCAAAAAGTGTGATGGCCAACTCAGCACTGCACATGAGGTTGTGCCCTTTGCAGT
GTTTAAGAACTCAAAGAAGGTTTATCTTGACAAGCTTGACCTCAAGACTGAGGAAAATCTGCTACCAGACTCATTTGTCT
GCTTCGAGCATAAGGGACAGTACAAAGGAACAATGGACTCTGGTCAGATTAAGAGGGAGCTCAAAAGCTTTGATATCTCT
CAGTGCCCCAAGATTGGAGGACATGGTAGCAAGAAGTGCACTGGGGACGCAGCATTTTGCTCTGCTTATGAGTGTACTGC
TCAATACGCCAATGCCTATTGTTCACATGCTAATGGGTCAGGAATTGTACAGATACAAGTATCCGGGGTCTGGAAGAAGC
CTTTATGTGTAGGGTATGAGAGAGTGGTTGTGAAGAGAGAACTCTCTGCCAAGCCCATCCAGAGAGTTGAGCCTTGCACA
ACTTGTATAACCAAATGTGAGCCTCATGGATTGGTTGTCCGATCAACAGGGTTCAAGATATCATCTGCAGTTGCTTGTGC
TAGCGGAGTTTGCGTCACAGGATCGCAGAGCCCTTCTACTGAGATTACACTCAAGTATCCAGGGATATCCCAGTCCTCTG
GGGGAGACATAGGGGTTCACATGGCACATGATGATCAGTCAGTTAGCTCCAAAATAGTAGCTCACTGCCCCCCCCAGGAC
CCGTGCCTAGTGCATGGCTGCATAGTGTGTGCTCATGGCTTGATAAATTACCAGTGTCACACTGCTCTCAGTGCCTTTGT
TGTTGTGTTCGTATTCAGCTCTGTTGCAATAATTTGTTTGGCCATTCTTTATAAGGTGCTCAAGTGCCTAAAGATTGCCC
CAAGGAAAGTTCTGAATCCACTAATGTGGATTACTGCCTTCATCAGATGGGTGTATAAGAAGATGGTTGCTAGAGTGGCA
GACAATATCAATCAAGTGAACAGGGAAATAGGATGGATGGAAGGAGGCCAGTTGGTTCTAGGGAACCCTGCCCCTATTCC
TCGTCATGCTCCAATTCCACGTTATAGCACATACCTAATGCTGCTATTGATTGTCTCATATGCATCAGCATGTTCAGAAC
TAATTCAGGCAAGCTCCAGAATCACCACCTGCTCCACAGAAGGTGTCAACACCAAGTGTAGGCTGTCTGGCACAGCATTA
ATCAGGGCAGGGTCAGTTGGGGCAGAGGCTTGTTTGATGTTAAAGGGGGTCAAGGAAGACCAGACCAAGTTCTTGAAGAT
AAAAACTGTCTCAAGTGAGCTATCGTGTAGGGAGGGCCAGAGCTATTGGACTGGGTCCTTTAGCCCCAAATGTCTGAGCT
CAAGGAGATGCCATCTTGTCGGAGAATGTCATGTGAATAGGTGTCTGTCTTGGAGGGACAATGAGACTTCAGCAGAATTT
TCATTTGTTGGGGAAAGCACGACCATGCGAGAGAATAAGTGTTTTGAGCAGTGTGGAGGATGGGGATGTGGGTGTTTCAA
TGTGAACCCATCTTGCTTATTTGTGCACACGTATCTGCAGTCAGTTAGAAAAGAGGCCCTTAGAGTTTTTAACTGTATTG
ATTGGGTGCATAAACTCACTCTAGAGATCACAGACTTTGATGGCTCTGTTTCAACAGTAGACTTGGGAGCATCATCTAGC
CGTTTCACAAACTGGGGTTCAGTTAGCCTCTCACTGGACGCAGAGGGCATTTCAGGCTCAAATAGCTTCTCTTTCATTGA
GAGCCCAGGCAAAGGGTATGCAATTGTTGATGAGCCATTCTCAGAAATTCCTCGGCAAGGGTTCTTGGGAGAGATCAGGT
GCAATTCAGAATCTTCAGTCCTGAGTGCTCATGAATCATGCCTTAGGGCACCAAACCTTATCTCATACAAACCCATGATA
GATCAGTTGGAGTGCACAACAAATCTGATTGATCCCTTTGTTGTCTTTGAGAGGGGTTCTCTGCCTCAGACAAGGAATGA
CAAAACCTTTGCAGCTTCAAAAGGAAATAGGGGTGTTCAAGCTTTCTCTAAGGGCTCTGTACAAGCTGATCTAACTCTGA
TGTTTGACAATTTTGAGGTGGACTTTGTGGGAGCAGCCGTGTCTTGTGATGCCGCCTTCTTAAACTTGACAGGTTGCTAT
TCCTGCAATGCAGGGGCCAGAGTCTGTCTGTCTATCACATCTACAGGAACTGGAACTCTTTCTGCCCACAATAAGGATGG
GTCTCTGCATATAGTTCTTCCATCAGAGAATGGAACAAAAGATCAGTGTCAGATACTACACTTCACTGTACCTGAGGTGG
AGGAGGAGTTTATGTACTCTTGTGATGGAGATGAGCGGCCTCTGTTGGTGAAGGGGACCCTGATAGCTATTGATCCATTT
GATGATAGGCGAGAAGCAGGGGGGGAATCAACAGTTGTGAATCCAAAATCTGGATCTTGGAACTTCTTTGACTGGTTTTC
TGGACTTATGAGTTGGTTTGGAGGGCCTCTTAAGACTATACTCCTAATTTGCCTGTATGTAGCATTATCAATTGGGCTCT
TTTTCCTTCTTATATATCTTGGAAGAACAGGTCTCTCCAAAATGTGGCTTGCTGCCACTAAGAAAGCTTCATAG

>MG649056|RVFV_BJ01_Sera_8d  (0 bp)
ATGTATGTTTTACTAACAATTCTAATCTCGGTTCTGGTGTGTGAAGCGATTATTAGAGTGTCTCTAAGCTCCACAAGAGA
GGAAACCTGTTTTGGTGACTCCACCAACCCAGAGATGATTGAAGGAGCTTGGGATTCACTCAGAGAGGAGGAGATGCCAG
AAGAGCTCTCCTGTTCCATATCTGGCATAAGGGAGGTCAAGACCTCAAGCCAGGAATTATACAGGGCATTAAAAGCCATC
ATTGCTGCTGATGGCTTGAACAACATCACCTGCCATGGTAAGGATCCTGAGGACAAAATTTCTCTCATAAAGGGTCCTCC
TCACAAGAAGCGGGTGGGGATAGTTCGGTGTGAGAGACGAAGGGACGCTAAGCAAATAGGGAGAGAAACCATGGCAGGGA
TTGCAATGACAGTTCTTCCCGCCTTAGCAGTTTTTGCTTTGGCACCTGTTGTTTTTGCTGAGGACCCTCATCTCAGAAAC
AGACCAGGGAAGGGACATAACTACATTGACGGGATGACTCAGGAGGATGCCACATGCAAACCTGTGACATATGCTGGGGC
ATGTAGCAGTTTTGATGTTTTGCTCGAAAAGGGAAAATTCCCCCTCTTCCAGTCATATGCTCATCATAGAACTCTACTAG
AGGCAGTTCACGACACCATCATTGCAAAGGCTGATCCACCTAGCTGTGATCTCCAGAGTGCTCATGGGAATCCCTGCATG
AAAGAGAAACTCGTGATGAAGACACACTGTCCAAATGACTACCAGTCAGCTCATTACCTCAACAATGACGGGAAAATGGC
TTCAGTCAAGTGCCCTCCTAAGTATGAGCTTACTGAGGACTGCAACTTTTGTAGGCAGATGACAGGTGCTAGCTTGAAGA
AGGGGTCTTATCCTCTCCAGGACTTATTTTGTCAGTCAAGTGAGGATGATGGATCAAAACTAAAGACAAAAATGAAAGGG
GTCTGCGAAGTGGGGGTTCAGGCACTCAAAAAGTGTGATGGCCAACTCAGCACTGCACATGAGGTTGTGCCCTTTGCAGT
GTTTAAGAATTCAAAGAAGGTTTATCTTGACAAGCTTGACCTTAAGACTGAAGAAAATCTGCTACCAGACTCATTTGTCT
GCTTTGAGCATAAGGGACAGTATAAAGGAACAATGGACTCTGGTCAGACTAAGAGGGAGCTCAAAAGCTTTGATATCTCT
CAGTGCCCCAAGATTGGGGGACATGGTAGCAAGAAGTGCACTGGGGACGCAGCATTTTGCTCTGCTTATGAGTGTACTGC
TCAATATGCCAATGCCTATTGTTCACATGCTAATGGGTCTGGGATTGTACAGATACAAGTATCCGGGGTCTGGAAGAAGC
CTTTATGTGTGGGGTATGAGAGAGTGGTTGTGAAGAGAGAACTCTCTGCCAAGCCCATCCAGAGAGTTGAGCCTTGCACA
ACTTGCATAACCAAATGTGAGCCTCATGGATTGGTTGTCCGATCAACAGGGTTCAAGATATCATCTGCAGTTGCTTGTGC
CAGCGGAGTTTGCGTCACAGGATCGCAGAGCCCTTCTACTGAGATCACTCTCAAGTATCCAGGGATATCCCAGTCCTCTG
GGGGGGATATAGGGGTTCACATGGCACATGATGATCAGTCAGTTAGCTCCAAAATAGTGGCTCACTGCCCCCCCCAGGAC
CCGTGCCTAGTGCATGGCTGCATAGTGTGTGCTCATGGCTTGATAAATTACCAGTGTCACACTGCTCTTAGTGCTTTTGT
TGTTGTGTTCGTATTCAGCTCTGTTGCAATAATTTGTCTGGCCATTCTTTATAAGGTGCTCAGGTGCCTAAAGATTGCCC
CAAAGAAAGTTCTGAATCCACTAATGTGGATCACTGCCTTCATCAGATGGGTGTATAAGAAGATGGTTGCCAGAGTGGCA
GACAATATCAATCAAGTGAACAGAGAAATAGGATGGATGGAAGGAGGCCAGTTGGCTCTAGGGAACCCTGCTCCCATTCC
TCGTCATGCTCCGATTCCACGTTATAGCACATACCTAATGCTACTATTGATTATCTCATATGCATCAGCATGTTCAGAAC
TGATTCAGGCAAGCTCCAGAATCACCACTTGCTCCACAGAAGGTGTCAACACCAAGTGTAGGCTGTCTGGCACAGCATTA
ATCAGGGCAGGGTCAGTTGGGGCAGAGGCTTGTTTAATGTTAAAGGGGGTCAAGGAAGACCAGACCAAGTTCTTGAAGAT
AAAAACTGTCTCAAGTGAGCTATCGTGCAGGGAGGGCCAGAGCTATTGGACTGGGTCCTTTAGCCCCAAATGTCTGAGCT
CAAGGAGATGCCATCTTGTCGGAGAATGTCATGTGAATAGGTGTCTGTCTTGGAGGGACAATGAAACTTCAGCAGAATTT
TCATTTGTTGGGGAAAGCACGACCATGCGAGAGAATAAGTGTTTTGAGCAGTGTGGAGGATGGGGATGTGGATGTTTCAA
TGTGAACCCATCTTGCTTATTTGTGCACACGTATCTGCAATCAGTTAGAAAAGAGGCTCTTAGAGTTTTTAACTGTATTG
ATTGGGTGCATAAACTCACTCTAGAGATCACAGACTTTGATGGCTCTGTTTCAACAATAGACTTGGGAGCATCATCTAGC
CGTTTCACAAACTGGGGCTCAGTTAGCCTCTCACTGGACGCAGAGGGCATTTCAGGCTCAAATAGCTTTTCTTTCATTGA
GAGCCCAGGCAAAGGGTATGCAATTGTTGATGAGCCATTCTCAGAAATTCCTCGGCAAGGGTTCTTGGGGGAGATCAGGT
GCAATTCAGAATCTTCTGTCCTGAGTGCTCATGAGTCATGCCTTAGGGCACCAAACCTTATCTCATACAAACCCATGATA
GATCAGTTGGAGTGCACAACAAATCTGATTGATCCCTTTGTTGTCTTTGAGAGGGGATCTCTGCCACAGACAAGGAATGA
CAAAACCTTTGCAGCTTCAAAAGGAAATAGGGGTGTTCAAGCTTTCTCTAAAGGCTCTGTACAGGCTGATCTAACTCTGA
TGTTTGACAATTTTGAGGTGGACTTTGTGGGAGCAGCCGTGTCTTGTGATGCCGCCTTCTTAAATTTGACAGGTTGCTAT
TCCTGCAATGCTGGAGCCAGAGTCTGCCTGTCTATCACATCCACAGGAACTGGAACTCTTTCTGCCCACAATAAGGATGG
GTCTCTGCATATAGTTCTTCCATCAGAGAATGGAACAAAAGATCAGTGTCAGATACTACACTTCACTGTACCTGAGGTGG
AGGAGGAGTTCATGTACTCTTGTGATGGAGATGAGCGACCTTTGTTGGTGAAGGGGACCCTAATAGCTATTGATCCATTT
GATGATAGGCGAGAAGCAGGGGGAGAATCAACAGTTGTGAATCCAAAATCTGGATCTTGGAACTTCTTTGACTGGTTTTC
TGGACTTATGAGTTGGTTTGGAGGACCTCTTAAGACTATACTCCTAATTTGCCTGTATGTAGCATTATCAATTGGGCTCT
TTTTCCTTCTTATATATCTTGGAAGAACAGGTCTCTCTAAAATGTGGCTTGCTGCCACTAAGAAAGCCTCATAG

>lcl|KX944832.1_cds_ATP66943.1_1 [protein=glycoprotein] [protein_id=ATP66943.1] [location=<1..3570] [gbkey=CDS]  (0 bp)
------------------------ATCACGGTTCTGGTGTGTGAGGCGGTTATTAGAGTGTCTCTAAGTTCCACAAGAGA
AGAGACCTGCTTTGGTGACTACACCAACCCAGAGATGATTGAAGGAGCTTGGGATTCACTCAGAGAGGAGGAGATGCCAG
AAGAGCTCTCCTGTTCCATATCAGGCATAAGGGAGGTCAAAACCTCAAGCCAGGAATTGTATAGGGCATTAAAAGCCATC
ATTGCTGCTGATGGCTTGAACAACATCACCTGCCATGGTAAGGATCCTGAGGATAAGATTTCTCTCGTAAAGGGTCCTCC
TCACAAAAAGCGGGTGGGGATAGTTCGGTGTGAGAGACGAAGAGACGCTAAGCAAATAGGAAGAGAAACCATGGCAGGGA
TTGCAATGACAGTCCTTCCAGCCTTAGCAGTTTTTGCTTTGGCACCTGTTGTTTTTGCTGAAGACCCTCATCTCAGAAAC
AGACCAGGGAAGGGGCACAACTACATTGACGGGATGACTCAGGAGGACGCCACATGCAAACCTGTGACATATGCTGGGGC
TTGTAGCAGTTTTGATGTCTTGCTCGAAAAGGGAAAATTCCCCCTCTTCCAGTCGTATGCCCATCACAGAACCCTACTAG
AAGCAGTTCACGACACCATCATTGCAAAGGCTGATCCACCTAGCTGTGGCCTTCAGAGTGCTCATGGGAATCCCTGCATG
AAGGAGAAACTCGTGATGAAGACACACTGTCCAAATGACTACCAGTCAGCTCATTACCTCAACAATGACGGGAAAATGGC
TTCAGTCAAGTGCCCTCCTAAATATGAGCTCACTGAGGACTGCAATTTTTGCAGGCAGATGACAGGTGCTAGCTTGAAGA
AGGGGTCTTATCCTCTTCAGGACTTATTTTGTCAGTCAAGTGAGGATGATGGATCAAAATTAAAAACAAAAATGAAAGGG
GTCTGCGAAGTGGGGGTTCAAGCACTCAAAAAGTGTGATGGCCAACTCAGCACTGCACATGAGGTTGTGCCCTTTGCAGT
ATTTAAGAACTCAAAGAAGGTTTATCTTGATAAGCTTGACCTCAAGACTGAGGAAAATCTGTTGCCAGACTCATTTGTCT
GCTTCGAGCATAAGGGACAGTATAAAGGAACAATGGACTCTGGTCAGACCAAGAGGGAGCTCAAAAGCTTTGATATCTCT
CAGTGCCCCAAGATTGGAGGACATGGTAGCAAGAAGTGCACTGGGGACGCAGCTTTTTGCTCTGCTTATGAGTGCACTGC
TCAATACGCCAATGCTTATTGTTCACATGCTAATGGGTCAGGAGTTGTACAGATACAAGTATCCGGGGTCTGGAAGAAGC
CTTTGTGTGTCGGGTATGAGAGGGTGGTTGTGAAGAGAGAACTCTCTGCTAAGCCCATCCAGAGAGTTGAGCCTTGCACA
ACTTGTATAACCAAATGTGAGCCTCACGGATTGGTTGTCCGATCAACAGGTTTCAAGATATCATCTGCAGTTGCTTGTGC
TAGCGGAGTTTGCGTTACAGGATCGCAGAGCCCTTCTACCGAGATTACACTCAAGTATCCAGGGATATCCCAGTCCTCTG
GGGGGGACATAGGGGTTCACATGGCACATGATGATCAGTCAGTTAGCTCCAAAATAGTAGCTCACTGCCCTCCCCAGGAT
CCATGCCTAGTGCATGGCTGCATAGTGTGTGCTCATGGCCTGATAAATTACCAGTGTCACACTGCTCTCAGTGCCTTTGT
TGTTGTGTTCGTATTTAGCTCTGTCGCAATAATTTGTTTGGCCATTCTTTATAAAGTTCTCAAGTGCCTAAAGATTGCCC
CAAGGAAAGTTCTGAATCCACTAATGTGGATTACTGTTTTCATCAGATGGGTGTATAAGAAGATGGTTGCCAGAGTAGCA
GACAATATCAATCAGGTGAACAGGGAAATAGGATGGATGGAAGGAGGCCAGCTGGCTCTAGGGAACCCTGCCCCTATTCC
TCGTCATGCTCCAATTCCACGTTATAGCACATACCTAATGCTACTATTGATTGTCTCATATGCATCAGCATGTTCAGAAC
TGATTCAGGCAAGCTCCAGAATCACCACTTGCTCCACAGAAGGTGTCAACACCAAGTGTAGGCTGTCTGGCACAGCATTA
ATCAGGGCAGGGTCAGTTGGGGCAGAGGCTTGTTTGATGTTAAAGGGGGTCAAGGAAGACCAAACCAAGTTTTTGAAGAT
AAAAACTGTCTCAAGTGAGCTATCGTGCAGGGAGGGCCAGAGCTATTGGACTGGGTCCTTTAGCCCTAAATGTCTGAGCT
CAAGGAGATGCCATCTTGTCGGGGAATGTCATGTGAATAGGTGTCTGTCTTGGAGAGACAATGAAACCTCAGCAGAATTT
TCATTTGTTGGGGAAAGCACGACCATGCGGGAGAACAAGTGTTTTGAGCAGTGTGGAGGATGGGGATGTGGGTGTTTCAA
TGTGAACCCATCTTGCTTATTTGTGCACACGTATCTGCAGTCAGTCAGAAAAGAGGCCCTTAGAGTTTTCAACTGTATCG
ATTGGGTGCATAAACTCACTCTAGAGATTACTGACTTTGATGGCTCTGTTTCAACAATAGACCTGGGAGCATCATCTAGC
CGTTTCACAAACTGGGGTTCAGTTAGCCTCTCACTGGACGCAGAGGGCATTTCAGGCTCAAACAGCTTTTCCTTCATTGA
GAGCCCAGGCAAAGGGTATGCAATTGTTGATGAGCCATTCTCAGAAATTCCTCGGCAAGGGTTCTTGGGGGAGATCAGGT
GCAATTCAGAATCTTCAGTCCTGAGTGCTCATGAATCATGCCTTAGGGCACCAAATCTTATTTCATACAAGCCCATGATA
GATCAGTTGGAGTGCACAACAAATCTGATTGACCCCTTTGTTGTCTTTGAGAGGGGCTCTCTGCCACAGACAAGGAATGA
CAAAACCTTTGCAGCTTCAAAAGGAAATAGGGGTGTTCAAGCTTTCTCTAAGGGCTCTGTACAGGCTGATCTAACACTGA
TGTTTGACAATTTTGAGGTGGACTTTGTGGGAGCAGCCGTGTCTTGTGATGCCGCCTTCTTAAATTTGACAGGTTGCTAT
TCCTGCAATGCAGGGGCCAGAGTCTGCCTGTCTATCACATCCACAGGAACTGGAACTCTCTCTGCCCACAATAAAGATGG
ATCTCTGCATATAGTTCTTCCATCAGAGAATGGAACAAAAGATCAGTGTCAGATACTACACTTCACTGTACCTGAGGTAG
AGGAGGAGTTTATGTACTCTTGTGATGGAGATGAGCGGCCTCTGTTGGTGAAGGGAACCCTGATAGCTATTGATCCATTT
GATGATAGGCGAGAAGCAGGGGGGGAATCAACAGTTGTGAATCCAAAATCTGGATCTTGGAATTTCTTTGACTGGTTTTC
TGGACTCATGAGTTGGTTTGGAGGGCCTCTTAAGACTATACTCCTCATTTGCCTGTATGTAGCATTATCAATTGGGCTCT
TTTTCCTTCTTATATATCTTGGAAGAACAGGCCTCTCTAAAATGTGGCTTGCTGCCACCAAGAAAGCCTCATAG

>lcl|EU574050.1_cds_ACE78389.1_1 [protein=glycoprotein] [protein_id=ACE78389.1] [location=21..3614] [gbkey=CDS]  (0 bp)
ATGTATGTTTTATTGACAATTCTAATCTCGGTTCTGGTGTGTGAAGCGGTTATTAGAGTGTCTCTAAGCTCCACAAGAGA
GGAAACCTGTTTTGGTGACTCCACCAACCCAGAGATGATTGAAGGAGCTTGGGATTCACTCAGAGAGGAGGAGATGCCAG
AGGAGCTCTCCTGCTCTGTATCAGGCATAAGGGAGGTTAAGACCTCAAGCCAGGAGTTATACAGAGCATTAAAAGCCATC
ATTGCTGCTGATGGCTTGAACAACATCACCTGCCATGGTAAGAATCCTGAGGACAAGATTTCTCTCATAAAGGGTCCTCC
TCACAAAAAGCGGGTGGGGATAGTCCGGTGTGAGAGACGAAGAGATGCTAAGCAAATAGGGAGAGAAACCATGGCAGGGA
TTGCGATGACAGTCCTTCCAGCCTTAGCAGTTTTTGCTTTGGCACCTGTTGTTTTTGCTGAAGACCCCCATCTCAGAAAC
AGACCAGGGAAGGGGCACAACTACATTGACGGGATGACTCAGGAGGATGCCACATGCAAACCTGTGACATATGCTGGGGC
ATGTAGCAGTTTTGATGTCTTGCTTGAAAAGGGAAAATTTCCCCTTTTCCAGTCATATGCTCATCATAGAACTCTACTAG
AGGCAGTTCACGACACCATCATTGCAAAGGCTGATCCACCTAGCTGTGACCTTCAGAGTGCTCATGGGAATCCCTGTATG
AAAGAGAAACTTGTGATGAAGACACATTGTCCAAATGACTACCAGTCAGCTCATTACCTCAACAATGACGGGAAAATGGC
TTCAGTCAAGTGCCCACCTAAGTATGAGCTCACTGAGGACTGCAACTTTTGTAGACAGATGACAGGTGCTAGCCTGAAGA
AGGGGTCTTATCCTCTCCAAGACTTATTTTGTCAGTCAAGTGAGGATGATGGATCAAAATTGAAAACAAAAATGAAAGGG
GTCTGCGAAGTGGGGGTTCAAGCACTCAAAAAGTGTGATGGCCAACTCAGCACTGCACATGAGGTTGTGCCCTTTGCAGT
GTTTAAAAACTCAAAGAAGGTTTATCTTGATAAACTTGACCTCAAGACTGAGGAGAATCTGCTACCAGACTCATTTGTCT
GCTTCGAGCATAAGGGACAGTATAAAGGAACAATGGACTCTGGTCAGACCAAGAGGGAGCTCAAAAGCTTTGATATCTCT
CAGTGCCCCAAGATTGGAGGGCATGGTAGTAAGAAGTGCACTGGGGACGCAGCATTTTGCTCTGCTTATGAATGCACTGC
TCAGTATGCCAATGCCTATTGTTCACATGCTAACGGGTCAGGGATTGTGCAGATTCAAGTATCAGGGGTCTGGAAGAAGC
CTTTATGTGTAGGGTATGAGAGAGTGGTTGTGAAGAGAGAACTCTCTGCCAAACCCATCCAGAGAGTTGAGCCTTGCACA
ACTTGTATAACCAAATGTGAGCCTCATGGATTGGTTGTCCGATCAACAGGGTTCAAGATATCATCTGCAGTTGCTTGTGC
TAGCGGGGTTTGCGTCACAGGGTCGCAGAGTCCTTCTACTGAGATTACACTCAAGTATCCAGGGATATCCCAGTCCTCTG
GGGGGGACATAGGGGTTCACATGGCACACGATGATCAGTCAGTTAGCTCCAAAATAGTAGCTCACTGCCCTCCCCAGGAC
CCGTGCTTAGTGCATGGCTGCATAGTGTGTGCTCATGGCCTGATAAATTACCAGTGTCACACTGCTCTCAGTGCCTTTGT
TGTCATATTTGTATTCAGTTCTACTGCAATAATTTGCTTAGCTGTTCTTTATAGGGTGCTCAAGTGCTTAAAGATTGCCC
CAAGGAAAGTCCTGAATCCACTAATGTGGATTACAGCCTTCATCAGATGGGTGTATAAGAAGATGGTTGCTAGAGTGGCA
GACAATATTAATCAAGTGAACAGAGAAATAGGATGGATGGAAGGAGGTCAGTTGGCTCTAGGGAACCCTGCCCCTATTCC
TCGTCATGCCCCAATCCCACGTTATAGCACATACCTAATGCTACTATTGATTGTCTCATATGCATCAGCATGTTCAGAAC
TGATTCAGGCAAGCTCCAGAATCACCACTTGCTCCACAGAGGGTGTCAACACCAAGTGTAGACTGTCTGGCACAGCATTG
ATCAGGGCAGGGTCAGTTGGGGCAGAGGCTTGTTTGATGTTGAAGGGGGTCAAGGAAGATCAAACCAAGTTCTTAAAGAT
AAAAACTGTCTCAAGTGAGCTATCGTGCAGGGAGGGCCAGAGCTATTGGACTGGGTCCTTTAGCCCCAAGTGCCTGAGCT
CAAGGAGATGCCATCTTGTCGGGGAATGTCATGTGAATAGGTGTCTGTCTTGGAGGGACAATGAAACTTCAGCAGAGTTT
TCATTTGTTGGAGAAAGCACAACCATGCGAGAGAATAAGTGTTTTGAGCAGTGTGGAGGATGGGGGTGTGGATGTTTCAA
TGTGAACCCTTCTTGCTTATTTGTGCACACGTATCTGCAGTCAGTTAGAAAAGAGGCCCTTAGAGTTTTTAACTGTATCG
ACTGGGTGCATAAACTCACTCTAGAGATCACAGACTTTGATGGCTCTGTTTCAACAATAGACTTAGGAGCATCATCTAGC
CGTTTCACAAACTGGGGTTCAGTTAGCCTCTCACTGGACGCAGAGGGCATTTCAGGCTCAAATAGCTTTTCTTTTATTGA
GAGCCCAGGCAAAGGGTATGCAATTGTTGATGAGCCATTCTCAGAGATCCCTCGGCAAGGGTTCTTGGGGGAGATCAGGT
GCAATTCAGAGTCCTCAGTCCTGAGTGCTCATGAATCATGCCTTAGGGCACCAAACCTTGTCTCGTACAAGCCCATGATA
GATCAATTGGAGTGCACTACAAATCTGATTGATCCCTTTGTTGTCTTTGAGAGGGGTTCTCTGCCACAGACAAGGAATGA
CAAAACCTTTGCAGCTTCAAAAGGAAATAGAGGTGTTCAGGCTTTCTCTAAGGGCTCTGTACAAGCTGATCTGACTCTGA
TGTTTGATAATTTTGAGGTGGACTTTGTGGGAGCAGCCGTGTCTTGTGATGCCGCCTTCTTGAATTTGACAGGTTGCTAT
TCTTGCAACGCAGGGGCCAGAGTCTGCCTGTCCATCACATCCACAGGAACTGGAACTCTCTCTGCCCACAATAAGGACGG
GTCTCTGCATATAGTTCTCCCATCAGAGAACGGGACAAAAGATCAGTGTCAGATACTACATTTTACTGTACCTGAAGTAG
AAGAGGAGTTCATGTACTCTTGTGATGGAGATGAGCGGCCTCTGTTAGTGAAAGGGACCCTGATAGCTATTGACCCATTT
GATGATAGACGGGAAGCAGGGGGGGAATCAACAGTTGTGAATCCAAAATCTGGATCTTGGAATTTCTTTGACTGGTTTTC
TGGACTCATGAGTTGGTTTGGAGGGCCGCTTAAAACTATACTCCTCATTTGCCTGTATGTTGCATTATCAATTGGGCTCT
TCTTCCTCCTTATATATCTTGGAAGAACAGGCCTCTCTAAAATGTGGCTTGCCGCTACTAAGAAGGCCTCATAG

>HM586964|KEN  (0 bp)
ATGTATGTTTTATTGACAATTCTAATCTCGGTTTGGGTGTGTGAAGCGGTTATTAGAGTGTCTCTAAGCTCCACAAGAGA
GGAAACCTGTTTTGGTGACTCCACCAACCCAGAGATGATTGAAGGAGCTTGGGATTCACTCAGAGAGGAGGAGATGCCAG
AGGAGCTCTCCTGCTCTGTATCAGGCATAAGGGAGGTTAAGACCTCAAGCCAGGAGTTATACAGAGCATTAAAAGCCATC
ATTGCTGCTGATGGCTTGAACAACATCACCTGCCATGGTAAGAATCCTGAGGACAAGATTTCTCTCATAAAGGGTCCTCC
TCACAAAAAGCGGGTGGGGATAGTCCGGTGTGAGAGACGAAGAGATGCTAAGCAAATAGGGAGAGAAACCATGGCAGGGA
TTGCGATGACAGTCCTTCCAGCCTTAGCAGTTTTTGCTTTGGCACCTGTTGTTTTTGCTGAAGACCCCCATCTCAGAAAC
AGACCAGGGAAGGGGCACAACTACATTGACGGAATGACTCAGGAGGATGCCACATGCAAACCTGTGACATATGCTGGGGC
ATGTAGCAGTTTTGATGTCTTGCTTGAAAAGGGAAAATTTCCCCTTTTCCAGTCATATGCTCATCATAGAACTCTACTAG
AGGCAGTTCACGACACCATCATTGCAAAGGCTGATCCACCTAGCTGTGACCTTCAGAGTGCTCATGGGAATCCCTGTATG
AAAGAGAAACTTGTGATGAAGACACATTGTCCAAATGACTACCAGTCAGCTCATTACCTCAACAATGACGGGAAAATGGC
TTCAGTCAAGTGCCCACCTAAGTATGAGCTCACTGAGGACTGCAACTTTTGTAGACAGATGACAGGTGCTAGCCTGAAGA
AGGGGTCTTATCCTCTCCAAGACTTATTTTGTCAGTCAAGTGAGGATGATGGATCAAAATTGAAAACAAAAATGAAAGGG
GTCTGCGAAGTGGGGGTTCAAGCACTCAAAAAGTGTGATGGCCAACTCAGCACTGCACATGAGGTTGTGCCCTTTGCAGT
GTTTAAAAACTCACAGAAGGTTTATCTTGATAAACTTGACCTCAAGACTGAGGAGAATCTGCTACCAGACTCATTTGTCT
GCTTCGAGCATAAGGGACAGTATAAAGGAACAATGGACTCTGGTCAGACCAAGAGGGAGCTCAAAAGCTTTGATATCTCT
CAGTGCCCCAAGATTGGAGGGCATGGTAGGAAGAAGAGAACTGGGGACGCAGCATTTTGCTCTGCTTATGAATGCACTGC
TCAGTATGCCAATGCCTATTGTTCACGTGCCAACGGGTCAGGGATTGTGCAGATTCAAGTATCAAGGGTCTGGAAGAAGC
CTTTATGTGTAGGGTATGAGAGAGTGGTTGTGAAGAGAGAACTCTCTGCCAAACCCATCCAGAGAGTTGAGCCTTGCACA
ACTTGTATAACCAAATGTGAGCCTCATGGATTGGTTGTCCGATCAACAGGGTTCAAGATATCATCTGCAGTTGCTTGTGC
TAGCGGGGTTTGCGTCACAGGGTCGCAGAGTCCTTCTACTGAGATTACACTCAAGTATCCAGGGATATCCCAGTCCTCTG
GGGGGGACATAGGGGTTCACATGGCACACGATGATCAGTCAGTTAGCTCCAAAATAGTAGCTCACTGCCCTCCCCAGGAC
CCGTGCTTAGTGCATGGCTGCATAGTGTGTGCTCATGGCCTGATAAATAACCAGTCACACTCTGCTCTCAGTGCCTTTGT
TGTCATATTTGTATTCAGTTCTACTGCAATAATTTGCTTAGCTGTTCTTTATAGGGTGCTCAAGTGCTTAAAGATTGCCC
CAAGGAAAGTCCTGAATCCACTAATGTGGATTACAGCCTTCATCAGATGGGTGTATAAGAAGATGGTTGCTAGAGTGGCA
GACAATATTAATCAAGTGAACAGAGAAATAGGATGGATGGAAGGAGGTCAGTTGGCTCTAGGGAACCCTGCCCCTATTCC
TCGTCATGCCCCAATCCCACGTTATAGCACATACCTAATGCTACTATTGATTGTCTCATATGCATCAGCATGTTCAGAAC
TGATTCAGGCAAGCTCCAGAATCACCACTTGCTCCACAGAGGGTGTCAACACCAAGTGTAGACTGTCTGGCACAGCATTG
ATCAGGGCAGGGTCAGTTGGGGCAGAGGCTTGTTTGATGTTGAAGGGGGTCAAGGAAGATCAAACCAAGTTCTTAAAGAT
AAAAACTGTCTCAAGTGAGCTATCGTGCAGGGAGGGCCAGAGCTATTGGACTGGGTCCTTTAGCCCCAAGTGCCTGAGCT
CAAGGAGATGCCATCTTGTCGGGGAATGTCATGTGAATAGGTGTCTGTCTTGGAGGGATAATGAAACTTCAGCAGAGTTT
TCATTTGTTGGAGAAAGCACAACCATGCGAGAGAATAAGTGTTTTGAGCAGTGTGGAGGATGGGGGTGTGGATGTTTCAA
TGTGAACCCTTCTTGCTTATTTGTGCACACGTATCTGCAGTCAGTTAGAAAAGAGGCCCTTAGAGTTTTTAACTGTATCG
ACTGGGTGCATAAACTCACTCTAGAGATTACAGACTTTGATGGCTCTGTTTCAACAATAGACTTAGGAGCATCATCTAGC
CGTTTCACAAACTGGGGTTCAGTTAGCCTCTCACTGGACGCAGAGGGCATTTCAGGCTCAAATAGCTTTTCTTTTATTGA
GAGCCCAGGCAAAGGGTATGCAATTGTTGATGAGCCATTCTCAGAGATCCCTCGGCAAGGGTTCTTGGGGGAGATCAGGT
GCAATTCAGAGTCCTCAGTCCTGAGTGCTCATGAATCATGCCTTAGGGCACCAAACCTTGTCTCGTACAAGCCCATGATA
GATCAATTGGAGTGCACTACAAATCTGATTGATCCCTTTGTTGTCTTTGAGAGGGGTTCTCTGCCACAGACAAGGAATGA
CAAAACCTTTGCAGCTTCAAAAGGAAATAGAGGTGTTCAGGCTTTCTCTAAGGGCTCTGTACAAGCTGATCTGACTCTGA
GGTTTGATAATTTTGAGGTGGACTTTGTGGGAGCAGCCGTGTCTTGTGATGCCGCCTTCTTGAATTTGACAGGTTGCTAT
TCTTGCAATGCAGGGGCCAGAGTCTGCCTGTCTATCACATCCACAGGAACTGGAACTCTCTCTGCCCACAATAAGGACGG
GTCTCTGCATATAGTTCTCCCATCAGAGAACGGGACAAAAGATCAGTGTCAGATACTACATTTTACTGTACCTGAAGTAG
AAGAGGAGTTCATGTACTCTTGTGATGGAGATGAGCGGCCTCTGTTAGTGAAAGGGACCCTGATAGCTATTGACCCATTT
GATGATAGACGGGAAGCAGGGGGGGAATCAACAGTTGTGAATCCAAAATCTGGATCTTGGAATTTCTTTGACTGGTTTTC
TGGACTCATGAGTTGGTTTGGAGGGCCGCTTAAAACTATACTCCTCATTTGCCTGTATGTTGCATTATCAATTGGGCTCT
TCTTCCTCCTTATATATCTTGGAAGAACAGGCCTCTCTAAAATGTGGCTTGCCGCTACTAAGAAGGCCTCATAG

>EU574034|2007003081|2007_02_27|Kenya  (0 bp)
ATGTATGTTTTATTGACAATTCTAATCTCGGTTCTGGTGTGTGAAGCGGTTATTAGAGTGTCTCTAAGCTCCACAAGAGA
GGAAACCTGTTTTGGTGACTCCACCAACCCAGAGATGATTGAAGGAGCTTGGGATTCACTCAGAGAGGAGGAGATGCCAG
AGGAGCTCTCCTGCTCTGTATCAGGCATAAGGGAGGTTAAGACCTCAAGCCAGGAGTTATACAGAGCATTAAAAGCCATC
ATTGCTGCTGATGGCTTGAACAACATCACCTGCCATGGTAAGAATCCTGAGGACAAGATTTCTCTCATAAAGGGTCCTCC
TCACAAAAAGCGGGTGGGGATAGTCCGGTGTGAGAGACGAAGAGATGCTAAGCAAATAGGGAGAGAAACCATGGCAGGGA
TTGCGATGACAGTCCTTCCAGCCTTAGCAGTTTTTGCTTTGGCACCTGTTGTTTTTGCTGAAGACCCCCATCTCAGAAAC
AGACCAGGGAAGGGGCACAACTACATTGACGGGATGACTCAGGAGGATGCCACATGCAAACCTGTGACATATGCTGGGGC
ATGTAGCAGTTTTGATGTCTTGCTTGAAAAGGGAAAATTTCCCCTTTTCCAGTCATATGCTCATCATAGAACTCTACTAG
AGGCAGTTCACGACACCATCATTGCAAAGGCTGATCCACCTAGCTGTGACCTTCAGAGTGCTCATGGGAATCCCTGTATG
AAAGAGAAACTTGTGATGAAGACACATTGTCCAAATGACTACCAGTCAGCTCATTACCTCAACAATGACGGGAAAATGGC
TTCAGTCAAGTGCCCACCTAAGTATGAGCTCACTGAGGACTGCAACTTTTGTAGACAGATGACAGGTGCTAGCCTGAAGA
AGGGGTCTTATCCTCTCCAAGACTTATTTTGTCAGTCAAGTGAGGATGATGGATCAAAATTGAAAACAAAAATGAAAGGG
GTCTGCGAAGTGGGGGTTCAAGCACTCAAAAAGTGTGATGGCCAACTCAGCACTGCACATGAGGTTGTGCCCTTTGCAGT
GTTTAAAAACTCAAAGAAGGTTTATCTTGATAAACTTGACCTCAAGACTGAGGAGAATCTGCTACCAGACTCATTTGTCT
GCTTCGAGCATAAGGGACAGTATAAAGGAACAATGGACTCTGGTCAGACCAAGAGGGAGCTCAAAAGCTTTGATATCTCT
CAGTGCCCCAAGATTGGAGGGCATGGTAGTAAGAAGTGCACTGGGGACGCAGCATTTTGCTCTGCTTATGAATGCACTGC
TCAGTATGCCAATGCCTATTGTTCACATGCTAACGGGTCAGGGATTGTGCAGATTCAAGTATCAGGGGTCTGGAAGAAGC
CTTTATGTGTAGGGTATGAGAGAGTGGTTGTGAAGAGAGAACTCTCTGCCAAACCCATCCAGAGAGTTGAGCCTTGCACA
ACTTGTATAACCAAATGTGAGCCTCATGGATTGGTTGTCCGATCAACAGGGTTCAAGATATCATCTGCAGTTGCTTGTGC
TAGCGGGGTTTGCGTCACAGGGTCGCAGAGTCCTTCTACTGAGATTACACTCAAGTATCCAGGGATATCCCAGTCCTCTG
GGGGGGACATAGGGGTTCACATGGCACACGATGATCAGTCAGTTAGCTCCAAAATAGTAGCTCACTGCCCTCCCCAGGAC
CCGTGCTTAGTGCATGGCTGCATAGTGTGTGCTCATGGCCTGATAAATTACCAGTGTCACACTGCTCTCAGTGCCTTTGT
TGTCATATTTGTATTCAGTTCTACTGCAATAATTTGCTTAGCTGTTCTTTATAGGGTGCTCAAGTGCTTAAAGATTGCCC
CAAGGAAAGTCCTGAATCCACTAATGTGGATTACAGCCTTCATCAGATGGGTGTATAAGAAGATGGTTGCTAGAGTGGCA
GACAATATTAATCAAGTGAACAGAGAAATAGGATGGATGGAAGGAGGTCAGTTGGCTCTAGGGAACCCTGCCCCTATTCC
TCGTCATGCCCCAATCCCACGTTATAGCACATACCTAATGCTACTATTGATTGTCTCATATGCATCAGCATGTTCAGAAC
TGATTCAGGCAAGCTCCAGAATCACCACTTGCTCCACAGAGGGTGTCAACACCAAGTGTAGACTGTCTGGCACAGCATTG
ATCAGGGCAGGGTCAGTTGGGGCAGAGGCTTGTTTGATGTTGAAGGGGGTCAAGGAAGATCAAACCAAGTTCTTAAAGAT
AAAAACTGTCTCAAGTGAGCTATCGTGCAGAGAGGGCCAGAGCTATTGGACTGGGTCCTTTAGCCCCAAGTGCCTGAGCT
CAAGGAGATGCCATCTTGTCGGGGAATGTCATGTGAATAGGTGTCTGTCTTGGAGGGACAATGAAACTTCAGCAGAGTTT
TCATTTGTTGGAGAAAGCACAACCATGCGAGAGAATAAGTGTTTTGAGCAGTGTGGAGGATGGGGGTGTGGATGTTTCAA
TGTGAACCCTTCTTGCTTATTTGTGCACACGTATCTGCAGTCAGTTAGAAAAGAGGCCCTTAGAGTTTTTAACTGTATCG
ACTGGGTGCATAAACTCACTCTAGAGATCACAGACTTTGATGGCTCTGTTTCAACAATAGACTTAGGAGCATCATCTAGC
CGTTTCACAAACTGGGGTTCAGTTAGCCTCTCACTGGACGCAGAGGGCATTTCAGGCTCAAATAGCTTTTCTTTTATTGA
GAGCCCAGGCAAAGGGTATGCAATTGTTGATGAGCCATTCTCAGAGATCCCTCGGCAAGGGTTCTTGGGGGAGATCAGGT
GCAATTCAGAGTCCTCAGTCCTGAGTGCTCATGAATCATGCCTTAGGGCACCAAACCTTGTCTCGTACAAGCCCATGATA
GATCAATTGGAGTGCACTACAAATCTGATTGATCCCTTTGTTGTCTTTGAGAGGGGTTCTCTGCCACAGACAAGGAATGA
CAAAACCTTTGCAGCTTCAAAAGGAAATAGAGGTGTTCAGGCTTTCTCTAAGGGCTCTGTACAAGCTGATCTGACTCTGA
TGTTTGATAATTTTGAGGTGGACTTTGTGGGAGCAGCCGTGTCTTGTGATGCCGCCTTCTTGAATTTGACAGGTTGCTAT
TCTTGCAATGCAGGGGCCAGAGTCTGCCTGTCCATCACATCCACAGGAACTGGAACTCTCTCTGCCCACAATAAGGACGG
GTCTCTGCATATAGTTCTCCCATCAGAGAACGGGACAAAAGATCAGTGTCAGATACTACATTTTACTGTACCTGAAGTAG
AAGAGGAGTTCATGTACTCTTGTGATGGAGATGAGCGGCCTCTGTTAGTGAAAGGGACCCTGATAGCTATTGACCCATTT
GATGATAGACGGGAAGCAGGGGGGGAATCAACAGTTGTGAATCCAAAATCTGGATCTTGGAATTTCTTTGACTGGTTTTC
TGGACTCATGAGTTGGTTTGGAGGGCCGCTTAAAACTATACTCCTCATTTGCCTGTATGTTGCATTATCAATTGGGCTCT
TCTTCCTCCTTATATATCTTGGAAGAACAGGCCTCTCTAAAATGTGGCTTGCCGCTACTAAGAAGGCCTCATAG

>KX944843|M48  (0 bp)
ATGTATGTTTTATTGACAATTCTAATCTCGGTTCTGGTATGTGAAGCGGTTATTAGAGTGTCTCTAAGCTCCACAAGAGA
GGAAACCTGTTTTGGTGACTCCACCAACCCAGAGATGATTGAAGGAGCTTGGGATTCACTCAGAGAGGAGGAGATGCCAG
AGGAGCTCTCCTGCTCTGTATCAGGCATAAGGGAGGTTAAGACCTCAAGCCAGGAGTTATACAGAGCATTAAAAGCCATC
ATTGCTGCTGATGGCTTGAACAACATCACCTGCCATGGTAAGAATCCTGAGGACAAGATTTCTCTCATAAAGGGTCCTCC
TCACAAAAAGCGGGTGGGGATAGTCCGGTGTGAGAGACGAAGAGATGCTAAGCAAATAGGGAGAGAAACCATGGCAGGGA
TTGCGATGACAGTCCTTCCAGCCTTAGCAGTTTTTGCTTTGGCACCTGTTGTTTTTGCTGAAGACCCCCATCTCAGAAAC
AGACCAGGGAAGGGGCACAACTACATTGACGGGATGACTCAGGAGGATGCCACATGCAAACCTGTGACATATGCTGGGGC
ATGTAGCAGTTTTGATGTCTTGCTTGAAAAGGGAAAATTTCCCCTTTTCCAGTCATATGCTCATCATAGAACTCTACTAG
AGGCAGTTCACGACACCATCATTGCAAAGGCTGATCCACCTAGCTGTGACCTTCAGAGTGCTCATGGGAATCCCTGTATG
AAAGAGAAACTTGTGATGAAGACACATTGTCCAAATGACTACCAGTCAGCTCATTACCTCAACAATGACGGGAAAATGGC
TTCAGTCAAGTGCCCACCTAAGTATGAGCTCACTGAGGACTGCAACTTTTGTAGACAGATGACAGGTGCTAGCCTGAAGA
AGGGGTCTTATCCTCTCCAAGACTTATTTTGTCAGTCAAGTGAGGATGATGGATCAAAATTGAAAACAAAAATGAAAGGG
GTCTGCGAAGTGGGGGTTCAAGCACTCAAAAAGTGTGATGGCCAACTCAGCACTGCACATGAGGTTGTGCCCTTTGCAGT
GTTTAAAAACTCAAAGAAGGTTTATCTTGATAAACTTGACCTCAAGACTGAGGAGAATCTGCTACCAGACTCATTTGTCT
GCTTCGAGCATAAGGGACAGTATAAAGGAACAATGGACTCTGGTCAGACCAAGAGGGAGCTCAAAAGCTTTGATATCTCT
CAGTGCCCCAAGATTGGAGGGCATGGTAGTAAGAAGTGCACTGGGGACGCAGCATTTTGCTCTGCTTACGAATGCACTGC
TCAGTATGCCAATGCCTATTGTTCACATGCTAACGGGTCAGGGATTGTGCAGATTCAAGTATCAGGGGTCTGGAAGAAGC
CTTTATGTGTAGGGTATGAGAGAGTGGTTGTGAAGAGAGAACTCTCTGCCAAACCCATCCAGAGAGTTGAGCCTTGCACA
ACTTGTATAACCAAATGTGAGCCTCATGGATTGGTTGTCCGATCAACAGGGTTCAAGATATCATCTGCAGTTGCTTGTGC
TAGCGGGGTTTGCGTCACAGGGTCGCAGAGTCCTTCTACTGAGATTACACTCAAGTATCCAGGGATATCCCAGTCCTCTG
GGGGGGACATAGGGGTTCACATGGCACACGATGATCAGTCAGTTAGCTCCAAAATAGTAGCTCACTGCCCTCCCCAGGAC
CCGTGCTTAGTGCATGGCTGCATAGTGTGTGCTCATGGCCTGATAAATTACCAGTGTCACACTGCTCTCAGTGCCTTTGT
TGTCATATTTGTATTCAGTTCTACTGCAATAATTTGCTTAGCTGTTCTTTATAGGGTGCTCAAGTGCTTAAAGATTGCCC
CAAGGAAAGTCCTGAATCCACTAATGTGGATTACAGCCTTCATCAGATGGGTGTATAAGAAGATGGTTGCTAGAGTGGCA
GACAATATTAATCAAGTGAACAGAGAAATAGGATGGATGGAAGGAGGTCAGTTGGCTCTAGGGAACCCTGCCCCTATTCC
TCGTCATGCCCCAATCCCACGTTATAGCACATACCTAATGCTACTATTGATTGTCTCATATGCATCAGCATGTTCAGAAC
TGATTCAGGCAAGCTCCAGAATCACCACTTGCTCCACAGAGGGTGTCAACACCAAGTGTAGACTGTCTGGCACAGCATTG
ATCAGGGCAGGGTCAGTTGGGGCAGAGGCTTGTTTGATGTTGAAGGGGGTCAAGGAAGATCAAACCAAGTTCTTAAAGAT
AAAAACTGTCTCAAGTGAGCTATCGTGCAGGGAGGGCCAGAGCTATTGGACTGGGTCCTTTAGCCCCAAGTGCCTGAGCT
CAAGGAGATGCCATCTTGTCGGGGAATGTCATGTGAATAGGTGTCTGTCTTGGAGGGACAATGAAACTTCAGCAGAGTTT
TCATTTGTTGGAGAAAGCACAACCATGCGAGAGAATAAGTGTTTTGAGCAGTGTGGAGGATGGGGGTGTGGATGTTTCAA
TGTGAACCCTTCTTGCTTATTTGTGCACACGTATCTGCAGTCAGTTAGAAAAGAGGCCCTTAGAGTTTTTAACTGTATCG
ACTGGGTGCATAAACTCACTCTAGAGATCACAGACTTTGATGGCTCTGTTTCAACAATAGACTTAGGAGCATCATCTAGC
CGTTTCACAAACTGGGGTTCAGTTAGCCTCTCACTGGACGCAGAGGGCATTTCAGGCTCAAATAGCTTTTCTTTTATTGA
GAGCCCAGGCAAAGGGTATGCAATTGTTGATGAGCCATTCTCAGAGATCCCTCGGCAAGGGTTCTTGGGGGAGATCAGGT
GCAATTCAGAGTCCTCAGTCCTGAGTGCTCATGAATCATGCCTTAGGGCACCAAACCTTGTCTCGTACAAGCCCATGATA
GATCAATTGGAGTGCACTACAAATCTGATTGATCCCTTTGTTGTCTTTGAGAGGGGTTCTCTGCCACAGACAAGGAATGA
CAAAACCTTTGCAGCTTCAAAAGGAAATAGAGGTGTTCAGGCTTTCTCTAAGGGCTCTGTACAAGCTGATCTGACTCTGA
TGTTTGATAATTTTGAGGTAGACTTTGTGGGAGCAGCCGTGTCTTGTGATGCCGCCTTCTTGAATTTGACAGGTTGCTAT
TCTTGCAATGCAGGGGCCAGAGTCTGCCTGTCCATCACATCCACAGGAACTGGAACTCTCTCTGCCCACAATAAGGACGG
GTCTCTGCATATAGTTCTCCCATCAGAGAACGGGACAAAAGATCAGTGTCAGATACTACATTTTACTGTACCTGAAGTAG
AAGAGGAGTTCATGTACTCTTGTGATGGAGATGAGCGGCCTCTGTTAGTGAAAGGGACCCTGATAGCTATTGACCCATTT
GATGATAGACGGGAAGCAGGGGGGGAATCAACAGTTGTGAATCCAAAATCTGGATCTTGGAATTTCTTTGACTGGTTTTC
TGGACTCATGAGTTGGTTTGGAGGGCCGCTTAAAACTATACTCCTCATTTGCCTGTATGTTGCATTATCAATTGGGCTCT
TCTTCCTCCTTATATATCTTGGAAGAACAGGCCTCTCTAAAATGTGGCTTGCCGCTACTAAGAAGGCCTCATAG

>EU574044|2007001564|2007_01_29|Kenya  (0 bp)
ATGTATGTTTTATTGACAATTCTAATCTCGGTTCTGGTGTGTGAAGCGGTTATTAGAGTGTCTCTAAGCTCCACAAGAGA
GGAGACCTGTTTTGGTGACTCCACCAACCCAGAGATGATTGAAGGAGCTTGGGATTCACTCAGAGAGGAGGAGATGCCAG
AGGAGCTCTCCTGCTCTGTATCAGGCATAAGGGAGGTTAAGACCTCAAGCCAGGAGTTATACAGAGCATTAAAAGCCATC
ATTGCTGCTGATGGCTTGAACAACATCACCTGCCATGGTAAGAATCCTGAGGACAAGATTTCTCTCATAAAGGGTCCTCC
TCACAAAAAGCGAGTGGGGATAGTCCGGTGTGAGAGACGAAGAGATGCTAAGCAAATAGGGAGAGAAACCATGGCAGGGA
TTGCGATGACAGTCCTTCCAGCCTTAGCAGTTTTTGCTTTGGCACCTGTTGTCTTTGCTGAAGACCCCCATCTCAGAAAC
AGACCAGGGAAAGGACACAACTACATTGACGGGATGACTCAGGAGGATGCCACATGCAAACCTGTGACATATGCTGGGGC
ATGTAGCAGTTTTGATGTCTTGCTTGAAAAGGGGAAATTTCCCCTTTTCCAGTCATATGCTCATCATAGAACTCTGCTAG
AGGCAGTTCATGACACCATCATTGCAAAGGCTGATCCACCTAGCTGTGACCTCCAGAGTGCTCATGGGAATCCCTGTATG
[truncated: 183,968 more chars]
