# Supplementary material for: A Lipid Nanoparticle-Formulated Self-Amplifying RNA Rift Valley Fever Vaccine Induces a Robust Humoral Immune Response in Mice
Source: Vaccines (Basel). 2024 Sep 24;12(10):1088. doi: 10.3390/vaccines12101088 (PMC11511412; doi:10.3390/vaccines12101088)
Supplement: Supplementary file 1 [file vaccines-12-01088-s001.zip › Figure S3 IgG Elisa raw data day 14.xlsx]

## Sheet: 1
Sample	Wells	OD	R	Conc	AvgConc	SD	CV	Dilution	AdjConc
Un01	A1	1.637		85.487	77.735	6.717	8.6	100	7773.49
	A2	1.604		73.657
	A3	1.605		74.061
Un02	B1	1.401		38.377	36.561	2.342	6.4	100	3656.09
	B2	1.351		33.918
	B3	1.391		37.387
Un03	C1	0.659		8.395	9.013	1.213	13.5	100	901.331
	C2	0.765		10.411
	C3	0.65		8.234
Un04	D1	1.107		20.097	20.639	1.185	5.7	100	2063.94
	D2	1.1		19.823
	D3	1.152		21.998
Un05	E1	1.324		31.819	29.36	2.788	9.5	100	2935.95
	E2	1.297		29.929
	E3	1.239		26.331
Un06	F1	1.124		20.792	20.811	1.168	5.6	100	2081.13
	F2	1.152		21.989
	F3	1.096		19.652
Un07	G1	1.384		36.768	34.605	3.283	9.5	100	3460.52
	G2	1.378		36.22
	G3	1.31		30.827
Un08	H1	1.118		20.555	19.085	1.411	7.4	100	1908.5
	H2	1.043		17.741
	H3	1.077		18.959
Un09	A4	0.409		4.596	4.516	0.094	2.1	1000	4516.13
	A5	0.396		4.413
	A6	0.405		4.54
Un10	B4	0.465		5.348	5.138	0.239	4.7	1000	5138.36
	B5	0.43		4.878
	B6	0.453		5.189
Un11	C4	0.141		1.327	1.362	0.054	3.9	1000	1361.59
	C5	0.149		1.424
	C6	0.141		1.334
Un12	D4	0.246		2.553	2.56	0.1	3.9	1000	2559.79
	D5	0.255		2.662
	D6	0.238		2.464
Un13	E4	0.334		3.624	3.725	0.227	6.1	1000	3725.34
	E5	0.329		3.567
	E6	0.363		3.985
Un14	F4	0.265		2.778	2.776	0.099	3.6	1000	2776.21
	F5	0.273		2.874
	F6	0.256		2.677
Un15	G4	0.324		3.497	3.666	0.19	5.2	1000	3666.44
	G5	0.335		3.63
	G6	0.354		3.872
Un16	H4	0.347		3.786	3.754	0.098	2.6	1000	3754.27
	H5	0.351		3.833
	H6	0.336		3.644
Un17	A7	0.059		0.339	0.323	0.018	5.7	10000	3228.58
	A8	0.058		0.326
	A9	0.056		0.303
Un18	B7	0.065		0.421	0.433	0.033	7.7	10000	4332.41
	B8	0.069		0.471
	B9	0.064		0.408
Un19	C7	0.031		Range?	Range?	Range?	Range?	10000	Range?
	C8	0.027		Range?
	C9	0.029		Range?
Un20	D7	0.074		0.527	0.403	0.107	26.7	10000	4027.52
	D8	0.059		0.341
	D9	0.059		0.341
Un21	E7	0.055		0.277	0.318	0.076	23.9	10000	3175.96
	E8	0.064		0.405
	E9	0.054		0.27
Un22	F7	0.041		0.069	0.137	0.068	49.6	10000	1368.26
	F8	0.049		0.204
	F9	0.045		0.138
Un23	G7	0.051		0.221	0.277	0.062	22.3	10000	2769.9
	G8	0.059		0.343
	G9	0.054		0.266
Un24	H7	0.049		0.196	0.345	0.256	74.3	10000	3450.74
	H8	0.083		0.641
	H9	0.049		0.198

## Sheet: 2
Sample	Wells	OD	R	Conc	AvgConc	SD	CV	Dilution	AdjConc
Un01	A1	1.378		64.15	67.815	8.377	12.4	100	6781.49
	A2	1.365		61.895
	A3	1.442		77.4
Un02	B1	1.243		44.996	42.326	4.682	11.1	100	4232.64
	B2	1.163		36.92
	B3	1.244		45.063
Un03	C1	0.87		18.727	17.212	1.334	7.8	100	1721.24
	C2	0.809		16.211
	C3	0.821		16.699
Un04	D1	0.04		0.268	0.498	0.202	40.5	100	49.822
	D2	0.072		0.582
	D3	0.078		0.645
Un05	E1	0.387		4.999	5.943	0.829	13.9	100	594.274
	E2	0.453		6.275
	E3	0.467		6.554
Un06	F1	0.739		13.726	13.505	0.871	6.4	100	1350.49
	F2	0.702		12.545
	F3	0.754		14.244
Un07	G1	0.878		19.056	17.27	1.557	9	100	1726.98
	G2	0.818		16.558
	G3	0.808		16.196
Un08	H1	1.282		49.567	50.666	3.713	7.3	100	5066.62
	H2	1.266		47.627
	H3	1.32		54.805
Un09	A4	0.555		8.522	9.123	0.599	6.6	1000	9122.78
	A5	0.58		9.127
	A6	0.603		9.719
Un10	B4	0.332		4.051	4.37	0.286	6.5	1000	4370.03
	B5	0.364		4.603
	B6	0.356		4.456
Un11	C4	0.141		1.342	1.605	0.371	23.1	1000	1604.77
	C5	0.149		1.443
	C6	0.195		2.029
Un12	D4	0.044		0.308	0.292	0.113	38.6	1000	292.313
	D5	0.029		0.173
	D6	0.054		0.396
Un13	E4	0.137		1.302	1.198	0.093	7.8	1000	1198.03
	E5	0.122		1.121
	E6	0.126		1.171
Un14	F4	0.158		1.551	1.499	0.051	3.4	1000	1498.98
	F5	0.153		1.497
	F6	0.15		1.449
Un15	G4	0.175		1.766	1.787	0.071	4	1000	1786.55
	G5	0.172		1.728
	G6	0.183		1.866
Un16	H4	0.343		4.243	4.316	0.148	3.4	1000	4316.48
	H5	0.342		4.219
	H6	0.358		4.487
Un17	A7	0.103		0.913	0.982	0.185	18.8	10000	9821.45
	A8	0.128		1.192
	A9	0.097		0.842
Un18	B7	0.057		0.433	0.397	0.035	8.8	10000	3969.53
	B8	0.053		0.396
	B9	0.05		0.363
Un19	C7	0.034		0.218	0.239	0.055	23.2	10000	2385.09
	C8	0.044		0.301
	C9	0.032		0.196
Un20	D7	0.079		0.653	0.406	0.219	54	10000	4055.5
	D8	0.037		0.237
	D9	0.046		0.327
Un21	E7	0.027		0.151	0.217	0.09	41.6	10000	2165.43
	E8	0.045		0.319
	E9	0.03		0.18
Un22	F7	0.027		0.153	0.161	0.017	10.3	10000	1613.4
	F8	0.027		0.151
	F9	0.03		0.18
Un23	G7	0.031		0.186	0.186	0.009	5	10000	1860.95
	G8	0.03		0.177
	G9	0.032		0.196
Un24	H7	0.055		0.411	0.395	0.017	4.3	10000	3945.88
	H8	0.053		0.396
	H9	0.052		0.377

## Sheet: 3
Sample	Wells	OD	R	Conc	AvgConc	SD	CV	Dilution	AdjConc
Un01	A1	1.503		110.714	100.086	14.644	14.6	100	10008.6
	A2	1.493		106.162
	A3	1.426		83.382
Un02	B1	0.606		10.511	11.854	1.495	12.6	100	1185.38
	B2	0.644		11.586
	B3	0.705		13.465
Un03	C1	1.199		43.394	50.364	6.367	12.6	100	5036.37
	C2	1.267		51.822
	C3	1.294		55.875
Un04	D1	1.989	R	Range?	Range?	Range?	Range?	100	Range?
	D2	1.867	R	Range?
	D3	1.961	R	Range?
Un05	E1	1.225		46.318	54.301	7.303	13.4	100	5430.05
	E2	1.295		55.937
	E3	1.323		60.647
Un06	F1	0.922		22.424	27.381	5.601	20.5	100	2738.14
	F2	0.991		26.264
	F3	1.094		33.457
Un07	G1	0.666		12.231	13.299	0.926	7	100	1329.88
	G2	0.714		13.782
	G3	0.717		13.883
Un08	H1	0.591		10.103	11.887	1.742	14.7	100	1188.67
	H2	0.657		11.974
	H3	0.708		13.583
Un09	A4	0.433		6.387	6.839	0.41	6	1000	6838.73
	A5	0.459		6.942
	A6	0.47		7.187
Un10	B4	0.181		2.087	2.106	0.218	10.3	1000	2106.4
	B5	0.168		1.899
	B6	0.199		2.333
Un11	C4	0.362		5.013	4.871	0.141	2.9	1000	4870.79
	C5	0.354		4.868
	C6	0.347		4.731
Un12	D4	0.851		19.033	18.939	0.256	1.4	1000	18939.3
	D5	0.842		18.649
	D6	0.854		19.135
Un13	E4	0.497		7.773	7.587	0.178	2.4	1000	7587.12
	E5	0.488		7.57
	E6	0.481		7.418
Un14	F4	0.3		3.912	4.053	0.122	3	1000	4053.26
	F5	0.313		4.13
	F6	0.312		4.118
Un15	G4	0.151		1.663	1.693	0.027	1.6	1000	1693.35
	G5	0.154		1.714
	G6	0.154		1.703
Un16	H4	0.217		2.606	2.718	0.119	4.4	1000	2718.1
	H5	0.224		2.705
	H6	0.233		2.844
Un17	A7	0.084		0.815	0.694	0.176	25.3	10000	6935.2
	A8	0.081		0.774
	A9	0.057		0.492
Un18	B7	0.066		0.603	0.366	0.206	56.3	10000	3662.96
	B8	0.038		0.274
	B9	0.033		0.223
Un19	C7	0.056		0.476	0.519	0.073	14.1	10000	5194.41
	C8	0.067		0.604
	C9	0.056		0.478
Un20	D7	0.151		1.665	1.651	0.015	0.9	10000	16506.4
	D8	0.149		1.636
	D9	0.15		1.651
Un21	E7	0.086		0.838	0.881	0.04	4.5	10000	8812.73
	E8	0.093		0.916
	E9	0.09		0.89
Un22	F7	0.046		0.369	0.393	0.027	6.9	10000	3931.24
	F8	0.051		0.423
	F9	0.048		0.387
Un23	G7	0.026		0.152	0.159	0.006	3.9	10000	1587.77
	G8	0.027		0.163
	G9	0.027		0.161
Un24	H7	0.04		0.298	0.298	0.002	0.7	10000	2980.85
	H8	0.04		0.296
	H9	0.04		0.3

## Sheet: 5
Sample	Wells	OD	R	Conc	AvgConc	SD	CV	Dilution	AdjConc
Un01	A1	0.018	R	Range?	Range?	Range?	Range?	100	Range?
	A2	0.015	R	Range?
	A3	0.018	R	Range?
Un02	B1	0.017	R	Range?	Range?	Range?	Range?	100	Range?
	B2	0.016	R	Range?
	B3	0.024	R	Range?
Un03	C1	0.023	R	Range?	Range?	Range?	Range?	100	Range?
	C2	0.021	R	Range?
	C3	0.021	R	Range?
Un04	D1	0.142		1.136	1.343	0.259	19.3	100	134.301
	D2	0.151		1.26
	D3	0.178		1.633
Un05	E1	2.403	R	Range?	Range?	Range?	Range?	100	Range?
	E2	2.29	R	Range?
	E3	2.165	R	Range?
Un06	F1	0.016	R	Range?	Range?	Range?	Range?	100	Range?
	F2	0.016	R	Range?
	F3	0.016	R	Range?
Un07	G1	0.019	R	Range?	Range?	Range?	Range?	100	Range?
	G2	0.015	R	Range?
	G3	0.022	R	Range?
Un08	H1	0.022	R	Range?	Range?	Range?	Range?	100	Range?
	H2	0.017	R	Range?
	H3	0.015	R	Range?
Un09	A4	0.021	R	Range?	Range?	Range?	Range?	1000	Range?
	A5	0.016	R	Range?
	A6	0.015	R	Range?
Un10	B4	0.019	R	Range?	Range?	Range?	Range?	1000	Range?
	B5	0.016	R	Range?
	B6	0.015	R	Range?
Un11	C4	0.024	R	Range?	Range?	Range?	Range?	1000	Range?
	C5	0.018	R	Range?
	C6	0.019	R	Range?
Un12	D4	0.104		0.605	0.627	0.087	13.9	1000	626.583
	D5	0.112		0.723
	D6	0.1		0.552
Un13	E4	1.782		310.86	257.753	48.75	18.9	1000	257753
	E5	1.744		215.036
	E6	1.76		247.361
Un14	F4	0.023	R	Range?	Range?	Range?	Range?	1000	Range?
	F5	0.014	R	Range?
	F6	0.014	R	Range?
Un15	G4	0.023	R	Range?	Range?	Range?	Range?	1000	Range?
	G5	0.016	R	Range?
	G6	0.021	R	Range?
Un16	H4	0.025	R	Range?	Range?	Range?	Range?	1000	Range?
	H5	0.015	R	Range?
	H6	0.02	R	Range?
Un17	A7	0.015	R	Range?	Range?	Range?	Range?	10000	Range?
	A8	0.022	R	Range?
	A9	0.019	R	Range?
Un18	B7	0.017	R	Range?	Range?	Range?	Range?	10000	Range?
	B8	0.019	R	Range?
	B9	0.016	R	Range?
Un19	C7	0.021	R	Range?	Range?	Range?	Range?	10000	Range?
	C8	0.025	R	Range?
	C9	0.024	R	Range?
Un20	D7	0.038	R	Range?	Range?	Range?	Range?	10000	Range?
	D8	0.039	R	Range?
	D9	0.056		Range?
Un21	E7	0.567		8.104	8.213	0.401	4.9	10000	82134.9
	E8	0.593		8.658
	E9	0.556		7.878
Un22	F7	0.032	R	Range?	Range?	Range?	Range?	10000	Range?
	F8	0.017	R	Range?
	F9	0.018	R	Range?
Un23	G7	0.015	R	Range?	Range?	Range?	Range?	10000	Range?
	G8	0.02	R	Range?
	G9	0.04	R	Range?
Un24	H7	0.018	R	Range?	Range?	Range?	Range?	10000	Range?
	H8	0.03	R	Range?
	H9	0.013	R	Range?
