# Supplementary material for: A Lipid Nanoparticle-Formulated Self-Amplifying RNA Rift Valley Fever Vaccine Induces a Robust Humoral Immune Response in Mice
Source: Vaccines (Basel). 2024 Sep 24;12(10):1088. doi: 10.3390/vaccines12101088 (PMC11511412; doi:10.3390/vaccines12101088)
Supplement: Supplementary file 1 [file vaccines-12-01088-s001.zip › Figure S4 IgG Elisa raw data day 28.xlsx]

## Sheet: Plate 1
Sample	Wells	OD	R	Conc	AvgConc	SD	CV	Dilution	AdjConc
Un01	A1	2.409	R	Range?	Range?	Range?	Range?	100	Range?
	A2	2.368	R	Range?
	A3	2.07	R	Range?
Un02	B1	2.399	R	Range?	Range?	Range?	Range?	100	Range?
	B2	2.347	R	Range?
	B3	2.294	R	Range?
Un03	C1	2.499	R	Range?	Range?	Range?	Range?	100	Range?
	C2	2.479	R	Range?
	C3	2.39	R	Range?
Un04	D1	2.425	R	Range?	Range?	Range?	Range?	100	Range?
	D2	2.373	R	Range?
	D3	2.312	R	Range?
Un05	E1	2.715	R	Range?	Range?	Range?	Range?	100	Range?
	E2	2.556	R	Range?
	E3	2.543	R	Range?
Un06	F1	2.186	R	Range?	Range?	Range?	Range?	100	Range?
	F2	2.083	R	Range?
	F3	2.184	R	Range?
Un07	G1	2.366	R	Range?	Range?	Range?	Range?	100	Range?
	G2	2.45	R	Range?
	G3	2.435	R	Range?
Un08	H1	2.482	R	Range?	Range?	Range?	Range?	100	Range?
	H2	2.528	R	Range?
	H3	2.384	R	Range?
Un09	A4	1.618		11.739	10.42	1.289	12.4	1000	10419.6
	A5	1.518		9.163
	A6	1.57		10.357
Un10	B4	1.356		6.609	6.965	0.878	12.6	1000	6964.97
	B5	1.453		7.965
	B6	1.332		6.321
Un11	C4	1.55		9.875	8.583	1.41	16.4	1000	8582.87
	C5	1.5		8.794
	C6	1.393		7.08
Un12	D4	1.233		5.329	5.009	0.625	12.5	1000	5009.26
	D5	1.242		5.409
	D6	1.1		4.29
Un13	E4	1.809		24.982	38.084	14.035	36.9	1000	38084.4
	E5	1.859		36.376
	E6	1.89		52.896
Un14	F4	1.067		4.073	3.847	0.213	5.5	1000	3847.45
	F5	1.027		3.822
	F6	0.998		3.648
Un15	G4	1.299		5.965	5.849	0.267	4.6	1000	5849.49
	G5	1.257		5.544
	G6	1.306		6.04
Un16	H4	1.705		15.423	20.64	5.265	25.5	1000	20640.4
	H5	1.815		25.952
	H6	1.773		20.547
Un17	A7	0.367		1.089	1.075	0.038	3.5	10000	10746.6
	A8	0.35		1.032
	A9	0.372		1.103
Un18	B7	0.366		1.083	0.857	0.209	24.3	10000	8574.51
	B8	0.282		0.818
	B9	0.235		0.671
Un19	C7	0.385		1.144	1.132	0.09	7.9	10000	11318.7
	C8	0.407		1.215
	C9	0.351		1.037
Un20	D7	0.215		0.605	0.624	0.025	4	10000	6240.08
	D8	0.229		0.652
	D9	0.218		0.615
Un21	E7	0.492		1.493	1.584	0.087	5.5	10000	15844.4
	E8	0.543		1.665
	E9	0.522		1.595
Un22	F7	0.167		0.446	0.481	0.063	13	10000	4806.59
	F8	0.199		0.553
	F9	0.166		0.443
Un23	G7	0.281		0.817	0.79	0.057	7.2	10000	7899.92
	G8	0.285		0.829
	G9	0.252		0.725
Un24	H7	0.451		1.358	1.296	0.054	4.2	10000	12958.2
	H8	0.425		1.273
	H9	0.42		1.257

## Sheet: Plate 2
Sample	Wells	OD	R	Conc	AvgConc	SD	CV	Dilution	AdjConc
Un01	A1	2.404	R	Range?	Range?	Range?	Range?	100	Range?
	A2	2.404	R	Range?
	A3	2.384	R	Range?
Un02	B1	2.049		37.366	37.366	0	0	100	3736.58
	B2	2.442	R	Range?
	B3	2.511	R	Range?
Un03	C1	2.23		Range?	Range?	Range?	Range?	100	Range?
	C2	2.377	R	Range?
	C3	2.271		Range?
Un04	D1	1.185		5.612	6.493	0.847	13	100	649.287
	D2	1.307		6.565
	D3	1.387		7.302
Un05	E1	1.623		10.364	10.458	0.602	5.8	100	1045.79
	E2	1.663		11.101
	E3	1.595		9.908
Un06	F1	1.985		25.893	58.153	43.452	74.7	100	5815.3
	F2	2.122		107.562
	F3	2.061		41.003
Un07	G1	1.958		23.092	24.345	8.847	36.3	100	2434.49
	G2	2.034		33.751
	G3	1.843		16.192
Un08	H1	2.735	R	Range?	Range?	Range?	Range?	100	Range?
	H2	2.465	R	Range?
	H3	2.524	R	Range?
Un09	A4	1.02		4.556	4.474	0.079	1.8	1000	4473.82
	A5	0.993		4.398
	A6	1.005		4.468
Un10	B4	1.504		8.609	9.302	0.647	7	1000	9302.07
	B5	1.594		9.891
	B6	1.562		9.406
Un11	C4	0.881		3.799	3.538	0.239	6.8	1000	3538.29
	C5	0.817		3.487
	C6	0.784		3.329
Un12	D4	0.287		1.191	1.078	0.106	9.8	1000	1078.39
	D5	0.258		1.064
	D6	0.24		0.98
Un13	E4	0.33		1.38	1.324	0.1	7.6	1000	1323.53
	E5	0.331		1.383
	E6	0.29		1.208
Un14	F4	0.647		2.711	2.494	0.19	7.6	1000	2493.61
	F5	0.575		2.403
	F6	0.566		2.366
Un15	G4	0.604		2.526	2.675	0.148	5.5	1000	2675.09
	G5	0.639		2.676
	G6	0.673		2.823
Un16	H4	2.166		Range?	35.673	10.244	28.7	1000	35672.6
	H5	2.066		42.916
	H6	2.004		28.429
Un17	A7	0.185		0.706	0.655	0.064	9.8	10000	6545.49
	A8	0.179		0.676
	A9	0.162		0.582
Un18	B7	0.328		1.371	1.331	0.088	6.6	10000	13312.9
	B8	0.333		1.392
	B9	0.296		1.231
Un19	C7	0.141		0.451	0.46	0.014	3.1	10000	4599.54
	C8	0.145		0.476
	C9	0.141		0.452
Un20	D7	0.063		Range?	Range?	Range?	Range?	10000	Range?
	D8	0.054	R	Range?
	D9	0.04	R	Range?
Un21	E7	0.072		Range?	Range?	Range?	Range?	10000	Range?
	E8	0.056	R	Range?
	E9	0.049	R	Range?
Un22	F7	0.084		Range?	0.239	0.252	105.3	10000	2391.1
	F8	0.136		0.417
	F9	0.097		0.061
Un23	G7	0.109		0.208	0.207	0.098	47.4	10000	2068.56
	G8	0.12		0.304
	G9	0.1		0.108
Un24	H7	0.705		2.965	2.935	0.246	8.4	10000	29346.1
	H8	0.749		3.164
	H9	0.639		2.675

## Sheet: Plate 3
Sample	Wells	OD	R	Conc	AvgConc	SD	CV	Dilution	AdjConc
Un01	A1	2.239		54.521	89.575	30.458	34	100	8957.47
	A2	2.378		109.579
	A3	2.372		104.624
Un02	B1	2.673	R	Range?	Range?	Range?	Range?	100	Range?
	B2	2.563	R	Range?
	B3	2.67	R	Range?
Un03	C1	2.203		47.957	160.962	146.794	91.2	100	16096.2
	C2	2.376		108.052
	C3	2.472		326.876
Un04	D1	2.407		137.363	137.363	0	0	100	13736.3
	D2	2.563	R	Range?
	D3	2.724	R	Range?
Un05	E1	2.464		277.52	277.52	0	0	100	27752
	E2	2.706	R	Range?
	E3	2.664	R	Range?
Un06	F1	2.56	R	Range?	Range?	Range?	Range?	100	Range?
	F2	2.608	R	Range?
	F3	2.59	R	Range?
Un07	G1	2.195		46.778	68.23	19.94	29.2	100	6823.04
	G2	2.304		71.713
	G3	2.34		86.2
Un08	H1	2.429		170.262	115.481	77.471	67.1	100	11548.1
	H2	2.591	R	Range?
	H3	2.266		60.701
Un09	A4	0.984		5.198	5.317	0.37	7	1000	5317.28
	A5	0.962		5.022
	A6	1.046		5.732
Un10	B4	1.681		15.136	20.016	4.28	21.4	1000	20015.7
	B5	1.915		23.137
	B6	1.884		21.774
Un11	C4	0.974		5.118	5.752	0.847	14.7	1000	5751.96
	C5	1.15		6.714
	C6	1.011		5.424
Un12	D4	1.815		19.101	16.997	4.842	28.5	1000	16996.7
	D5	1.851		20.43
	D6	1.506		11.459
Un13	E4	1.575		12.756	13.257	1.229	9.3	1000	13256.9
	E5	1.662		14.657
	E6	1.555		12.358
Un14	F4	1.693		15.437	18.449	2.885	15.6	1000	18449
	F5	1.87		21.187
	F6	1.804		18.723
Un15	G4	1.262		7.94	7.379	0.534	7.2	1000	7379.26
	G5	1.208		7.322
	G6	1.166		6.876
Un16	H4	1.888		21.923	20.746	2.901	14	1000	20745.8
	H5	1.764		17.441
	H6	1.909		22.873
Un17	A7	0.152		0.444	0.495	0.073	14.7	10000	4954.19
	A8	0.183		0.579
	A9	0.157		0.464
Un18	B7	0.403		1.578	1.67	0.199	11.9	10000	16702.3
	B8	0.468		1.898
	B9	0.394		1.535
Un19	C7	0.179		0.558	0.637	0.097	15.2	10000	6374.22
	C8	0.19		0.609
	C9	0.222		0.745
Un20	D7	0.327		1.217	1.194	0.034	2.9	10000	11940
	D8	0.325		1.21
	D9	0.313		1.155
Un21	E7	0.305		1.117	1.035	0.074	7.2	10000	10350.7
	E8	0.283		1.018
	E9	0.273		0.971
Un22	F7	0.369		1.416	1.646	0.21	12.8	10000	16455.4
	F8	0.454		1.829
	F9	0.427		1.692
Un23	G7	0.188		0.598	0.615	0.04	6.5	10000	6146.38
	G8	0.202		0.66
	G9	0.185		0.586
Un24	H7	0.464		1.877	1.784	0.086	4.8	10000	17839.3
	H8	0.442		1.766
	H9	0.43		1.708

## Sheet: Plate 4
Sample	Wells	OD	R	Conc	AvgConc	SD	CV	Dilution	AdjConc
Un01	A1	1.381		8.653	9.282	1.607	17.3	100	928.224
	A2	1.569		11.109
	A3	1.329		8.084
Un02	B1	1.786		15.168	16.178	2.398	14.8	100	1617.79
	B2	1.754		14.45
	B3	1.922		18.915
Un03	C1	2.126		28.286	32.155	3.354	10.4	100	3215.52
	C2	2.2		33.928
	C3	2.203		34.251
Un04	D1	2.278		42.895	127.544	119.711	93.9	100	12754.4
	D2	2.507		212.193
	D3	2.55		Range?
Un05	E1	2.533		480.567	239.756	221.319	92.3	100	23975.6
	E2	2.294		45.258
	E3	2.502		193.442
Un06	F1	2.374		63.298	106.02	42.68	40.3	100	10602
	F2	2.485		148.659
	F3	2.453		106.104
Un07	G1	0.038	R	Range?	Range?	Range?	Range?	100	Range?
	G2	0.024	R	Range?
	G3	0.054	R	Range?
Un08	H1	0.018	R	Range?	Range?	Range?	Range?	100	Range?
	H2	0.035	R	Range?
	H3	0.034	R	Range?
Un09	A4	0.573		2.6	2.935	0.454	15.5	1000	2934.78
	A5	0.602		2.752
	A6	0.727		3.452
Un10	B4	0.698		3.286	3.22	0.228	7.1	1000	3220.46
	B5	0.641		2.966
	B6	0.72		3.409
Un11	C4	0.803		3.902	3.962	0.232	5.9	1000	3961.82
	C5	0.78		3.766
	C6	0.853		4.218
Un12	D4	1.202		6.849	6.775	0.201	3	1000	6774.84
	D5	1.211		6.928
	D6	1.168		6.547
Un13	E4	1.16		6.483	6.292	0.372	5.9	1000	6291.52
	E5	1.166		6.529
	E6	1.085		5.863
Un14	F4	1.515		10.326	10.142	0.8	7.9	1000	10142.2
	F5	1.55		10.835
	F6	1.433		9.266
Un15	G4	0.139		0.415	0.415	0	0	1000	415.424
	G5	0.033	R	Range?
	G6	0.036	R	Range?
Un16	H4	0.113		0.266	0.266	0	0	1000	265.665
	H5	0.021	R	Range?
	H6	0.018	R	Range?
Un17	A7	0.145		0.446	0.408	0.117	28.8	10000	4081.09
	A8	0.155		0.502
	A9	0.115		0.276
Un18	B7	0.105		0.217	0.244	0.088	36	10000	2435.36
	B8	0.126		0.341
	B9	0.098		0.172
Un19	C7	0.162		0.542	0.437	0.122	27.8	10000	4371.54
	C8	0.148		0.466
	C9	0.119		0.304
Un20	D7	0.201		0.739	0.825	0.112	13.6	10000	8251.93
	D8	0.243		0.952
	D9	0.21		0.785
Un21	E7	0.2		0.734	0.761	0.138	18.1	10000	7613.31
	E8	0.235		0.911
	E9	0.181		0.639
Un22	F7	0.314		1.299	1.328	0.079	5.9	10000	13284.7
	F8	0.338		1.418
	F9	0.308		1.269
Un23	G7	0.119		0.3	0.3	0	0	10000	2995.39
	G8	0.021	R	Range?
	G9	0.024	R	Range?
Un24	H7	0.019	R	Range?	Range?	Range?	Range?	10000	Range?
	H8	0.032	R	Range?
	H9	0.018	R	Range?

## Sheet: Plate 5
Sample	Wells	OD	R	Conc	AvgConc	SD	CV	Dilution	AdjConc
Un01	A1	0.028	R	Range?	Range?	Range?	Range?	100	Range?
	A2	0.021	R	Range?
	A3	0.026	R	Range?
Un02	B1	0.048	R	Range?	Range?	Range?	Range?	100	Range?
	B2	0.028	R	Range?
	B3	0.055	R	Range?
Un03	C1	0.049	R	Range?	Range?	Range?	Range?	100	Range?
	C2	0.023	R	Range?
	C3	0.034	R	Range?
Un04	D1	0.254		0.765	1.106	0.312	28.2	100	110.608
	D2	0.402		1.377
	D3	0.355		1.176
Un05	E1	2.778	R	Range?	Range?	Range?	Range?	100	Range?
	E2	2.518	R	Range?
	E3	2.557	R	Range?
Un06	F1	0.031	R	Range?	0.065	0	0	100	6.533
	F2	0.059	R	Range?
	F3	0.078		0.065
Un07	G1	0.065	R	0.006	0.006	0	0	100	0.605
	G2	0.032	R	Range?
	G3	0.053	R	Range?
Un08	H1	0.021	R	Range?	Range?	Range?	Range?	100	Range?
	H2	0.029	R	Range?
	H3	0.021	R	Range?
Un09	A4	0.028	R	Range?	Range?	Range?	Range?	1000	Range?
	A5	0.019	R	Range?
	A6	0.025	R	Range?
Un10	B4	0.049	R	Range?	Range?	Range?	Range?	1000	Range?
	B5	0.031	R	Range?
	B6	0.021	R	Range?
Un11	C4	0.019	R	Range?	Range?	Range?	Range?	1000	Range?
	C5	0.033	R	Range?
	C6	0.024	R	Range?
Un12	D4	0.226		0.654	0.612	0.077	12.6	1000	612.119
	D5	0.227		0.659
	D6	0.193		0.523
Un13	E4	2.382		136.597	85.278	44.75	52.5	1000	85278
	E5	2.236		54.394
	E6	2.274		64.843
Un14	F4	0.041	R	Range?	Range?	Range?	Range?	1000	Range?
	F5	0.024	R	Range?
	F6	0.027	R	Range?
Un15	G4	0.047	R	Range?	Range?	Range?	Range?	1000	Range?
	G5	0.022	R	Range?
	G6	0.034	R	Range?
Un16	H4	0.028	R	Range?	Range?	Range?	Range?	1000	Range?
	H5	0.02	R	Range?
	H6	0.021	R	Range?
Un17	A7	0.025	R	Range?	Range?	Range?	Range?	10000	Range?
	A8	0.023	R	Range?
	A9	0.039	R	Range?
Un18	B7	0.021	R	Range?	Range?	Range?	Range?	10000	Range?
	B8	0.022	R	Range?
	B9	0.024	R	Range?
Un19	C7	0.027	R	Range?	Range?	Range?	Range?	10000	Range?
	C8	0.024	R	Range?
	C9	0.028	R	Range?
Un20	D7	0.078		0.067	0.048	0.017	35.8	10000	478.594
	D8	0.07		0.033
	D9	0.073		0.044
Un21	E7	1.324		7.852	8.364	0.618	7.4	10000	83640.5
	E8	1.352		8.189
	E9	1.417		9.051
Un22	F7	0.034	R	Range?	Range?	Range?	Range?	10000	Range?
	F8	0.03	R	Range?
	F9	0.039	R	Range?
Un23	G7	0.022	R	Range?	Range?	Range?	Range?	10000	Range?
	G8	0.022	R	Range?
	G9	0.034	R	Range?
Un24	H7	0.021	R	Range?	Range?	Range?	Range?	10000	Range?
	H8	0.028	R	Range?
	H9	0.03	R	Range?
