# Supplementary material for: A Lipid Nanoparticle-Formulated Self-Amplifying RNA Rift Valley Fever Vaccine Induces a Robust Humoral Immune Response in Mice
Source: Vaccines (Basel). 2024 Sep 24;12(10):1088. doi: 10.3390/vaccines12101088 (PMC11511412; doi:10.3390/vaccines12101088)
Supplement: Supplementary file 1 [file vaccines-12-01088-s001.zip › Figure S5 IgG Elisa raw data day 42.xlsx]

## Sheet: Plate 1
##BLOCKS= 6
Note:
PROTOCOL REVISION HISTORY:
v1.0.0: Basic endpoint ELISA protocol with absorbance at 450nm (MDC)
v1.0.1: 06/30/05 - Updated, spell checked, & formatted to new style guide. (CO)
v1.0.2: 10/03/05 - Updated Reader Suitability section for v5.0 release. (DW)
READER SUITABILITY:
EMax, UVMax, VMax, ThermoMax, VersaMax
SpectraMax, Plus, Plus 384
SpectraMax 190, 340PC, 340PC 384
SpectraMax M2, SpectraMax M5
~End
Note:
ELISA with HRP and TMB
Unfamiliar with SoftMax Pro software?
If you are new to SoftMax Pro software, we strongly recommended spending time familiarizing yourself with the powerful features by completing at least one of the tutorials located in the Tutorials folder.
Protocol Use
1. Delete unwanted Sections.
2. Modify the Instrument Settings based on your specific reader by pressing [Settings].
3. Click the [Template] button and assign any default or new groups as necessary. You can print the assigned template to help prepare your microplate.
4. Select the desired Reduction and Display (Raw vs. Reduced) parameters.
5. Save this protocol with a different name in the same folder as the SoftMax Pro application. This modified protocol can now be accessed through the Protocols menu. A copy of the original protocol can be found in the original location.
~End
Plate:	Plate01	1.3	PlateFormat	Endpoint	Absorbance	Reduced	FALSE	1						1	450 800	1	12	96	1	8	None
		1	2	3	4	5	6	7	8	9	10	11	12		1	2	3	4	5	6	7	8	9	10	11	12
		2.4426	2.6064	2.577	2.7484	2.5796	2.7187	2.1232	2.1834	2.1082	2.2739	2.2279	2.2929
		2.6223	2.6471	2.6403	2.7285	2.5121	2.6179	1.8201	1.9303	1.8283	2.3958	2.3962	2.1533
		2.6082	2.4087	2.0789	2.6975	2.8149	2.7361	2.2716	2.3394	2.268	2.1355	2.1427	2.1914
		2.5636	2.6153	2.7517	2.5682	2.5801	2.6323	2.0248	2.1252	2.0168	1.1448	1.3396	1.3275
		2.6634	2.7159	2.7076	2.6031	2.5378	2.6921	2.0799	2.3472	2.11	0.3334	0.3546	0.4405
		2.5604	2.3203	2.35	2.5824	2.6234	2.7159	1.9486	2.0189	1.9401	0.087	0.0909	0.1041
		2.5344	2.4748	2.5242	2.2443	2.2274	2.303	0.9899	1.0773	1.1467	0.0407	0.043	0.0597
		2.2094	2.1506	2.1246	2.2643	2.1572	2.1517	1.8399	1.7452	1.8006	0.0644	0.0361	0.0514
~End
Group:	Standards	1
Sample	Conc	BackCalcConc	Wells	OD	AvgOD	SD	CV
St01	1000	135.43	A10	2.274	2.265	0.033	1.5
		76.895	A11	2.228
		211.953	A12	2.293
St02	200	Range?	B10	2.396	2.315	0.14	6.1
		Range?	B11	2.396
		47.267	B12	2.153
St03	40	43.437	C10	2.136	2.157	0.03	1.4
		44.904	C11	2.143
		58.546	C12	2.191
St04	8	6.504	D10	1.145	1.271	0.109	8.6
		8.449	D11	1.34
		8.311	D12	1.328
St05	1.6	1.554	E10	0.333	0.376	0.057	15.1
		1.657	E11	0.355
		2.075	E12	0.441
St06	0.32	0.27	F10	0.087	0.094	0.009	9.5
		0.296	F11	0.091
		0.379	F12	0.104
St07	0.064	Range?	G10	0.041	0.048	0.01	21.7
		Range?	G11	0.043
		0.051	G12	0.06
St08	0.013	0.098	H10	0.064	0.051	0.014	28
		Range?	H11	0.036
		Range?	H12	0.051
Smallest standard value = 0.048
Largest standard value = 2.315
~End
Group:	Unknowns	1
Sample	Wells	OD	R	Conc	AvgConc	SD	CV	Dilution	AdjConc
Un01	A1	2.443	R	Range?	Range?	Range?	Range?	100	Range?
	A2	2.606	R	Range?
	A3	2.577	R	Range?
Un02	B1	2.622	R	Range?	Range?	Range?	Range?	100	Range?
	B2	2.647	R	Range?
	B3	2.64	R	Range?
Un03	C1	2.608	R	Range?	34.647	0	0	100	3464.71
	C2	2.409	R	Range?
	C3	2.079		34.647
Un04	D1	2.564	R	Range?	Range?	Range?	Range?	100	Range?
	D2	2.615	R	Range?
	D3	2.752	R	Range?
Un05	E1	2.663	R	Range?	Range?	Range?	Range?	100	Range?
	E2	2.716	R	Range?
	E3	2.708	R	Range?
Un06	F1	2.56	R	Range?	Range?	Range?	Range?	100	Range?
	F2	2.32	R	Range?
	F3	2.35	R	Range?
Un07	G1	2.534	R	Range?	Range?	Range?	Range?	100	Range?
	G2	2.475	R	Range?
	G3	2.524	R	Range?
Un08	H1	2.209		66.234	51.424	13.091	25.5	100	5142.41
	H2	2.151		46.64
	H3	2.125		41.398
Un09	A4	2.748	R	Range?	Range?	Range?	Range?	1000	Range?
	A5	2.58	R	Range?
	A6	2.719	R	Range?
Un10	B4	2.729	R	Range?	Range?	Range?	Range?	1000	Range?
	B5	2.512	R	Range?
	B6	2.618	R	Range?
Un11	C4	2.698	R	Range?	Range?	Range?	Range?	1000	Range?
	C5	2.815	R	Range?
	C6	2.736	R	Range?
Un12	D4	2.568	R	Range?	Range?	Range?	Range?	1000	Range?
	D5	2.58	R	Range?
	D6	2.632	R	Range?
Un13	E4	2.603	R	Range?	Range?	Range?	Range?	1000	Range?
	E5	2.538	R	Range?
	E6	2.692	R	Range?
Un14	F4	2.582	R	Range?	Range?	Range?	Range?	1000	Range?
	F5	2.623	R	Range?
	F6	2.716	R	Range?
Un15	G4	2.244		90.209	162.846	137.805	84.6	1000	162846
	G5	2.227		76.556
	G6	2.303		321.774
Un16	H4	2.264		115.899	70.332	39.467	56.1	1000	70332.4
	H5	2.157		48.205
	H6	2.152		46.894
Un17	A7	2.123		41.151	45.183	9.205	20.4	10000	451828
	A8	2.183		55.716
	A9	2.108		38.682
Un18	B7	1.82		17.915	19.596	2.664	13.6	10000	195961
	B8	1.93		22.668
	B9	1.828		18.205
Un19	C7	2.272		130.092	126.361	5.278	4.2	10000	1.26361e+06
	C8	2.339	R	Range?
	C9	2.268		122.629
Un20	D7	2.025		29.077	32.994	7.378	22.4	10000	329944
	D8	2.125		41.505
	D9	2.017		28.401
Un21	E7	2.08		34.77	36.866	2.964	8	10000	368660
	E8	2.347	R	Range?
	E9	2.11		38.962
Un22	F7	1.949		23.687	25.155	2.972	11.8	10000	251554
	F8	2.019		28.576
	F9	1.94		23.203
Un23	G7	0.99		5.273	5.911	0.624	10.6	10000	59110
	G8	1.077		5.94
	G9	1.147		6.52
Un24	H7	1.84		18.631	17.159	1.522	8.9	10000	171594
	H8	1.745		15.592
	H9	1.801		17.256
R - Outside standard range
~End
Group:	UnknownsNoDiln	1
Sample	Wells	OD	R	Conc	AvgConc	SD	CV
R - Outside standard range
~End

## Sheet: Plate 2
##BLOCKS= 6
Note:
PROTOCOL REVISION HISTORY:
v1.0.0: Basic endpoint ELISA protocol with absorbance at 450nm (MDC)
v1.0.1: 06/30/05 - Updated, spell checked, & formatted to new style guide. (CO)
v1.0.2: 10/03/05 - Updated Reader Suitability section for v5.0 release. (DW)
READER SUITABILITY:
EMax, UVMax, VMax, ThermoMax, VersaMax
SpectraMax, Plus, Plus 384
SpectraMax 190, 340PC, 340PC 384
SpectraMax M2, SpectraMax M5
~End
Note:
ELISA with HRP and TMB
Unfamiliar with SoftMax Pro software?
If you are new to SoftMax Pro software, we strongly recommended spending time familiarizing yourself with the powerful features by completing at least one of the tutorials located in the Tutorials folder.
Protocol Use
1. Delete unwanted Sections.
2. Modify the Instrument Settings based on your specific reader by pressing [Settings].
3. Click the [Template] button and assign any default or new groups as necessary. You can print the assigned template to help prepare your microplate.
4. Select the desired Reduction and Display (Raw vs. Reduced) parameters.
5. Save this protocol with a different name in the same folder as the SoftMax Pro application. This modified protocol can now be accessed through the Protocols menu. A copy of the original protocol can be found in the original location.
~End
Plate:	Plate01	1.3	PlateFormat	Endpoint	Absorbance	Reduced	FALSE	1						1	450 800	1	12	96	1	8	None
		1	2	3	4	5	6	7	8	9	10	11	12		1	2	3	4	5	6	7	8	9	10	11	12
		2.5456	2.5633	2.471	2.6325	2.5641	2.3989	1.7385	1.6657	1.4545	2.1624	2.2646	2.4527
		2.6435	2.5515	2.5755	2.6936	2.6322	2.2028	1.6729	1.6755	1.6609	2.2747	2.2559	2.4985
		2.3949	2.2754	2.1593	0.9478	1.0894	0.9669	0.1473	0.1648	0.1668	2.0159	2.0342	2.1022
		2.0771	2.3562	2.2974	1.0844	1.2341	1.0761	0.1649	0.1803	0.1822	1.0653	1.093	1.4261
		2.7318	2.6758	2.6228	2.32	2.3865	2.3046	0.9386	0.9874	0.8202	0.2589	0.3135	0.3249
		2.4527	2.3093	2.1684	2.2238	2.2296	2.5311	1.2705	1.0036	1.1291	0.0884	0.0899	0.1104
		1.9482	2.0066	2.2233	1.0868	1.0916	1.0662	0.2126	0.213	0.2398	0.0579	0.0525	0.0491
		2.4498	2.5069	2.4719	2.5714	2.618	2.3728	2.1435	2.0048	2.053	0.0195	0.0188	0.0961
~End
Group:	Standards	1
Sample	Conc	BackCalcConc	Wells	OD	AvgOD	SD	CV
St01	1000	58.337	A10	2.162	2.293	0.147	6.4
		124.906	A11	2.265
		Range?	A12	2.453
St02	200	142.37	B10	2.275	2.343	0.135	5.8
		113.211	B11	2.256
		Range?	B12	2.499
St03	40	33.81	C10	2.016	2.051	0.045	2.2
		35.691	C11	2.034
		44.924	C12	2.102
St04	8	6.762	D10	1.065	1.195	0.201	16.8
		7.027	D11	1.093
		11.172	D12	1.426
St05	1.6	1.331	E10	0.259	0.299	0.035	11.8
		1.629	E11	0.314
		1.692	E12	0.325
St06	0.32	0.338	F10	0.088	0.096	0.012	12.8
		0.348	F11	0.09
		0.481	F12	0.11
St07	0.064	0.107	G10	0.058	0.053	0.004	8.3
		0.054	G11	0.053
		0.01	G12	0.049
St08	0.013	Range?	H10	0.02	0.045	0.044	99.2
		Range?	H11	0.019
		0.389	H12	0.096
Smallest standard value = 0.045
Largest standard value = 2.343
~End
Group:	Unknowns	1
Sample	Wells	OD	R	Conc	AvgConc	SD	CV	Dilution	AdjConc
Un01	A1	2.546	R	Range?	Range?	Range?	Range?	100	Range?
	A2	2.563	R	Range?
	A3	2.471	R	Range?
Un02	B1	2.644	R	Range?	Range?	Range?	Range?	100	Range?
	B2	2.552	R	Range?
	B3	2.576	R	Range?
Un03	C1	2.395	R	Range?	100.615	61.05	60.7	100	10061.5
	C2	2.275		143.784
	C3	2.159		57.446
Un04	D1	2.077		41.012	127.035	121.655	95.8	100	12703.5
	D2	2.356	R	Range?
	D3	2.297		213.058
Un05	E1	2.732	R	Range?	Range?	Range?	Range?	100	Range?
	E2	2.676	R	Range?
	E3	2.623	R	Range?
Un06	F1	2.453	R	Range?	178.799	167.804	93.9	100	17879.9
	F2	2.309		297.454
	F3	2.168		60.144
Un07	G1	1.948		28.242	48.585	31.267	64.4	100	4858.52
	G2	2.007		32.926
	G3	2.223		84.588
Un08	H1	2.45	R	Range?	Range?	Range?	Range?	100	Range?
	H2	2.507	R	Range?
	H3	2.472	R	Range?
Un09	A4	2.633	R	Range?	Range?	Range?	Range?	1000	Range?
	A5	2.564	R	Range?
	A6	2.399	R	Range?
Un10	B4	2.694	R	Range?	73.313	0	0	1000	73312.5
	B5	2.632	R	Range?
	B6	2.203		73.313
Un11	C4	0.948		5.726	6.202	0.69	11.1	1000	6201.51
	C5	1.089		6.992
	C6	0.967		5.886
Un12	D4	1.084		6.944	7.449	0.944	12.7	1000	7448.52
	D5	1.234		8.537
	D6	1.076		6.864
Un13	E4	2.32		490.564	373.462	165.607	44.3	1000	373462
	E5	2.387	R	Range?
	E6	2.305		256.36
Un14	F4	2.224		84.91	86.879	2.784	3.2	1000	86878.8
	F5	2.23		88.848
	F6	2.531	R	Range?
Un15	G4	1.087		6.967	6.917	0.129	1.9	1000	6917.16
	G5	1.092		7.014
	G6	1.066		6.77
Un16	H4	2.571	R	Range?	Range?	Range?	Range?	1000	Range?
	H5	2.618	R	Range?
	H6	2.373	R	Range?
Un17	A7	1.739		18.29	15.355	3.392	22.1	10000	153546
	A8	1.666		16.133
	A9	1.455		11.641
Un18	B7	1.673		16.328	16.244	0.21	1.3	10000	162440
	B8	1.676		16.399
	B9	1.661		16.005
Un19	C7	0.147		0.705	0.776	0.062	8	10000	7761.75
	C8	0.165		0.806
	C9	0.167		0.818
Un20	D7	0.165		0.807	0.869	0.054	6.2	10000	8689.14
	D8	0.18		0.895
	D9	0.182		0.905
Un21	E7	0.939		5.651	5.483	0.677	12.4	10000	54829
	E8	0.987		6.06
	E9	0.82		4.738
Un22	F7	1.271		8.977	7.522	1.393	18.5	10000	75218.8
	F8	1.004		6.201
	F9	1.129		7.387
Un23	G7	0.213		1.076	1.126	0.086	7.6	10000	11264.7
	G8	0.213		1.078
	G9	0.24		1.226
Un24	H7	2.144		53.314	41.307	10.705	25.9	10000	413067
	H8	2.005		32.76
	H9	2.053		37.846
R - Outside standard range
~End
Group:	UnknownsNoDiln	1
Sample	Wells	OD	R	Conc	AvgConc	SD	CV
R - Outside standard range
~End

## Sheet: Plate 3
##BLOCKS= 6
Note:
PROTOCOL REVISION HISTORY:
v1.0.0: Basic endpoint ELISA protocol with absorbance at 450nm (MDC)
v1.0.1: 06/30/05 - Updated, spell checked, & formatted to new style guide. (CO)
v1.0.2: 10/03/05 - Updated Reader Suitability section for v5.0 release. (DW)
READER SUITABILITY:
EMax, UVMax, VMax, ThermoMax, VersaMax
SpectraMax, Plus, Plus 384
SpectraMax 190, 340PC, 340PC 384
SpectraMax M2, SpectraMax M5
~End
Note:
ELISA with HRP and TMB
Unfamiliar with SoftMax Pro software?
If you are new to SoftMax Pro software, we strongly recommended spending time familiarizing yourself with the powerful features by completing at least one of the tutorials located in the Tutorials folder.
Protocol Use
1. Delete unwanted Sections.
2. Modify the Instrument Settings based on your specific reader by pressing [Settings].
3. Click the [Template] button and assign any default or new groups as necessary. You can print the assigned template to help prepare your microplate.
4. Select the desired Reduction and Display (Raw vs. Reduced) parameters.
5. Save this protocol with a different name in the same folder as the SoftMax Pro application. This modified protocol can now be accessed through the Protocols menu. A copy of the original protocol can be found in the original location.
~End
Plate:	Plate01	1.3	PlateFormat	Endpoint	Absorbance	Reduced	FALSE	1						1	450 800	1	12	96	1	8	None
		1	2	3	4	5	6	7	8	9	10	11	12		1	2	3	4	5	6	7	8	9	10	11	12
		2.6958	2.4341	2.4872	2.2023	2.3906	2.2065	1.1731	1.3639	1.2072	2.3089	2.3492	2.3565
		2.6253	2.5936	2.4086	2.5122	2.4663	2.6231	2.1347	2.0971	2.2797	2.4981	2.2255	2.469
		2.7332	2.6603	2.4857	2.5514	2.5998	2.4737	2.1309	2.2659	2.2053	1.9044	1.9387	1.9304
		2.5282	2.676	2.3947	2.3805	2.3412	2.472	1.7715	1.7735	1.6279	0.9226	0.9203	1.0209
		2.3849	2.6433	2.5759	2.7626	2.5065	2.57	1.9268	2.0786	1.8705	0.2323	0.2364	0.3289
		2.5146	2.5596	2.2027	2.2536	2.4407	2.3979	1.5988	1.6208	1.459	0.0584	0.1149	0.1578
		2.7168	2.5291	2.3718	1.6451	1.6577	1.6592	0.4008	0.3629	0.4717	0.041	0.0588	0.1059
		2.5115	2.4069	2.6655	2.03	2.2152	2.0933	0.7611	0.697	0.8346	0.0215	0.0528	0.095
~End
Group:	Standards	1
Sample	Conc	BackCalcConc	Wells	OD	AvgOD	SD	CV
St01	1000	172.318	A10	2.309	2.338	0.026	1.1
		274.915	A11	2.349
		309.54	A12	2.357
St02	200	Range?	B10	2.498	2.398	0.15	6.2
		98.923	B11	2.226
		Range?	B12	2.469
St03	40	36.447	C10	1.904	1.925	0.018	0.9
		39.301	C11	1.939
		38.577	C12	1.93
St04	8	7.653	D10	0.923	0.955	0.057	6
		7.626	D11	0.92
		8.89	D12	1.021
St05	1.6	1.38	E10	0.232	0.266	0.055	20.5
		1.411	E11	0.236
		2.117	E12	0.329
St06	0.32	Range?	F10	0.058	0.11	0.05	45.2
		0.46	F11	0.115
		0.806	F12	0.158
St07	0.064	Range?	G10	0.041	0.069	0.034	48.9
		Range?	G11	0.059
		0.383	G12	0.106
St08	0.013	Range?	H10	0.022	0.056	0.037	65.4
		Range?	H11	0.053
		0.287	H12	0.095
Smallest standard value = 0.056
Largest standard value = 2.398
~End
Group:	Unknowns	1
Sample	Wells	OD	R	Conc	AvgConc	SD	CV	Dilution	AdjConc
Un01	A1	2.696	R	Range?	Range?	Range?	Range?	100	Range?
	A2	2.434	R	Range?
	A3	2.487	R	Range?
Un02	B1	2.625	R	Range?	Range?	Range?	Range?	100	Range?
	B2	2.594	R	Range?
	B3	2.409	R	Range?
Un03	C1	2.733	R	Range?	Range?	Range?	Range?	100	Range?
	C2	2.66	R	Range?
	C3	2.486	R	Range?
Un04	D1	2.528	R	Range?	1086.72	0	0	100	108672
	D2	2.676	R	Range?
	D3	2.395		1086.72
Un05	E1	2.385		641.149	641.149	0	0	100	64114.9
	E2	2.643	R	Range?
	E3	2.576	R	Range?
Un06	F1	2.515	R	Range?	88.678	0	0	100	8867.82
	F2	2.56	R	Range?
	F3	2.203		88.678
Un07	G1	2.717	R	Range?	425.026	0	0	100	42502.6
	G2	2.529	R	Range?
	G3	2.372		425.026
Un08	H1	2.512	R	Range?	Range?	Range?	Range?	100	Range?
	H2	2.407	R	Range?
	H3	2.666	R	Range?
Un09	A4	2.202		88.517	338.594	431.658	127.5	1000	338594
	A5	2.391		837.029
	A6	2.207		90.237
Un10	B4	2.512	R	Range?	Range?	Range?	Range?	1000	Range?
	B5	2.466	R	Range?
	B6	2.623	R	Range?
Un11	C4	2.551	R	Range?	Range?	Range?	Range?	1000	Range?
	C5	2.6	R	Range?
	C6	2.474	R	Range?
Un12	D4	2.381		545.871	395.579	212.544	53.7	1000	395579
	D5	2.341		245.288
	D6	2.472	R	Range?
Un13	E4	2.763	R	Range?	Range?	Range?	Range?	1000	Range?
	E5	2.507	R	Range?
	E6	2.57	R	Range?
Un14	F4	2.254		115.357	776.349	934.784	120.4	1000	776349
	F5	2.441	R	Range?
	F6	2.398	R	1437.34
Un15	G4	1.645		22.549	22.884	0.292	1.3	1000	22884.4
	G5	1.658		23.023
	G6	1.659		23.081
Un16	H4	2.03		49.153	67.385	23.582	35	1000	67385.4
	H5	2.215		94.018
	H6	2.093		58.986
Un17	A7	1.173		11.114	12.48	1.901	15.2	10000	124803
	A8	1.364		14.651
	A9	1.207		11.676
Un18	B7	2.135		67.641	87.953	42.253	48	10000	879532
	B8	2.097		59.692
	B9	2.28		136.526
Un19	C7	2.131		66.748	93.64	29.039	31	10000	936397
	C8	2.266		124.432
	C9	2.205		89.739
Un20	D7	1.772		28.053	26.044	3.569	13.7	10000	260441
	D8	1.774		28.156
	D9	1.628		21.924
Un21	E7	1.927		38.269	42.872	11.909	27.8	10000	428720
	E8	2.079		56.395
	E9	1.871		33.952
Un22	F7	1.599		20.92	19.818	2.588	13.1	10000	198182
	F8	1.621		21.673
	F9	1.459		16.862
Un23	G7	0.401		2.678	2.769	0.441	15.9	10000	27691.6
	G8	0.363		2.38
	G9	0.472		3.249
Un24	H7	0.761		5.878	5.924	0.705	11.9	10000	59242.2
	H8	0.697		5.244
	H9	0.835		6.651
R - Outside standard range
~End
Group:	UnknownsNoDiln	1
Sample	Wells	OD	R	Conc	AvgConc	SD	CV
R - Outside standard range
~End

## Sheet: Plate 4
##BLOCKS= 6
Note:
PROTOCOL REVISION HISTORY:
v1.0.0: Basic endpoint ELISA protocol with absorbance at 450nm (MDC)
v1.0.1: 06/30/05 - Updated, spell checked, & formatted to new style guide. (CO)
v1.0.2: 10/03/05 - Updated Reader Suitability section for v5.0 release. (DW)
READER SUITABILITY:
EMax, UVMax, VMax, ThermoMax, VersaMax
SpectraMax, Plus, Plus 384
SpectraMax 190, 340PC, 340PC 384
SpectraMax M2, SpectraMax M5
~End
Note:
ELISA with HRP and TMB
Unfamiliar with SoftMax Pro software?
If you are new to SoftMax Pro software, we strongly recommended spending time familiarizing yourself with the powerful features by completing at least one of the tutorials located in the Tutorials folder.
Protocol Use
1. Delete unwanted Sections.
2. Modify the Instrument Settings based on your specific reader by pressing [Settings].
3. Click the [Template] button and assign any default or new groups as necessary. You can print the assigned template to help prepare your microplate.
4. Select the desired Reduction and Display (Raw vs. Reduced) parameters.
5. Save this protocol with a different name in the same folder as the SoftMax Pro application. This modified protocol can now be accessed through the Protocols menu. A copy of the original protocol can be found in the original location.
~End
Plate:	Plate01	1.3	PlateFormat	Endpoint	Absorbance	Reduced	FALSE	1						1	450 800	1	12	96	1	8	None
		1	2	3	4	5	6	7	8	9	10	11	12		1	2	3	4	5	6	7	8	9	10	11	12
		2.6185	2.4844	2.3867	2.1693	2.1888	2.1226	0.797	0.8103	0.8136	2.35	2.4324	2.2137
		2.6545	2.4967	2.5195	2.1634	2.1925	2.1533	0.8492	0.8836	0.847	2.1707	2.6053	2.4578
		2.6717	2.6376	2.4709	2.2349	2.2643	2.2309	0.9459	1.0028	0.9711	1.9779	2.1682	2.0122
		2.6353	2.8015	2.5092	2.3367	2.1036	2.2063	0.8327	0.9187	0.9849	1.2027	1.0255	1.0774
		2.5481	2.438	2.3852	2.2781	2.5127	2.4025	2.2351	1.8679	1.9059	0.2616	0.2963	0.3356
		2.6645	2.461	2.4305	2.5322	2.3946	2.5108	1.6622	1.7733	1.7208	0.0924	0.0794	0.0889
		0.0415	0.0269	0.02	0.0188	0.0212	0.0211	0.0144	0.0197	0.0266	0.0277	0.0743	0.1275
		0.0281	0.0459	0.0647	0.0207	0.0625	0.029	0.0054	0.0863	0.0139	0.0195	0.0421	0.0328
~End
Group:	Standards	1
Sample	Conc	BackCalcConc	Wells	OD	AvgOD	SD	CV
St01	1000	221.045	A10	2.35	2.332	0.11	4.7
		Range?	A11	2.432
		68.819	A12	2.214
St02	200	57.085	B10	2.171	2.411	0.221	9.2
		Range?	B11	2.605
		Range?	B12	2.458
St03	40	32.135	C10	1.978	2.053	0.101	4.9
		56.525	C11	2.168
		34.919	C12	2.012
St04	8	9.14	D10	1.203	1.102	0.091	8.3
		7.149	D11	1.026
		7.688	D12	1.077
St05	1.6	1.449	E10	0.262	0.298	0.037	12.4
		1.662	E11	0.296
		1.905	E12	0.336
St06	0.32	0.349	F10	0.092	0.087	0.007	7.7
		0.248	F11	0.079
		0.322	F12	0.089
St07	0.064	Range?	G10	0.028	0.077	0.05	65.3
		0.206	G11	0.074
		0.597	G12	0.128
St08	0.013	Range?	H10	0.02	0.031	0.011	36.1
		Range?	H11	0.042
		Range?	H12	0.033
Smallest standard value = 0.031
Largest standard value = 2.411
~End
Group:	Unknowns	1
Sample	Wells	OD	R	Conc	AvgConc	SD	CV	Dilution	AdjConc
Un01	A1	2.619	R	Range?	864.913	0	0	100	86491.3
	A2	2.484	R	Range?
	A3	2.387		864.913
Un02	B1	2.655	R	Range?	Range?	Range?	Range?	100	Range?
	B2	2.497	R	Range?
	B3	2.52	R	Range?
Un03	C1	2.672	R	Range?	Range?	Range?	Range?	100	Range?
	C2	2.638	R	Range?
	C3	2.471	R	Range?
Un04	D1	2.635	R	Range?	Range?	Range?	Range?	100	Range?
	D2	2.802	R	Range?
	D3	2.509	R	Range?
Un05	E1	2.548	R	Range?	757.315	0	0	100	75731.5
	E2	2.438	R	Range?
	E3	2.385		757.315
Un06	F1	2.665	R	Range?	Range?	Range?	Range?	100	Range?
	F2	2.461	R	Range?
	F3	2.431	R	Range?
Un07	G1	0.042		Range?	Range?	Range?	Range?	100	Range?
	G2	0.027	R	Range?
	G3	0.02	R	Range?
Un08	H1	0.028	R	Range?	0.12	0	0	100	12.041
	H2	0.046		Range?
	H3	0.065		0.12
Un09	A4	2.169		56.77	55.404	6.873	12.4	1000	55403.7
	A5	2.189		61.491
	A6	2.123		47.95
Un10	B4	2.163		55.482	57.122	4.753	8.3	1000	57122.5
	B5	2.193		62.478
	B6	2.153		53.407
Un11	C4	2.235		76.64	80.944	8.889	11	1000	80943.8
	C5	2.264		91.165
	C6	2.231		75.026
Un12	D4	2.337		178.772	96.774	71.812	74.2	1000	96774.1
	D5	2.104		45.088
	D6	2.206		66.462
Un13	E4	2.278		100.203	100.203	0	0	1000	100203
	E5	2.513	R	Range?
	E6	2.403		Range?
Un14	F4	2.532	R	Range?	8749.13	0	0	1000	8.74913e+06
	F5	2.395		8749.13
	F6	2.511	R	Range?
Un15	G4	0.019	R	Range?	Range?	Range?	Range?	1000	Range?
	G5	0.021	R	Range?
	G6	0.021	R	Range?
Un16	H4	0.021	R	Range?	0.099	0	0	1000	99.011
	H5	0.063		0.099
	H6	0.029	R	Range?
Un17	A7	0.797		5.092	5.173	0.071	1.4	10000	51727.8
	A8	0.81		5.2
	A9	0.814		5.227
Un18	B7	0.849		5.523	5.615	0.176	3.1	10000	56148.5
	B8	0.884		5.818
	B9	0.847		5.504
Un19	C7	0.946		6.378	6.638	0.273	4.1	10000	66384.8
	C8	1.003		6.922
	C9	0.971		6.615
Un20	D7	0.833		5.384	6.087	0.683	11.2	10000	60870.3
	D8	0.919		6.129
	D9	0.985		6.747
Un21	E7	2.235		76.722	43.183	29.063	67.3	10000	431835
	E8	1.868		25.401
	E9	1.906		27.427
Un22	F7	1.662		17.702	19.498	1.805	9.3	10000	194977
	F8	1.773		21.313
	F9	1.721		19.479
Un23	G7	0.014	R	Range?	Range?	Range?	Range?	10000	Range?
	G8	0.02	R	Range?
	G9	0.027	R	Range?
Un24	H7	0.005	R	Range?	0.302	0	0	10000	3021.53
	H8	0.086		0.302
	H9	0.014	R	Range?
R - Outside standard range
~End
Group:	UnknownsNoDiln	1
Sample	Wells	OD	R	Conc	AvgConc	SD	CV
R - Outside standard range
~End

## Sheet: Plate 5
##BLOCKS= 6
Note:
PROTOCOL REVISION HISTORY:
v1.0.0: Basic endpoint ELISA protocol with absorbance at 450nm (MDC)
v1.0.1: 06/30/05 - Updated, spell checked, & formatted to new style guide. (CO)
v1.0.2: 10/03/05 - Updated Reader Suitability section for v5.0 release. (DW)
READER SUITABILITY:
EMax, UVMax, VMax, ThermoMax, VersaMax
SpectraMax, Plus, Plus 384
SpectraMax 190, 340PC, 340PC 384
SpectraMax M2, SpectraMax M5
~End
Note:
ELISA with HRP and TMB
Unfamiliar with SoftMax Pro software?
If you are new to SoftMax Pro software, we strongly recommended spending time familiarizing yourself with the powerful features by completing at least one of the tutorials located in the Tutorials folder.
Protocol Use
1. Delete unwanted Sections.
2. Modify the Instrument Settings based on your specific reader by pressing [Settings].
3. Click the [Template] button and assign any default or new groups as necessary. You can print the assigned template to help prepare your microplate.
4. Select the desired Reduction and Display (Raw vs. Reduced) parameters.
5. Save this protocol with a different name in the same folder as the SoftMax Pro application. This modified protocol can now be accessed through the Protocols menu. A copy of the original protocol can be found in the original location.
~End
Plate:	Plate01	1.3	PlateFormat	Endpoint	Absorbance	Reduced	FALSE	1						1	450 800	1	12	96	1	8	None
		1	2	3	4	5	6	7	8	9	10	11	12		1	2	3	4	5	6	7	8	9	10	11	12
		0.0267	0.0324	0.0242	0.0213	0.0177	0.0191	0.0251	0.0273	0.0191	2.3045	2.2812	2.2171
		0.0404	0.0307	0.0333	0.0249	0.0276	0.0235	0.028	0.0494	0.0186	2.2617	2.4816	2.5653
		0.032	0.0491	0.0176	0.013	0.0157	0.0525	0.0274	0.0587	0.0224	1.9325	1.8712	2.2597
		0.0217	0.0281	0.0247	0.039	0.0157	0.0197	0.0184	0.0238	0.0231	1.0532	1.0607	1.1363
		0.3642	0.4544	0.3582	0.2109	0.2138	0.2039	0.0639	0.096	0.0992	0.333	0.2953	0.3735
		0.021	0.0317	0.0192	0.0168	0.0207	0.016	0.0177	0.0219	0.0199	0.1018	0.0894	0.0907
		2.8663	2.4902	2.5118	2.3035	2.4003	2.2874	1.1876	1.1758	0.9548	0.0549	0.0356	0.0433
		0.0178	0.0247	0.0191	0.0264	0.0215	0.017	0.0408	0.0372	0.0312	0.0541	0.0622	0.049
~End
Group:	Standards	1
Sample	Conc	BackCalcConc	Wells	OD	AvgOD	SD	CV
St01	1000	162.631	A10	2.305	2.268	0.045	2
		127.794	A11	2.281
		81.475	A12	2.217
St02	200	108.735	B10	2.262	2.436	0.157	6.4
		Range?	B11	2.482
		Range?	B12	2.565
St03	40	31.075	C10	1.933	2.021	0.209	10.3
		27.168	C11	1.871
		107.111	C12	2.26
St04	8	7.473	D10	1.053	1.083	0.046	4.2
		7.555	D11	1.061
		8.424	D12	1.136
St05	1.6	1.806	E10	0.333	0.334	0.039	11.7
		1.576	E11	0.295
		2.057	E12	0.374
St06	0.32	0.366	F10	0.102	0.094	0.007	7.3
		0.278	F11	0.089
		0.287	F12	0.091
St07	0.064	Range?	G10	0.055	0.045	0.01	21.8
		Range?	G11	0.036
		Range?	G12	0.043
St08	0.013	Range?	H10	0.054	0.055	0.007	12.1
		0.058	H11	0.062
		Range?	H12	0.049
Smallest standard value = 0.045
Largest standard value = 2.436
~End
Group:	Unknowns	1
Sample	Wells	OD	R	Conc	AvgConc	SD	CV	Dilution	AdjConc
Un01	A1	0.027	R	Range?	Range?	Range?	Range?	100	Range?
	A2	0.032	R	Range?
	A3	0.024	R	Range?
Un02	B1	0.04	R	Range?	Range?	Range?	Range?	100	Range?
	B2	0.031	R	Range?
	B3	0.033	R	Range?
Un03	C1	0.032	R	Range?	Range?	Range?	Range?	100	Range?
	C2	0.049		Range?
	C3	0.018	R	Range?
Un04	D1	0.022	R	Range?	Range?	Range?	Range?	100	Range?
	D2	0.028	R	Range?
	D3	0.025	R	Range?
Un05	E1	0.364		1.999	2.176	0.34	15.6	100	217.631
	E2	0.454		2.568
	E3	0.358		1.962
Un06	F1	0.021	R	Range?	Range?	Range?	Range?	100	Range?
	F2	0.032	R	Range?
	F3	0.019	R	Range?
Un07	G1	2.866	R	Range?	Range?	Range?	Range?	100	Range?
	G2	2.49	R	Range?
	G3	2.512	R	Range?
Un08	H1	0.018	R	Range?	Range?	Range?	Range?	100	Range?
	H2	0.025	R	Range?
	H3	0.019	R	Range?
Un09	A4	0.021	R	Range?	Range?	Range?	Range?	1000	Range?
	A5	0.018	R	Range?
	A6	0.019	R	Range?
Un10	B4	0.025	R	Range?	Range?	Range?	Range?	1000	Range?
	B5	0.028	R	Range?
	B6	0.024	R	Range?
Un11	C4	0.013	R	Range?	Range?	Range?	Range?	1000	Range?
	C5	0.016	R	Range?
	C6	0.053		Range?
Un12	D4	0.039	R	Range?	Range?	Range?	Range?	1000	Range?
	D5	0.016	R	Range?
	D6	0.02	R	Range?
Un13	E4	0.211		1.062	1.053	0.031	3	1000	1053.39
	E5	0.214		1.08
	E6	0.204		1.019
Un14	F4	0.017	R	Range?	Range?	Range?	Range?	1000	Range?
	F5	0.021	R	Range?
	F6	0.016	R	Range?
Un15	G4	2.304		160.722	148.077	17.882	12.1	1000	148077
	G5	2.4		Range?
	G6	2.287		135.432
Un16	H4	0.026	R	Range?	Range?	Range?	Range?	1000	Range?
	H5	0.022	R	Range?
	H6	0.017	R	Range?
Un17	A7	0.025	R	Range?	Range?	Range?	Range?	10000	Range?
	A8	0.027	R	Range?
	A9	0.019	R	Range?
Un18	B7	0.028	R	Range?	Range?	Range?	Range?	10000	Range?
	B8	0.049		Range?
	B9	0.019	R	Range?
Un19	C7	0.027	R	Range?	0.02	0	0	10000	195.896
	C8	0.059		0.02
	C9	0.022	R	Range?
Un20	D7	0.018	R	Range?	Range?	Range?	Range?	10000	Range?
	D8	0.024	R	Range?
	D9	0.023	R	Range?
Un21	E7	0.064		0.074	0.249	0.152	61.1	10000	2490.34
	E8	0.096		0.325
	E9	0.099		0.348
Un22	F7	0.018	R	Range?	Range?	Range?	Range?	10000	Range?
	F8	0.022	R	Range?
	F9	0.02	R	Range?
Un23	G7	1.188		9.064	8.147	1.46	17.9	10000	81466.3
	G8	1.176		8.913
	G9	0.955		6.463
Un24	H7	0.041	R	Range?	Range?	Range?	Range?	10000	Range?
	H8	0.037	R	Range?
	H9	0.031	R	Range?
R - Outside standard range
~End
Group:	UnknownsNoDiln	1
Sample	Wells	OD	R	Conc	AvgConc	SD	CV
R - Outside standard range
~End
