# Supplementary material for: A Lipid Nanoparticle-Formulated Self-Amplifying RNA Rift Valley Fever Vaccine Induces a Robust Humoral Immune Response in Mice
Source: Vaccines (Basel). 2024 Sep 24;12(10):1088. doi: 10.3390/vaccines12101088 (PMC11511412; doi:10.3390/vaccines12101088)
Supplement: Supplementary file 1 [file vaccines-12-01088-s001.zip › Figure S6 RVFV pseudovirus neutralisation data.xlsx]

## Sheet: Plate 1
	RVFV
	1		2		3		4		5		6
	Raw Data (lens)
	2	2	3	4	5	6	7	8	9	10	11	12
A	1719	1089	3520	4937	2873	3046	1143	4859	1797	2255	1811	2534
B	1979	1815	5502	5439	3495	3735	7572	5356	1986	2070	3679	2864
C	6408	2084	4726	7232	7696	4234	6331	5442	5282	2333	6363	5894
D	9065	5348	6314	7113	10710	6365	5472	8409	6316	7680	6676	6336
E	9787	10556	9556	8239	9441	7479	11201	7908	7460	4876	9159	9825
F	13611	9997	14107	8521	8593	9759	14298	9468	8559	11281	10666	12588
G	17249	11551	11548	9009	7609	8155	11331	10768	5994	13115	8180	10004
H	11040	12338	9994	10388	7153	10016	0	0	0	0	0	0
	C+V	mean	10154.8				C	mean	0
	% infection
dilution	1		2		3		4		5		6
20	0.169279	0.10724	0.346633	0.486172	0.282919	0.299956	0.112557	0.478491	0.17696	0.222062	0.178339	0.249536
100	0.194883	0.178733	0.541811	0.535607	0.344171	0.367805	0.745655	0.527434	0.195572	0.203844	0.362291	0.282033
500	0.63103	0.205222	0.465394	0.712173	0.757866	0.416944	0.623447	0.535902	0.520146	0.229743	0.626598	0.580413
2500	0.892678	0.526646	0.621773	0.700455	1.05467	0.626795	0.538857	0.828079	0.62197	0.75629	0.657421	0.623939
12500	0.963778	1.0395	0.94103	0.811338	0.929705	0.736497	1.10302	0.778742	0.734626	0.480165	0.901935	0.96752
62500	1.34035	0.984457	1.38919	0.839108	0.846198	0.96102	1.408	0.932364	0.84285	1.1109	1.05034	1.23961
312500	1.6986	1.13749	1.13719	0.887164	0.749298	0.803066	1.11582	1.06038	0.590261	1.2915	0.805528	0.985147
	% neutralization
dilution	1		2		3		4		5		6
20	0.830721	0.89276	0.653367	0.513828	0.717081	0.700044	0.887443	0.521509	0.82304	0.777938	0.821661	0.750464
100	0.805117	0.821267	0.458189	0.464393	0.655829	0.632195	0.254345	0.472566	0.804428	0.796156	0.637709	0.717967
500	0.36897	0.794778	0.534606	0.287827	0.242134	0.583056	0.376553	0.464098	0.479854	0.770257	0.373402	0.419587
2500	0.107322	0.473354	0.378227	0.299545	-0.0546702	0.373205	0.461143	0.171921	0.37803	0.24371	0.342579	0.376061
12500	0.0362225	-0.039505	0.0589703	0.188662	0.0702949	0.263503	-0.103022	0.221258	0.265374	0.519835	0.098065	0.0324804
62500	-0.340347	0.0155427	-0.389191	0.160892	0.153802	0.0389798	-0.407999	0.0676361	0.15715	-0.1109	-0.0503373	-0.239607
312500	-0.6986	-0.137488	-0.137192	0.112836	0.250702	0.196934	-0.115823	-0.0603818	0.409739	-0.291503	0.194472	0.0148534
				IC 50	dilution at 50% neutralization
			1	833.862
			2	138.335
			3	332.783
			4	119.626
			5	1330.15
			6	401.142

## Sheet: Plate 2
	RVFV
	7		8		9		10		11		12
	Raw Data (lens)
	2	2	3	4	5	6	7	8	9	10	11	12
A	2125	1129	2722	882	1806	2918	4450	2868	5156	2524	7056	5049
B	4443	7467	2807	2649	5761	2279	4191	4461	2958	2382	6085	5619
C	5997	8699	5982	5642	3988	6239	3708	5504	4432	5100	11124	6138
D	9391	8537	8271	10243	8012	9388	6708	4728	8243	7237	13256	7723
E	10243	12361	9885	8296	12917	7197	9619	7863	16669	10977	14207	15531
F	10235	7928	9988	8636	9939	9747	8031	8656	7477	7632	9831	14137
G	12904	9136	11985	9969	10339	9615	9636	12690	9283	7828	14620	13385
H	12393	11923	10403	9422	9446	12116	0	0	0	1	0	0
	C+V	mean	10950.5				C	mean	0.166667
	% infection
dilution	7		8		9		10		11		12
20	0.194043	0.103087	0.248562	0.0805303	0.164911	0.266461	0.406365	0.261895	0.470838	0.23048	0.644349	0.461067
100	0.405726	0.681882	0.256324	0.241895	0.526087	0.208106	0.382713	0.40737	0.270114	0.217512	0.555676	0.51312
500	0.547639	0.79439	0.54627	0.51522	0.364175	0.569739	0.338605	0.502618	0.404721	0.465724	1.01584	0.560516
2500	0.857584	0.779596	0.755304	0.93539	0.731652	0.85731	0.612569	0.431752	0.752747	0.660878	1.21054	0.70526
12500	0.93539	1.12881	0.902697	0.757587	1.17958	0.657225	0.878406	0.718045	1.52222	1.00242	1.29739	1.4183
62500	0.93466	0.723981	0.912103	0.788637	0.907628	0.890095	0.733387	0.790463	0.682795	0.69695	0.897766	1.291
312500	1.1784	0.834297	1.09447	0.910368	0.944157	0.87804	0.879958	1.15885	0.847722	0.714849	1.3351	1.22232
	% neutralization
dilution	7		8		9		10		11		12
20	0.805957	0.896913	0.751438	0.91947	0.835089	0.733539	0.593635	0.738105	0.529162	0.76952	0.355651	0.538933
100	0.594274	0.318118	0.743676	0.758105	0.473913	0.791894	0.617287	0.59263	0.729886	0.782488	0.444324	0.48688
500	0.452361	0.20561	0.45373	0.48478	0.635825	0.430261	0.661395	0.497382	0.595279	0.534276	-0.0158443	0.439484
2500	0.142416	0.220404	0.244696	0.0646099	0.268348	0.14269	0.387431	0.568248	0.247253	0.339122	-0.210542	0.29474
12500	0.0646099	-0.128809	0.097303	0.242413	-0.179584	0.342775	0.121594	0.281955	-0.522222	-0.00242002	-0.297388	-0.418298
62500	0.0653405	0.276019	0.0878969	0.211363	0.0923716	0.109905	0.266613	0.209537	0.317205	0.30305	0.102234	-0.290996
312500	-0.178396	0.165703	-0.094472	0.089632	0.055843	0.12196	0.120042	-0.158854	0.152278	0.285151	-0.335104	-0.222322
				IC 50	dilution at 50% neutralization
			7	93.4111
			8	424.296
			9	506.079
			10	1108.89
			11	941.072
			12	20

## Sheet: Plate 3
	RVFV
	13		14		15		16		17		18
	Raw Data (lens)
	2	2	3	4	5	6	7	8	9	10	11	12
A	2477	4799	2979	5145	1460	2714	2465	5010	2499	3577	2935	3557
B	8197	4763	5051	9199	4606	4660	6185	6151	8606	4315	4873	5994
C	6483	5405	6629	6314	8456	9324	4221	8272	11657	7865	4788	4978
D	9256	6269	9107	9405	7105	7624	9979	7885	9368	8274	7421	7339
E	13125	6029	7725	10965	8692	8687	10003	13169	10267	9791	7445	11381
F	15111	10269	9887	11510	12726	11521	11662	11221	6909	10609	8455	11678
G	8866	11882	8060	8564	8467	9222	8307	9132	9332	8526	10961	10816
H	8643	11306	11034	13371	8228	12345	0	0	0	0	0	0
	C+V	mean	10821.2				C	mean	0
	% infection
dilution	13		14		15		16		17		18
20	0.228903	0.443483	0.275294	0.475457	0.134921	0.250805	0.227794	0.462982	0.230936	0.330556	0.271228	0.328708
100	0.757497	0.440156	0.46677	0.850093	0.425647	0.430637	0.571565	0.568423	0.795293	0.398756	0.450321	0.553914
500	0.599104	0.499484	0.612596	0.583486	0.781431	0.861645	0.390069	0.764428	1.07724	0.726816	0.442466	0.460024
2500	0.855361	0.579328	0.841591	0.86913	0.656584	0.704545	0.922174	0.728665	0.865711	0.764613	0.685786	0.678208
12500	1.2129	0.557149	0.713879	1.01329	0.803241	0.802779	0.924392	1.21697	0.948789	0.904801	0.688003	1.05174
62500	1.39643	0.948973	0.913672	1.06366	1.17603	1.06467	1.0777	1.03695	0.638471	0.980393	0.781339	1.07918
312500	0.81932	1.09803	0.744837	0.791412	0.782448	0.852219	0.767662	0.843902	0.862384	0.7879	1.01292	0.999523
	% neutralization
dilution	13		14		15		16		17		18
20	0.771097	0.556517	0.724706	0.524543	0.865079	0.749195	0.772206	0.537018	0.769064	0.669444	0.728772	0.671292
100	0.242503	0.559844	0.53323	0.149907	0.574353	0.569363	0.428435	0.431577	0.204707	0.601244	0.549679	0.446086
500	0.400896	0.500516	0.387404	0.416514	0.218569	0.138355	0.609931	0.235572	-0.0772406	0.273184	0.557534	0.539976
2500	0.144639	0.420672	0.158409	0.13087	0.343416	0.295455	0.0778259	0.271335	0.134289	0.235387	0.314214	0.321792
12500	-0.212901	0.442851	0.286121	-0.0132919	0.196759	0.197221	0.075608	-0.216967	0.0512114	0.0951992	0.311997	-0.051735
62500	-0.39643	0.0510265	0.0863277	-0.0636561	-0.176028	-0.0646726	-0.0777027	-0.0369492	0.361529	0.0196066	0.218661	-0.0791812
312500	0.18068	-0.0980332	0.255163	0.208588	0.217552	0.147781	0.232338	0.156098	0.137616	0.2121	-0.0129222	0.000477459
				IC 50	dilution at 50% neutralization
			13	188.362
			14	46.754
			15	112.761
			16	201.496
			17	97.4133
			18	420.009

## Sheet: Plate 4
	RVFV
	19		20		21		22		23		24
	Raw Data (lens)
	2	2	3	4	5	6	7	8	9	10	11	12
A	2645	3857	4994	4282	2477	2610	9723	11697	11826	7521	10380	9712
B	5514	7749	6890	5558	5916	6821	9455	10810	11823	11219	12226	14999
C	8605	6306	5682	6639	5520	6144	7897	7016	7918	9304	9535	9593
D	11907	5866	10895	8272	8350	9820	11587	10932	7103	12369	9797	9252
E	9960	9904	8903	12454	9904	9129	12852	12284	8944	13668	10528	8771
F	12157	7395	9776	10165	11085	12018	10379	12292	10173	11728	10438	13551
G	9393	12438	8481	12718	8789	10180	9406	13081	10334	11418	15816	12621
H	6419	10628	10383	9979	9356	11491	3	3	0	0	0	0
	C+V	mean	9709.33				C	mean	1
	% infection
dilution	19		20		21		22		23		24
20	0.272343	0.397185	0.5143	0.440961	0.255039	0.268738	1.00141	1.20474	1.21803	0.774592	1.06908	1.00027
100	0.567863	0.798077	0.709597	0.572395	0.60927	0.702489	0.973803	1.11337	1.21772	1.1555	1.25923	1.54486
500	0.886249	0.649442	0.585167	0.683742	0.568481	0.632755	0.813322	0.722575	0.815485	0.958249	0.982043	0.988017
2500	1.22637	0.60412	1.12213	0.851948	0.859983	1.0114	1.19341	1.12594	0.731536	1.27396	1.00903	0.952893
12500	1.02582	1.02005	0.916944	1.28271	1.02005	0.940223	1.32371	1.2652	0.921167	1.40776	1.08433	0.903348
62500	1.25212	0.761614	1.00687	1.04694	1.1417	1.2378	1.06898	1.26603	1.04776	1.20793	1.07506	1.39571
312500	0.967416	1.28106	0.873476	1.30991	0.905202	1.04848	0.968755	1.3473	1.06434	1.176	1.62901	1.29991
	% neutralization
dilution	19		20		21		22		23		24
20	0.727657	0.602815	0.4857	0.559039	0.744961	0.731262	-0.00140773	-0.204738	-0.218026	0.225408	-0.0690815	-0.000274678
100	0.432137	0.201923	0.290403	0.427605	0.39073	0.297511	0.0261974	-0.113373	-0.217717	-0.155502	-0.259227	-0.544858
500	0.113751	0.350558	0.414833	0.316258	0.431519	0.367245	0.186678	0.277425	0.184515	0.0417511	0.0179571	0.0119828
2500	-0.226369	0.39588	-0.122129	0.148052	0.140017	-0.0113991	-0.193408	-0.12594	0.268464	-0.273957	-0.00903004	0.0471073
12500	-0.0258197	-0.0200515	0.0830558	-0.282712	-0.0200515	0.0597768	-0.323708	-0.265202	0.0788326	-0.40776	-0.0843262	0.0966524
62500	-0.25212	0.238386	-0.00686695	-0.0469356	-0.1417	-0.237803	-0.0689785	-0.266026	-0.0477597	-0.207931	-0.0750558	-0.395708
312500	0.0325837	-0.281064	0.126524	-0.309906	0.0947983	-0.0484807	0.0312446	-0.347296	-0.0643433	-0.176	-0.629013	-0.299914
				IC 50	dilution at 50% neutralization
			19	43.6309
			20	20
			21	73.388
			22	20
			23	20
			24	20

## Sheet: Plate 5
	RVFV
	25		26		27		28		29		30
	Raw Data (lens)
	2	2	3	4	5	6	7	8	9	10	11	12
A	10708	7764	4075	5677	7729	4158	12098	9276	7461	7840	6263	5500
B	11753	9035	6223	7383	6010	7328	8358	7866	8073	8035	4884	13791
C	9339	8972	10095	11436	10014	6501	8422	8892	8290	9198	10748	11130
D	9182	9637	9633	7576	8768	12040	8801	7633	9800	11568	9506	16487
E	10692	10512	12616	13435	10036	9764	8519	10528	11068	11168	8892	10959
F	13078	10228	10321	8620	13837	7140	6504	12588	9550	9063	10295	11332
G	12729	8653	9224	9272	11546	12458	11829	10909	10559	7431	11254	8439
H	8599	8855	7097	9959	9277	8763	0	0	0	0	0	1
	C+V	mean	8758.33				C	mean	0.166667
	% infection
dilution	25		26		27		28		29		30
20	1.22261	0.886468	0.465261	0.648176	0.882472	0.474738	1.38132	1.05911	0.851872	0.895145	0.715085	0.627966
100	1.34193	1.03159	0.710518	0.842966	0.686198	0.836686	0.95429	0.898114	0.921749	0.91741	0.557632	1.57463
500	1.0663	1.0244	1.15262	1.30573	1.14337	0.74226	0.961598	1.01526	0.946526	1.0502	1.22718	1.27079
2500	1.04837	1.10033	1.09987	0.865002	1.0011	1.3747	1.00487	0.87151	1.11894	1.32081	1.08537	1.88245
12500	1.22078	1.20023	1.44047	1.53398	1.14588	1.11483	0.972673	1.20206	1.26372	1.27513	1.01526	1.25127
62500	1.49322	1.16781	1.17842	0.984205	1.57988	0.81522	0.742602	1.43727	1.09039	1.03479	1.17546	1.29386
312500	1.45337	0.987973	1.05317	1.05865	1.31829	1.42242	1.35061	1.24556	1.2056	0.848446	1.28495	0.963539
	% neutralization
dilution	25		26		27		28		29		30
20	-0.222611	0.113532	0.534739	0.351824	0.117528	0.525262	-0.38132	-0.0591067	0.148128	0.104855	0.284915	0.372034
100	-0.341928	-0.0315896	0.289482	0.157034	0.313802	0.163314	0.0457097	0.101886	0.0782508	0.0825896	0.442368	-0.574626
500	-0.0663	-0.0243963	-0.152619	-0.305734	-0.143371	0.25774	0.0384023	-0.0152619	0.0534739	-0.0502008	-0.227178	-0.270795
2500	-0.0483739	-0.100325	-0.0998687	0.134998	-0.00110373	-0.374698	-0.00487164	0.12849	-0.118937	-0.320805	-0.0853679	-0.882453
12500	-0.220784	-0.200232	-0.440465	-0.533978	-0.145883	-0.114826	0.0273269	-0.202059	-0.263716	-0.275134	-0.0152619	-0.25127
62500	-0.493216	-0.167805	-0.178424	0.0157948	-0.579878	0.18478	0.257398	-0.437268	-0.0903918	-0.0347866	-0.175455	-0.293859
312500	-0.453367	0.0120269	-0.0531694	-0.05865	-0.318293	-0.422425	-0.350606	-0.245561	-0.205599	0.151554	-0.284953	0.0364612
				IC 50	dilution at 50% neutralization
			25	20
			26	20
			27	20
			28	20
			29	20
			30	20

## Sheet: Plate 6
	RVFV
	31		32		33		34		35		36
	Raw Data (lens)
	2	2	3	4	5	6	7	8	9	10	11	12
A	9595	10261	13568	9470	13114	7930	10605	16439	10067	9901	7947	12062
B	12291	14520	8390	11261	9999	12767	11298	11032	7436	10986	9684	9929
C	10938	9616	12376	10026	8177	11566	9889	11407	12475	10029	12509	14045
D	11256	9399	12192	9307	11284	11815	9660	10573	8022	7623	10128	11108
E	9321	10607	7757	9261	9281	10904	11528	9977	11160	8083	8014	9856
F	8523	16068	9534	11618	9328	10681	13083	7889	9248	12814	5884	9407
G	7052	10363	8744	9715	11791	10305	9744	10193	8547	8881	8582	14370
H	8575	8608	9182	13444	10070	9305	0	0	0	0	0	0
	C+V	mean	9864				C	mean	0
	% infection
dilution	31		32		33		34		35		36
20	0.972729	1.04025	1.37551	0.960057	1.32948	0.803933	1.07512	1.66657	1.02058	1.00375	0.805657	1.22283
100	1.24605	1.47202	0.850568	1.14163	1.01369	1.2943	1.14538	1.11841	0.753852	1.11375	0.981752	1.00659
500	1.10888	0.974858	1.25466	1.01642	0.828974	1.17255	1.00253	1.15643	1.2647	1.01673	1.26815	1.42386
2500	1.14112	0.952859	1.23601	0.943532	1.14396	1.19779	0.979319	1.07188	0.81326	0.77281	1.02676	1.12612
12500	0.944951	1.07532	0.786395	0.938869	0.940896	1.10543	1.16869	1.01146	1.13139	0.819444	0.812449	0.999189
62500	0.864051	1.62895	0.966545	1.17782	0.945661	1.08283	1.32634	0.799777	0.937551	1.29907	0.596513	0.95367
312500	0.714923	1.05059	0.886456	0.984895	1.19536	1.04471	0.987835	1.03335	0.866484	0.900345	0.870032	1.45681
	% neutralization
dilution	31		32		33		34		35		36
20	0.0272709	-0.0402474	-0.375507	0.0399432	-0.329481	0.196067	-0.0751217	-0.666565	-0.0205799	-0.00375101	0.194343	-0.22283
100	-0.246046	-0.472019	0.149432	-0.141626	-0.0136861	-0.294303	-0.145377	-0.11841	0.246148	-0.113747	0.0182482	-0.00658962
500	-0.108881	0.0251419	-0.254663	-0.0164234	0.171026	-0.172547	-0.00253447	-0.156427	-0.2647	-0.0167275	-0.268147	-0.423865
2500	-0.141119	0.0471411	-0.23601	0.056468	-0.143958	-0.19779	0.0206813	-0.0718775	0.18674	0.22719	-0.026764	-0.126115
12500	0.0550487	-0.0753244	0.213605	0.0611314	0.0591038	-0.105434	-0.168694	-0.0114558	-0.131387	0.180556	0.187551	0.00081103
62500	0.135949	-0.628954	0.033455	-0.177818	0.054339	-0.0828264	-0.326338	0.200223	0.0624493	-0.299067	0.403487	0.0463301
312500	0.285077	-0.050588	0.113544	0.0151054	-0.195357	-0.044708	0.0121655	-0.0333536	0.133516	0.0996553	0.129968	-0.456813
				IC 50	dilution at 50% neutralization
			31	20
			32	20
			33	20
			34	20
			35	20
			36	20
